# Supplementary material for: Disruption of HaVipR1 confers Vip3Aa resistance in the moth crop pest Helicoverpa armigera
Source: PLoS Biol. 2025 May 29;23(5):e3003165. doi: 10.1371/journal.pbio.3003165 (PMC12121769; doi:10.1371/journal.pbio.3003165)
Supplement: S1 Data — Fst and Φst values from STACKS analysis of Vip3A-resistant and susceptible backcross progeny. Values for Fst and Φst calculated in 1 Mbp genomic windows across all chromosomes from STACKS analysis. Data were derived from RAD-Seq analysis of progeny from a female-informative backcross, comparing individuals selected on Vip3A versus unexposed controls. (XLSX) [file pbio.3003165.s002.xlsx]

## Sheet: Figure1_data
# S1 Data: Fst and PhiST data from STACKS analysis of resistant and susceptible populations.
#
chromosome_number	window	PopGenMetric	PopGenValue
1	0	mean_window_smooth_FST	0.00718661
1	0	mean_window_smooth_phiST	0.00941785
1	1000000	mean_window_smooth_FST	0.0145023
1	1000000	mean_window_smooth_phiST	0.0149738
1	2000000	mean_window_smooth_FST	0.00749806
1	2000000	mean_window_smooth_phiST	0.0012557
1	3000000	mean_window_smooth_FST	0.00477969
1	3000000	mean_window_smooth_phiST	0.00517069
1	4000000	mean_window_smooth_FST	0.0122386
1	4000000	mean_window_smooth_phiST	0.00859455
1	5000000	mean_window_smooth_FST	0
1	5000000	mean_window_smooth_phiST	0
1	6000000	mean_window_smooth_FST	0.00364162
1	6000000	mean_window_smooth_phiST	0.00173153
1	7000000	mean_window_smooth_FST	0
1	7000000	mean_window_smooth_phiST	0.00762657
1	8000000	mean_window_smooth_FST	0
1	8000000	mean_window_smooth_phiST	0.0022812
1	9000000	mean_window_smooth_FST	0
1	9000000	mean_window_smooth_phiST	0.00195084
1	10000000	mean_window_smooth_FST	0
1	10000000	mean_window_smooth_phiST	0
1	11000000	mean_window_smooth_FST	0.00643846
1	11000000	mean_window_smooth_phiST	0.00598062
1	12000000	mean_window_smooth_FST	0.00698256
1	12000000	mean_window_smooth_phiST	0.0311891
1	13000000	mean_window_smooth_FST	0.00426504
1	13000000	mean_window_smooth_phiST	0.0122554
1	14000000	mean_window_smooth_FST	0
1	14000000	mean_window_smooth_phiST	0.00165482
1	15000000	mean_window_smooth_FST	0
1	15000000	mean_window_smooth_phiST	0.00347367
1	16000000	mean_window_smooth_FST	0.00238281
1	16000000	mean_window_smooth_phiST	0.00654977
1	17000000	mean_window_smooth_FST	0
1	17000000	mean_window_smooth_phiST	0.00195037
2	0	mean_window_smooth_FST	0.0912039
2	0	mean_window_smooth_phiST	0.116662
2	1000000	mean_window_smooth_FST	0.112789
2	1000000	mean_window_smooth_phiST	0.150653
2	2000000	mean_window_smooth_FST	0.113819
2	2000000	mean_window_smooth_phiST	0.183217
2	3000000	mean_window_smooth_FST	0.0663705
2	3000000	mean_window_smooth_phiST	0.159723
2	4000000	mean_window_smooth_FST	0.0709615
2	4000000	mean_window_smooth_phiST	0.161543
2	5000000	mean_window_smooth_FST	0.0899896
2	5000000	mean_window_smooth_phiST	0.168139
2	6000000	mean_window_smooth_FST	0.110303
2	6000000	mean_window_smooth_phiST	0.169446
3	0	mean_window_smooth_FST	0.00102885
3	0	mean_window_smooth_phiST	0.0120302
3	1000000	mean_window_smooth_FST	0.00144653
3	1000000	mean_window_smooth_phiST	0.0188781
3	2000000	mean_window_smooth_FST	3.62338e-05
3	2000000	mean_window_smooth_phiST	0.0019961
3	3000000	mean_window_smooth_FST	0.00750602
3	3000000	mean_window_smooth_phiST	0.0237984
3	4000000	mean_window_smooth_FST	0.0008685
3	4000000	mean_window_smooth_phiST	0.0131376
3	5000000	mean_window_smooth_FST	0.00334119
3	5000000	mean_window_smooth_phiST	0.00888476
3	6000000	mean_window_smooth_FST	0.000652885
3	6000000	mean_window_smooth_phiST	0.00343154
3	7000000	mean_window_smooth_FST	0.0236724
3	7000000	mean_window_smooth_phiST	0.0204638
3	8000000	mean_window_smooth_FST	0.000686372
3	8000000	mean_window_smooth_phiST	0.0039354
3	9000000	mean_window_smooth_FST	0.000683158
3	9000000	mean_window_smooth_phiST	0.00220726
3	10000000	mean_window_smooth_FST	8.48718e-05
3	10000000	mean_window_smooth_phiST	0.00239017
3	11000000	mean_window_smooth_FST	0.000642692
3	11000000	mean_window_smooth_phiST	0.00961096
4	0	mean_window_smooth_FST	0.00167167
4	0	mean_window_smooth_phiST	0.00641028
4	1000000	mean_window_smooth_FST	0.00749841
4	1000000	mean_window_smooth_phiST	0.0156757
4	2000000	mean_window_smooth_FST	0.0058737
4	2000000	mean_window_smooth_phiST	0.00908926
4	3000000	mean_window_smooth_FST	0.00271936
4	3000000	mean_window_smooth_phiST	0.0111653
4	4000000	mean_window_smooth_FST	0
4	4000000	mean_window_smooth_phiST	0
4	5000000	mean_window_smooth_FST	0.020875
4	5000000	mean_window_smooth_phiST	0.02883
4	6000000	mean_window_smooth_FST	0.00908891
4	6000000	mean_window_smooth_phiST	0.0121593
4	7000000	mean_window_smooth_FST	0.00383126
4	7000000	mean_window_smooth_phiST	0.0088409
4	8000000	mean_window_smooth_FST	0.000954343
4	8000000	mean_window_smooth_phiST	0.00513253
4	9000000	mean_window_smooth_FST	0.00468984
4	9000000	mean_window_smooth_phiST	0.00577828
4	10000000	mean_window_smooth_FST	0.00125548
4	10000000	mean_window_smooth_phiST	0.00311779
4	11000000	mean_window_smooth_FST	0.0123485
4	11000000	mean_window_smooth_phiST	0.00574426
4	12000000	mean_window_smooth_FST	0.00452971
4	12000000	mean_window_smooth_phiST	0.014772
4	13000000	mean_window_smooth_FST	0.0023
4	13000000	mean_window_smooth_phiST	0.029804
5	0	mean_window_smooth_FST	0
5	0	mean_window_smooth_phiST	0.000125984
5	1000000	mean_window_smooth_FST	0
5	1000000	mean_window_smooth_phiST	0.00145
5	2000000	mean_window_smooth_FST	0.00866211
5	2000000	mean_window_smooth_phiST	0.00875561
5	3000000	mean_window_smooth_FST	0.04148
5	3000000	mean_window_smooth_phiST	0.0549737
5	4000000	mean_window_smooth_FST	0.00416642
5	4000000	mean_window_smooth_phiST	0.0168375
5	5000000	mean_window_smooth_FST	0.014976
5	5000000	mean_window_smooth_phiST	0.0369061
5	6000000	mean_window_smooth_FST	0.0213475
5	6000000	mean_window_smooth_phiST	0.0400617
5	7000000	mean_window_smooth_FST	0.0198502
5	7000000	mean_window_smooth_phiST	0.0298235
5	8000000	mean_window_smooth_FST	0.0242871
5	8000000	mean_window_smooth_phiST	0.013416
5	9000000	mean_window_smooth_FST	0.0119032
5	9000000	mean_window_smooth_phiST	0.0311667
5	10000000	mean_window_smooth_FST	0.01583
5	10000000	mean_window_smooth_phiST	0.0190202
5	11000000	mean_window_smooth_FST	0.00920462
5	11000000	mean_window_smooth_phiST	0.0103563
5	12000000	mean_window_smooth_FST	0
5	12000000	mean_window_smooth_phiST	0.0056324
5	13000000	mean_window_smooth_FST	0.000281408
5	13000000	mean_window_smooth_phiST	0.00132986
5	14000000	mean_window_smooth_FST	0
5	14000000	mean_window_smooth_phiST	0.0185048
5	15000000	mean_window_smooth_FST	0
5	15000000	mean_window_smooth_phiST	0.04283
5	16000000	mean_window_smooth_FST	0.0121851
5	16000000	mean_window_smooth_phiST	0.0184651
5	17000000	mean_window_smooth_FST	0.00308111
5	17000000	mean_window_smooth_phiST	0.0119667
6	0	mean_window_smooth_FST	0.00369767
6	0	mean_window_smooth_phiST	0.0140076
6	1000000	mean_window_smooth_FST	4.10989e-05
6	1000000	mean_window_smooth_phiST	0.00431945
6	2000000	mean_window_smooth_FST	0.00391745
6	2000000	mean_window_smooth_phiST	0.00511143
6	3000000	mean_window_smooth_FST	0.00404255
6	3000000	mean_window_smooth_phiST	0.00734061
6	4000000	mean_window_smooth_FST	0.000243295
6	4000000	mean_window_smooth_phiST	0.00273477
6	5000000	mean_window_smooth_FST	0.0180498
6	5000000	mean_window_smooth_phiST	0.0250482
6	6000000	mean_window_smooth_FST	1.28431e-05
6	6000000	mean_window_smooth_phiST	0.00239902
6	7000000	mean_window_smooth_FST	0
6	7000000	mean_window_smooth_phiST	2.79762e-05
6	8000000	mean_window_smooth_FST	0.0123983
6	8000000	mean_window_smooth_phiST	0.0118033
6	9000000	mean_window_smooth_FST	0.017264
6	9000000	mean_window_smooth_phiST	0.00478835
6	10000000	mean_window_smooth_FST	0.0174952
6	10000000	mean_window_smooth_phiST	0.00687917
6	11000000	mean_window_smooth_FST	0.00128273
6	11000000	mean_window_smooth_phiST	0.00572909
6	12000000	mean_window_smooth_FST	1.38298e-05
6	12000000	mean_window_smooth_phiST	0.00171277
7	0	mean_window_smooth_FST	0.00261532
7	0	mean_window_smooth_phiST	0.00673294
7	1000000	mean_window_smooth_FST	0.0178048
7	1000000	mean_window_smooth_phiST	0.0156328
7	2000000	mean_window_smooth_FST	0
7	2000000	mean_window_smooth_phiST	0.000558095
7	3000000	mean_window_smooth_FST	0.00952222
7	3000000	mean_window_smooth_phiST	0.00685383
7	4000000	mean_window_smooth_FST	0.00204439
7	4000000	mean_window_smooth_phiST	0.00903886
7	5000000	mean_window_smooth_FST	0.00878037
7	5000000	mean_window_smooth_phiST	0.0165832
7	6000000	mean_window_smooth_FST	0.00237241
7	6000000	mean_window_smooth_phiST	0.0060838
7	7000000	mean_window_smooth_FST	0.00503032
7	7000000	mean_window_smooth_phiST	0.00356947
7	8000000	mean_window_smooth_FST	0.00884524
7	8000000	mean_window_smooth_phiST	0.0198632
7	9000000	mean_window_smooth_FST	0.0150337
7	9000000	mean_window_smooth_phiST	0.017486
7	10000000	mean_window_smooth_FST	0.0145732
7	10000000	mean_window_smooth_phiST	0.0159988
8	0	mean_window_smooth_FST	0.00195401
8	0	mean_window_smooth_phiST	0.00414599
8	1000000	mean_window_smooth_FST	0.00215338
8	1000000	mean_window_smooth_phiST	0.00510297
8	2000000	mean_window_smooth_FST	0.00215588
8	2000000	mean_window_smooth_phiST	0.00998162
8	3000000	mean_window_smooth_FST	0.00456208
8	3000000	mean_window_smooth_phiST	0.00719234
8	4000000	mean_window_smooth_FST	0.0051923
8	4000000	mean_window_smooth_phiST	0.0071408
8	5000000	mean_window_smooth_FST	4.22222e-05
8	5000000	mean_window_smooth_phiST	0.0013262
8	6000000	mean_window_smooth_FST	0.00106968
8	6000000	mean_window_smooth_phiST	0.00420096
8	7000000	mean_window_smooth_FST	0.000377636
8	7000000	mean_window_smooth_phiST	0.00268945
8	8000000	mean_window_smooth_FST	0.0102657
8	8000000	mean_window_smooth_phiST	0.00984071
8	9000000	mean_window_smooth_FST	0.00117374
8	9000000	mean_window_smooth_phiST	0.0120021
8	10000000	mean_window_smooth_FST	0.00256817
8	10000000	mean_window_smooth_phiST	0.00643215
8	11000000	mean_window_smooth_FST	0
8	11000000	mean_window_smooth_phiST	0
9	0	mean_window_smooth_FST	0
9	0	mean_window_smooth_phiST	0.000192301
9	1000000	mean_window_smooth_FST	0.0172442
9	1000000	mean_window_smooth_phiST	0.0186174
9	2000000	mean_window_smooth_FST	0.00480177
9	2000000	mean_window_smooth_phiST	0.0131711
9	3000000	mean_window_smooth_FST	0.00499889
9	3000000	mean_window_smooth_phiST	0.00633844
9	4000000	mean_window_smooth_FST	0
9	4000000	mean_window_smooth_phiST	0.0002028
9	5000000	mean_window_smooth_FST	0
9	5000000	mean_window_smooth_phiST	0.00253849
9	6000000	mean_window_smooth_FST	0
9	6000000	mean_window_smooth_phiST	0.0090476
9	7000000	mean_window_smooth_FST	0.0138193
9	7000000	mean_window_smooth_phiST	0.0164049
9	8000000	mean_window_smooth_FST	0.00592808
9	8000000	mean_window_smooth_phiST	0.0114095
9	9000000	mean_window_smooth_FST	0.00956206
9	9000000	mean_window_smooth_phiST	0.0271329
9	10000000	mean_window_smooth_FST	0.00221918
9	10000000	mean_window_smooth_phiST	0.0111343
9	11000000	mean_window_smooth_FST	0.000611176
9	11000000	mean_window_smooth_phiST	0.00354059
9	12000000	mean_window_smooth_FST	0
9	12000000	mean_window_smooth_phiST	0
10	0	mean_window_smooth_FST	0.0240445
10	0	mean_window_smooth_phiST	0.0268186
10	1000000	mean_window_smooth_FST	0.00780056
10	1000000	mean_window_smooth_phiST	0.00646857
10	2000000	mean_window_smooth_FST	0.0018411
10	2000000	mean_window_smooth_phiST	0.0103547
10	3000000	mean_window_smooth_FST	0
10	3000000	mean_window_smooth_phiST	0
10	4000000	mean_window_smooth_FST	0.0019924
10	4000000	mean_window_smooth_phiST	0.00401352
10	5000000	mean_window_smooth_FST	0.0166449
10	5000000	mean_window_smooth_phiST	0.0260547
10	6000000	mean_window_smooth_FST	0.010508
10	6000000	mean_window_smooth_phiST	0.0216146
10	7000000	mean_window_smooth_FST	0.0229437
10	7000000	mean_window_smooth_phiST	0.0290304
10	8000000	mean_window_smooth_FST	0
10	8000000	mean_window_smooth_phiST	9.69697e-06
10	9000000	mean_window_smooth_FST	0.00166835
10	9000000	mean_window_smooth_phiST	0.0146861
10	10000000	mean_window_smooth_FST	0.000210875
10	10000000	mean_window_smooth_phiST	0.009233
10	11000000	mean_window_smooth_FST	0.00177511
10	11000000	mean_window_smooth_phiST	0.002927
10	12000000	mean_window_smooth_FST	0
10	12000000	mean_window_smooth_phiST	0.0087024
10	13000000	mean_window_smooth_FST	0
10	13000000	mean_window_smooth_phiST	0.0001275
11	0	mean_window_smooth_FST	0.0241594
11	0	mean_window_smooth_phiST	0.0349105
11	1000000	mean_window_smooth_FST	0.0370252
11	1000000	mean_window_smooth_phiST	0.0417008
11	2000000	mean_window_smooth_FST	0.0145528
11	2000000	mean_window_smooth_phiST	0.0142153
11	3000000	mean_window_smooth_FST	0.000604909
11	3000000	mean_window_smooth_phiST	0.0108098
11	4000000	mean_window_smooth_FST	0.0279861
11	4000000	mean_window_smooth_phiST	0.027613
11	5000000	mean_window_smooth_FST	0.0328082
11	5000000	mean_window_smooth_phiST	0.0454752
11	6000000	mean_window_smooth_FST	0.0298385
11	6000000	mean_window_smooth_phiST	0.0514981
12	0	mean_window_smooth_FST	0.00183868
12	0	mean_window_smooth_phiST	0.00530231
12	1000000	mean_window_smooth_FST	0.0110712
12	1000000	mean_window_smooth_phiST	0.0208696
12	2000000	mean_window_smooth_FST	0
12	2000000	mean_window_smooth_phiST	0.00088825
12	3000000	mean_window_smooth_FST	0.0103274
12	3000000	mean_window_smooth_phiST	0.0232182
12	4000000	mean_window_smooth_FST	0.00262608
12	4000000	mean_window_smooth_phiST	0.00622216
12	5000000	mean_window_smooth_FST	0.0187869
12	5000000	mean_window_smooth_phiST	0.0214902
12	6000000	mean_window_smooth_FST	0.039645
12	6000000	mean_window_smooth_phiST	0.0364021
12	7000000	mean_window_smooth_FST	0
12	7000000	mean_window_smooth_phiST	0.00311669
12	8000000	mean_window_smooth_FST	0
12	8000000	mean_window_smooth_phiST	0.000201304
12	9000000	mean_window_smooth_FST	0.0052909
12	9000000	mean_window_smooth_phiST	0.0067709
12	10000000	mean_window_smooth_FST	0.00423786
12	10000000	mean_window_smooth_phiST	0.00961476
12	11000000	mean_window_smooth_FST	0.0238401
12	11000000	mean_window_smooth_phiST	0.0285196
12	12000000	mean_window_smooth_FST	0.0312623
12	12000000	mean_window_smooth_phiST	0.0417416
13	0	mean_window_smooth_FST	0.00253594
13	0	mean_window_smooth_phiST	0.00165116
13	1000000	mean_window_smooth_FST	0.0116493
13	1000000	mean_window_smooth_phiST	0.00938823
13	2000000	mean_window_smooth_FST	0.012988
13	2000000	mean_window_smooth_phiST	0.0226199
13	3000000	mean_window_smooth_FST	0.0316088
13	3000000	mean_window_smooth_phiST	0.0243955
13	4000000	mean_window_smooth_FST	0.00772378
13	4000000	mean_window_smooth_phiST	0.0192641
13	5000000	mean_window_smooth_FST	0.00702608
13	5000000	mean_window_smooth_phiST	0.01718
13	6000000	mean_window_smooth_FST	0.00780817
13	6000000	mean_window_smooth_phiST	0.013595
13	7000000	mean_window_smooth_FST	0
13	7000000	mean_window_smooth_phiST	0.0007271
13	8000000	mean_window_smooth_FST	0
13	8000000	mean_window_smooth_phiST	0.0001704
13	9000000	mean_window_smooth_FST	0
13	9000000	mean_window_smooth_phiST	0.000349583
13	10000000	mean_window_smooth_FST	0.00855812
13	10000000	mean_window_smooth_phiST	0.017458
13	11000000	mean_window_smooth_FST	0.000222625
13	11000000	mean_window_smooth_phiST	0.00445463
13	12000000	mean_window_smooth_FST	0
13	12000000	mean_window_smooth_phiST	0.00373154
14	0	mean_window_smooth_FST	0.00106952
14	0	mean_window_smooth_phiST	0.0114441
14	1000000	mean_window_smooth_FST	0.00107627
14	1000000	mean_window_smooth_phiST	0.0135561
14	2000000	mean_window_smooth_FST	0.000201875
14	2000000	mean_window_smooth_phiST	0.0048951
14	3000000	mean_window_smooth_FST	0.00291099
14	3000000	mean_window_smooth_phiST	0.0114779
14	4000000	mean_window_smooth_FST	0.0065294
14	4000000	mean_window_smooth_phiST	0.0078232
14	5000000	mean_window_smooth_FST	0.00276603
14	5000000	mean_window_smooth_phiST	0.0110774
14	6000000	mean_window_smooth_FST	0
14	6000000	mean_window_smooth_phiST	0.00109254
14	7000000	mean_window_smooth_FST	0.00354425
14	7000000	mean_window_smooth_phiST	0.0026655
14	8000000	mean_window_smooth_FST	0.00247186
14	8000000	mean_window_smooth_phiST	0.0142305
14	9000000	mean_window_smooth_FST	0
14	9000000	mean_window_smooth_phiST	0.00479942
14	10000000	mean_window_smooth_FST	0
14	10000000	mean_window_smooth_phiST	0.000669756
15	0	mean_window_smooth_FST	4.64557e-05
15	0	mean_window_smooth_phiST	0.00351684
15	1000000	mean_window_smooth_FST	0.00899825
15	1000000	mean_window_smooth_phiST	0.0214028
15	2000000	mean_window_smooth_FST	0.039027
15	2000000	mean_window_smooth_phiST	0.0321276
15	3000000	mean_window_smooth_FST	0.0123599
15	3000000	mean_window_smooth_phiST	0.012538
15	4000000	mean_window_smooth_FST	0.0065894
15	4000000	mean_window_smooth_phiST	0.022704
15	5000000	mean_window_smooth_FST	0.0146989
15	5000000	mean_window_smooth_phiST	0.019328
15	6000000	mean_window_smooth_FST	0.0554626
15	6000000	mean_window_smooth_phiST	0.0552683
15	7000000	mean_window_smooth_FST	0.0141659
15	7000000	mean_window_smooth_phiST	0.0251005
15	8000000	mean_window_smooth_FST	0.056065
15	8000000	mean_window_smooth_phiST	0.0588239
15	9000000	mean_window_smooth_FST	0.0310625
15	9000000	mean_window_smooth_phiST	0.0437136
15	10000000	mean_window_smooth_FST	0.0298189
15	10000000	mean_window_smooth_phiST	0.0423195
15	11000000	mean_window_smooth_FST	0.00452616
15	11000000	mean_window_smooth_phiST	0.0219755
15	12000000	mean_window_smooth_FST	0.0100429
15	12000000	mean_window_smooth_phiST	0.023442
15	13000000	mean_window_smooth_FST	0.00343412
15	13000000	mean_window_smooth_phiST	0.0124889
15	14000000	mean_window_smooth_FST	0.00166089
15	14000000	mean_window_smooth_phiST	0.0010419
15	15000000	mean_window_smooth_FST	0
15	15000000	mean_window_smooth_phiST	0
16	0	mean_window_smooth_FST	7.81818e-05
16	0	mean_window_smooth_phiST	0.00470921
16	1000000	mean_window_smooth_FST	0.00254187
16	1000000	mean_window_smooth_phiST	0.0103756
16	2000000	mean_window_smooth_FST	0
16	2000000	mean_window_smooth_phiST	0.0039277
16	3000000	mean_window_smooth_FST	0.00349908
16	3000000	mean_window_smooth_phiST	0.0301878
16	4000000	mean_window_smooth_FST	0.00268299
16	4000000	mean_window_smooth_phiST	0.0299156
16	5000000	mean_window_smooth_FST	0.00273516
16	5000000	mean_window_smooth_phiST	0.013296
16	6000000	mean_window_smooth_FST	0.0205566
16	6000000	mean_window_smooth_phiST	0.0291106
16	7000000	mean_window_smooth_FST	0.0242907
16	7000000	mean_window_smooth_phiST	0.0212691
16	8000000	mean_window_smooth_FST	0.00201889
16	8000000	mean_window_smooth_phiST	0.004352
16	9000000	mean_window_smooth_FST	0.0105083
16	9000000	mean_window_smooth_phiST	0.0212238
16	10000000	mean_window_smooth_FST	0.0111097
16	10000000	mean_window_smooth_phiST	0.0272088
17	0	mean_window_smooth_FST	0.0285165
17	0	mean_window_smooth_phiST	0.038573
17	1000000	mean_window_smooth_FST	0.000434574
17	1000000	mean_window_smooth_phiST	0.00511574
17	2000000	mean_window_smooth_FST	0.00232405
17	2000000	mean_window_smooth_phiST	0.0142937
17	3000000	mean_window_smooth_FST	0.015405
17	3000000	mean_window_smooth_phiST	0.016429
17	4000000	mean_window_smooth_FST	0.00633253
17	4000000	mean_window_smooth_phiST	0.00654
17	5000000	mean_window_smooth_FST	0.000163
17	5000000	mean_window_smooth_phiST	0.00241713
17	6000000	mean_window_smooth_FST	0
17	6000000	mean_window_smooth_phiST	0.00315309
17	7000000	mean_window_smooth_FST	0
17	7000000	mean_window_smooth_phiST	0.0154313
17	8000000	mean_window_smooth_FST	0
17	8000000	mean_window_smooth_phiST	0
17	9000000	mean_window_smooth_FST	0.0140274
17	9000000	mean_window_smooth_phiST	0.0107301
17	10000000	mean_window_smooth_FST	0
17	10000000	mean_window_smooth_phiST	0.0054171
17	11000000	mean_window_smooth_FST	0.000846154
17	11000000	mean_window_smooth_phiST	0.00287144
17	12000000	mean_window_smooth_FST	0.000585323
17	12000000	mean_window_smooth_phiST	0.010276
18	0	mean_window_smooth_FST	0.0123263
18	0	mean_window_smooth_phiST	0.0125744
18	1000000	mean_window_smooth_FST	0.00432351
18	1000000	mean_window_smooth_phiST	0.00871595
18	2000000	mean_window_smooth_FST	0.00574684
18	2000000	mean_window_smooth_phiST	0.0113972
18	3000000	mean_window_smooth_FST	0.0110807
18	3000000	mean_window_smooth_phiST	0.0155964
18	4000000	mean_window_smooth_FST	0.00292268
18	4000000	mean_window_smooth_phiST	0.0129683
18	5000000	mean_window_smooth_FST	0.0232944
18	5000000	mean_window_smooth_phiST	0.0241582
18	6000000	mean_window_smooth_FST	0.0387501
18	6000000	mean_window_smooth_phiST	0.0335591
18	7000000	mean_window_smooth_FST	0.0182495
18	7000000	mean_window_smooth_phiST	0.0227367
18	8000000	mean_window_smooth_FST	0.00390278
18	8000000	mean_window_smooth_phiST	0.0205864
18	9000000	mean_window_smooth_FST	0.013145
18	9000000	mean_window_smooth_phiST	0.0102077
18	10000000	mean_window_smooth_FST	0.0376459
18	10000000	mean_window_smooth_phiST	0.0257435
18	11000000	mean_window_smooth_FST	0.00319632
18	11000000	mean_window_smooth_phiST	0.0168336
18	12000000	mean_window_smooth_FST	0
18	12000000	mean_window_smooth_phiST	0.00187283
19	0	mean_window_smooth_FST	0
19	0	mean_window_smooth_phiST	0.00157867
19	1000000	mean_window_smooth_FST	0.021926
19	1000000	mean_window_smooth_phiST	0.0160294
19	2000000	mean_window_smooth_FST	0.00590862
19	2000000	mean_window_smooth_phiST	0.00164202
19	3000000	mean_window_smooth_FST	0
19	3000000	mean_window_smooth_phiST	0
19	4000000	mean_window_smooth_FST	0.00942096
19	4000000	mean_window_smooth_phiST	0.0188299
19	5000000	mean_window_smooth_FST	0
19	5000000	mean_window_smooth_phiST	0
19	6000000	mean_window_smooth_FST	0.014249
19	6000000	mean_window_smooth_phiST	0.0250108
19	7000000	mean_window_smooth_FST	8.41667e-06
19	7000000	mean_window_smooth_phiST	0.000656167
19	8000000	mean_window_smooth_FST	0.000232844
19	8000000	mean_window_smooth_phiST	0.00495972
19	9000000	mean_window_smooth_FST	0.0204447
19	9000000	mean_window_smooth_phiST	0.0301886
19	10000000	mean_window_smooth_FST	0.0102227
19	10000000	mean_window_smooth_phiST	0.0239237
20	0	mean_window_smooth_FST	0.0107095
20	0	mean_window_smooth_phiST	0.00603869
20	1000000	mean_window_smooth_FST	0.0123845
20	1000000	mean_window_smooth_phiST	0.00186648
20	2000000	mean_window_smooth_FST	0.00124827
20	2000000	mean_window_smooth_phiST	0.0114403
20	3000000	mean_window_smooth_FST	2.49333e-05
20	3000000	mean_window_smooth_phiST	0.00766533
20	4000000	mean_window_smooth_FST	0.0120985
20	4000000	mean_window_smooth_phiST	0.0233995
20	5000000	mean_window_smooth_FST	0.0317962
20	5000000	mean_window_smooth_phiST	0.0504929
20	6000000	mean_window_smooth_FST	0.00980293
20	6000000	mean_window_smooth_phiST	0.0106415
20	7000000	mean_window_smooth_FST	0.031374
20	7000000	mean_window_smooth_phiST	0.0408654
20	8000000	mean_window_smooth_FST	0.0391748
20	8000000	mean_window_smooth_phiST	0.05751
20	9000000	mean_window_smooth_FST	0.0439536
20	9000000	mean_window_smooth_phiST	0.053009
21	0	mean_window_smooth_FST	0
21	0	mean_window_smooth_phiST	0.00114345
21	1000000	mean_window_smooth_FST	0
21	1000000	mean_window_smooth_phiST	0
21	2000000	mean_window_smooth_FST	0.00960366
21	2000000	mean_window_smooth_phiST	0.0127162
21	3000000	mean_window_smooth_FST	6.84416e-05
21	3000000	mean_window_smooth_phiST	0.00424364
21	4000000	mean_window_smooth_FST	0
21	4000000	mean_window_smooth_phiST	0.00575676
21	5000000	mean_window_smooth_FST	0
21	5000000	mean_window_smooth_phiST	0
21	6000000	mean_window_smooth_FST	0
21	6000000	mean_window_smooth_phiST	0.000929574
21	7000000	mean_window_smooth_FST	0.00851678
21	7000000	mean_window_smooth_phiST	0.0184991
21	8000000	mean_window_smooth_FST	0.0245205
21	8000000	mean_window_smooth_phiST	0.0161115
21	9000000	mean_window_smooth_FST	0
21	9000000	mean_window_smooth_phiST	0.000238889
21	10000000	mean_window_smooth_FST	0.000464769
21	10000000	mean_window_smooth_phiST	0.0123291
21	11000000	mean_window_smooth_FST	0.005401
21	11000000	mean_window_smooth_phiST	0.0081526
21	12000000	mean_window_smooth_FST	0.00727763
21	12000000	mean_window_smooth_phiST	0.0154242
21	13000000	mean_window_smooth_FST	0.00686714
21	13000000	mean_window_smooth_phiST	0.0115713
21	14000000	mean_window_smooth_FST	0.00573529
21	14000000	mean_window_smooth_phiST	0.00374882
22	0	mean_window_smooth_FST	0.000843878
22	0	mean_window_smooth_phiST	0.00106806
22	1000000	mean_window_smooth_FST	0.0229724
22	1000000	mean_window_smooth_phiST	0.0262
22	2000000	mean_window_smooth_FST	0.0118003
22	2000000	mean_window_smooth_phiST	0.016673
22	3000000	mean_window_smooth_FST	0.00545988
22	3000000	mean_window_smooth_phiST	0.00881188
22	4000000	mean_window_smooth_FST	0
22	4000000	mean_window_smooth_phiST	0.000497179
22	5000000	mean_window_smooth_FST	0
22	5000000	mean_window_smooth_phiST	0.00556569
22	6000000	mean_window_smooth_FST	0.00548724
22	6000000	mean_window_smooth_phiST	0.00860612
22	7000000	mean_window_smooth_FST	0.000572233
22	7000000	mean_window_smooth_phiST	0.00208835
22	8000000	mean_window_smooth_FST	0.0344133
22	8000000	mean_window_smooth_phiST	0.0357525
22	9000000	mean_window_smooth_FST	0.0052377
22	9000000	mean_window_smooth_phiST	0.011372
22	10000000	mean_window_smooth_FST	0.0451206
22	10000000	mean_window_smooth_phiST	0.0468404
22	11000000	mean_window_smooth_FST	0.0496165
22	11000000	mean_window_smooth_phiST	0.0553025
23	0	mean_window_smooth_FST	0.0386819
23	0	mean_window_smooth_phiST	0.0468699
23	1000000	mean_window_smooth_FST	0.029488
23	1000000	mean_window_smooth_phiST	0.0360923
23	2000000	mean_window_smooth_FST	0.0202349
23	2000000	mean_window_smooth_phiST	0.0379061
23	3000000	mean_window_smooth_FST	0.0192094
23	3000000	mean_window_smooth_phiST	0.0222039
23	4000000	mean_window_smooth_FST	0.00802904
23	4000000	mean_window_smooth_phiST	0.0114841
23	5000000	mean_window_smooth_FST	0.000904324
23	5000000	mean_window_smooth_phiST	0.00151216
23	6000000	mean_window_smooth_FST	0.0035375
23	6000000	mean_window_smooth_phiST	0.0106893
23	7000000	mean_window_smooth_FST	0.0206314
23	7000000	mean_window_smooth_phiST	0.0256782
23	8000000	mean_window_smooth_FST	0.00645461
23	8000000	mean_window_smooth_phiST	0.00141921
23	9000000	mean_window_smooth_FST	0.00296268
23	9000000	mean_window_smooth_phiST	0.00843537
23	10000000	mean_window_smooth_FST	0
23	10000000	mean_window_smooth_phiST	0.000294918
23	11000000	mean_window_smooth_FST	0.00399496
23	11000000	mean_window_smooth_phiST	0.00025456
23	12000000	mean_window_smooth_FST	0.00186547
23	12000000	mean_window_smooth_phiST	0.000886719
24	0	mean_window_smooth_FST	0.0209146
24	0	mean_window_smooth_phiST	0.0120966
24	1000000	mean_window_smooth_FST	0.0123009
24	1000000	mean_window_smooth_phiST	0.0148686
24	2000000	mean_window_smooth_FST	0.00123227
24	2000000	mean_window_smooth_phiST	0.00723237
24	3000000	mean_window_smooth_FST	0.00966943
24	3000000	mean_window_smooth_phiST	0.0141697
24	4000000	mean_window_smooth_FST	0.0325262
24	4000000	mean_window_smooth_phiST	0.0389165
24	5000000	mean_window_smooth_FST	0.0338316
24	5000000	mean_window_smooth_phiST	0.0373211
25	0	mean_window_smooth_FST	0
25	0	mean_window_smooth_phiST	0.00510254
25	1000000	mean_window_smooth_FST	0
25	1000000	mean_window_smooth_phiST	0.0019012
25	2000000	mean_window_smooth_FST	0.000346111
25	2000000	mean_window_smooth_phiST	0.00256633
25	3000000	mean_window_smooth_FST	0.00271518
25	3000000	mean_window_smooth_phiST	0.00503807
25	4000000	mean_window_smooth_FST	0.00877524
25	4000000	mean_window_smooth_phiST	0.0099485
25	5000000	mean_window_smooth_FST	0.00564358
25	5000000	mean_window_smooth_phiST	0.00650358
25	6000000	mean_window_smooth_FST	0.00163735
25	6000000	mean_window_smooth_phiST	0.00470051
25	7000000	mean_window_smooth_FST	1.48515e-05
25	7000000	mean_window_smooth_phiST	0.00335901
25	8000000	mean_window_smooth_FST	0.011841
25	8000000	mean_window_smooth_phiST	0.0142583
25	9000000	mean_window_smooth_FST	0.0221196
25	9000000	mean_window_smooth_phiST	0.0215188
25	10000000	mean_window_smooth_FST	0
25	10000000	mean_window_smooth_phiST	0.0116293
26	0	mean_window_smooth_FST	0.000548641
26	0	mean_window_smooth_phiST	0.00564078
26	1000000	mean_window_smooth_FST	0.000366308
26	1000000	mean_window_smooth_phiST	0.000788308
26	2000000	mean_window_smooth_FST	0.00655323
26	2000000	mean_window_smooth_phiST	0.00613815
26	3000000	mean_window_smooth_FST	0.00342724
26	3000000	mean_window_smooth_phiST	5.13793e-05
26	4000000	mean_window_smooth_FST	7.25e-05
26	4000000	mean_window_smooth_phiST	0.0109779
26	5000000	mean_window_smooth_FST	0.0115892
26	5000000	mean_window_smooth_phiST	0.0136259
26	6000000	mean_window_smooth_FST	0
26	6000000	mean_window_smooth_phiST	0.00726227
26	7000000	mean_window_smooth_FST	0.00168508
26	7000000	mean_window_smooth_phiST	0.00150175
26	8000000	mean_window_smooth_FST	0.017864
26	8000000	mean_window_smooth_phiST	0.0238687
26	9000000	mean_window_smooth_FST	9.68333e-05
26	9000000	mean_window_smooth_phiST	0.00192167
26	10000000	mean_window_smooth_FST	0.0134884
26	10000000	mean_window_smooth_phiST	0.0232706
27	0	mean_window_smooth_FST	0.000977719
27	0	mean_window_smooth_phiST	0.0013443
27	1000000	mean_window_smooth_FST	0.00704333
27	1000000	mean_window_smooth_phiST	0.0106149
27	2000000	mean_window_smooth_FST	0.00167947
27	2000000	mean_window_smooth_phiST	0
27	3000000	mean_window_smooth_FST	2.41071e-06
27	3000000	mean_window_smooth_phiST	0
27	4000000	mean_window_smooth_FST	0.000721408
27	4000000	mean_window_smooth_phiST	0.000699718
27	5000000	mean_window_smooth_FST	0.00327588
27	5000000	mean_window_smooth_phiST	0.00422859
27	6000000	mean_window_smooth_FST	0
27	6000000	mean_window_smooth_phiST	0.000170388
27	7000000	mean_window_smooth_FST	0.00442509
27	7000000	mean_window_smooth_phiST	0.00227339
27	8000000	mean_window_smooth_FST	0.000942174
27	8000000	mean_window_smooth_phiST	0.000122609
28	0	mean_window_smooth_FST	0.0221849
28	0	mean_window_smooth_phiST	0.0289789
28	1000000	mean_window_smooth_FST	0
28	1000000	mean_window_smooth_phiST	0.000213617
28	2000000	mean_window_smooth_FST	0
28	2000000	mean_window_smooth_phiST	0
28	3000000	mean_window_smooth_FST	0
28	3000000	mean_window_smooth_phiST	0.00360865
28	4000000	mean_window_smooth_FST	0
28	4000000	mean_window_smooth_phiST	0.000651017
28	5000000	mean_window_smooth_FST	0
28	5000000	mean_window_smooth_phiST	0.0018487
28	6000000	mean_window_smooth_FST	0
28	6000000	mean_window_smooth_phiST	0.00582639
28	7000000	mean_window_smooth_FST	0.00473486
28	7000000	mean_window_smooth_phiST	0.0169836
28	8000000	mean_window_smooth_FST	0.00449033
28	8000000	mean_window_smooth_phiST	0.0165193
28	9000000	mean_window_smooth_FST	0.00542812
28	9000000	mean_window_smooth_phiST	0.00877376
28	10000000	mean_window_smooth_FST	0.00408245
28	10000000	mean_window_smooth_phiST	0.00676471
28	11000000	mean_window_smooth_FST	0.000143725
28	11000000	mean_window_smooth_phiST	0.00385255
29	0	mean_window_smooth_FST	0
29	0	mean_window_smooth_phiST	0
29	2000000	mean_window_smooth_FST	0.00829457
29	2000000	mean_window_smooth_phiST	0.00153486
29	3000000	mean_window_smooth_FST	0.0138277
29	3000000	mean_window_smooth_phiST	0.0152345
29	4000000	mean_window_smooth_FST	0
29	4000000	mean_window_smooth_phiST	3.14286e-05
29	5000000	mean_window_smooth_FST	0.00392928
29	5000000	mean_window_smooth_phiST	0.0254921
29	6000000	mean_window_smooth_FST	0.00662738
29	6000000	mean_window_smooth_phiST	0.0206211
29	7000000	mean_window_smooth_FST	0.0446811
29	7000000	mean_window_smooth_phiST	0.0257539
29	8000000	mean_window_smooth_FST	0.0130659
29	8000000	mean_window_smooth_phiST	0.0216136
29	9000000	mean_window_smooth_FST	0.0189179
29	9000000	mean_window_smooth_phiST	0.0196672
29	10000000	mean_window_smooth_FST	0.00555293
29	10000000	mean_window_smooth_phiST	0.0139655
29	11000000	mean_window_smooth_FST	0.0136245
29	11000000	mean_window_smooth_phiST	0.00922877
29	12000000	mean_window_smooth_FST	0.00891892
29	12000000	mean_window_smooth_phiST	0.00632723
29	13000000	mean_window_smooth_FST	0.027789
29	13000000	mean_window_smooth_phiST	0.0224622
30	0	mean_window_smooth_FST	0.00458228
30	0	mean_window_smooth_phiST	0.0171201
30	1000000	mean_window_smooth_FST	0.00198164
30	1000000	mean_window_smooth_phiST	0.00583795
30	2000000	mean_window_smooth_FST	0.0105729
30	2000000	mean_window_smooth_phiST	0.0260273
30	3000000	mean_window_smooth_FST	0.000341569
30	3000000	mean_window_smooth_phiST	0.00960608
30	4000000	mean_window_smooth_FST	0
30	4000000	mean_window_smooth_phiST	0.00698421
30	5000000	mean_window_smooth_FST	0.0145856
30	5000000	mean_window_smooth_phiST	0.0240055
30	6000000	mean_window_smooth_FST	0
30	6000000	mean_window_smooth_phiST	0.0192115
31	0	mean_window_smooth_FST	0
31	0	mean_window_smooth_phiST	0.00130718
31	1000000	mean_window_smooth_FST	0.0365865
31	1000000	mean_window_smooth_phiST	0.0480507
31	2000000	mean_window_smooth_FST	0.018835
31	2000000	mean_window_smooth_phiST	0.0312477
31	3000000	mean_window_smooth_FST	0.00560309
31	3000000	mean_window_smooth_phiST	0.0171782
31	4000000	mean_window_smooth_FST	0.0298821
31	4000000	mean_window_smooth_phiST	0.0392198
31	5000000	mean_window_smooth_FST	0.0681207
31	5000000	mean_window_smooth_phiST	0.0741909
31	6000000	mean_window_smooth_FST	0.0344045
31	6000000	mean_window_smooth_phiST	0.0454448
31	7000000	mean_window_smooth_FST	0.0402576
31	7000000	mean_window_smooth_phiST	0.0461421
