# Supplementary material for: Disruption of HaVipR1 confers Vip3Aa resistance in the moth crop pest Helicoverpa armigera
Source: PLoS Biol. 2025 May 29;23(5):e3003165. doi: 10.1371/journal.pbio.3003165 (PMC12121769; doi:10.1371/journal.pbio.3003165)
Supplement: S2 Data — (XLSX) [file pbio.3003165.s003.xlsx]

## Sheet: Harmigera_DGE_Counts
# S2 Data: Counts from RNA-Seq alignments of samples to the reference for all genes.
#
gene_id	477_S1	477_S15	477_S28	Gr_S44	Gr_S45	Gr_S46	Ha85_S36	Ha85_S39	Ha85_S43
gene-LOC110376556|LOC110376556	36	57	198	75	79	82	30	49	118
gene-LOC110376544|LOC110376544	0	6	0	4	10	8	0	0	10
gene-LOC110376540|LOC110376540	38	96	110	263	267	290	44	100	300
gene-LOC110376558|LOC110376558	8	0	11	0	0	0	0	0	0
gene-LOC110383095|LOC110383095	1989	643	990	2200	2591	3426	1640	2811	3916
gene-LOC110376555|LOC110376555	0	0	2	7	0	3	0	0	2
gene-LOC110376551|LOC110376551	0	0	0	0	0	0	0	0	0
gene-LOC110376557|LOC110376557	10	3	36	0	0	0	0	0	0
gene-LOC110376563|LOC110376563	15	20	24	14	14	31	5	17	34
gene-LOC110376561|LOC110376561	480	527	251	299	310	362	429	620	254
gene-LOC110376548|LOC110376548	17	62	64	224	194	305	53	132	361
gene-LOC126054617|LOC126054617	0	0	0	0	0	0	0	0	0
gene-LOC110376546|LOC110376546	0	3	0	4	0	3	0	0	0
gene-LOC110376547|LOC110376547	0	0	0	2	0	0	0	0	0
gene-LOC126054621|LOC126054621	6	8	5	0	2	2	0	3	2
gene-LOC110378022|LOC110378022	13	31	9	71	45	41	17	21	81
gene-LOC110379116|LOC110379116	10	18	14	57	57	113	33	54	124
gene-LOC110379128|LOC110379128	112	185	209	394	414	468	159	276	519
gene-LOC126054607|LOC126054607	27	8	29	5	3	8	2	5	10
gene-LOC110379374|LOC110379374	182	432	158	138	32	35	24	64	86
gene-LOC110379390|LOC110379390	263	233	392	61	36	42	53	105	92
gene-LOC110379399|LOC110379399	305	807	1216	775	776	1306	284	702	1535
gene-LOC110379459|LOC110379459	21	54	20	79	84	113	38	78	92
gene-LOC126054623|LOC126054623	1	1	0	1	0	1	0	1	0
gene-LOC110381399|LOC110381399	0	6	8	0	0	0	0	0	0
gene-LOC110378408|LOC110378408	0	10	15	12	0	0	8	5	0
gene-LOC110381407|LOC110381407	8	0	4	9	7	4	3	11	23
gene-LOC126054204|LOC126054204	0	0	0	1	2	0	0	3	0
gene-LOC110381403|LOC110381403	22	36	45	33	54	58	6	29	71
gene-LOC110381401|LOC110381401	9	50	54	56	73	51	19	37	60
gene-LOC110381402|LOC110381402	0	4	0	0	7	0	0	0	0
gene-LOC110381405|LOC110381405	21	51	34	72	90	121	74	68	134
gene-LOC126054208|LOC126054208	108	0	87	0	11	9	6	9	0
gene-LOC126054627|LOC126054627	1	5	7	0	0	0	0	0	0
gene-LOC110383092|LOC110383092	6	9	22	40	51	69	8	16	86
gene-LOC110383091|LOC110383091	21	52	26	74	67	123	18	93	95
gene-LOC110382349|LOC110382349	33	55	67	96	80	70	6	7	178
gene-LOC126054519|LOC126054519	23	54	123	0	0	0	0	0	0
gene-LOC110381400|LOC110381400	203	463	444	269	251	364	85	167	349
gene-LOC126054203|LOC126054203	0	0	6	0	0	0	2	0	0
gene-LOC110381404|LOC110381404	56	78	98	241	214	204	137	124	393
gene-LOC110382350|LOC110382350	0	0	0	3	0	0	0	0	6
gene-LOC126054190|LOC126054190	43	81	126	10	10	8	16	15	36
gene-LOC110381398|LOC110381398	0	0	0	0	0	0	0	0	0
gene-LOC126053831|LOC126053831	0	9	9	3	9	22	3	0	33
gene-LOC110379255|LOC110379255	0	14	10	34	27	55	0	8	14
gene-LOC126053855|LOC126053855	3	4	3	0	0	7	0	3	7
gene-LOC110377580|LOC110377580	0	0	101	21	0	0	0	19	11
gene-LOC110377592|LOC110377592	48	32	42	10	16	39	4	31	42
gene-LOC110377589|LOC110377589	28	37	54	197	232	253	143	125	288
gene-LOC110377566|LOC110377566	28	104	64	100	59	90	55	87	114
gene-LOC110377595|LOC110377595	17	69	130	171	222	146	53	48	268
gene-LOC110377571|LOC110377571	5	34	36	28	21	46	4	16	57
gene-LOC110377579|LOC110377579	135	327	152	237	352	393	163	135	497
gene-LOC110377569|LOC110377569	0	0	0	0	0	0	0	0	0
gene-LOC110377594|LOC110377594	37	181	966	93	78	65	30	91	111
gene-LOC110377588|LOC110377588	71	97	68	140	57	220	48	102	112
gene-LOC110377576|LOC110377576	163	250	205	186	133	334	17	98	311
gene-LOC110377586|LOC110377586	109	182	161	232	212	404	70	175	444
gene-LOC126053856|LOC126053856	13	1	11	3	0	4	2	3	2
gene-LOC110377574|LOC110377574	15	22	19	20	18	32	0	5	33
gene-LOC110377578|LOC110377578	29	38	92	127	146	140	85	135	205
gene-LOC126053832|LOC126053832	6	1	1	0	1	1	1	0	0
gene-LOC126053820|LOC126053820	2	8	8	1	3	5	4	3	6
gene-LOC110373513|LOC110373513	2	2	5	2	0	2	1	0	3
gene-LOC110377565|LOC110377565	18	69	61	47	63	20	49	34	32
gene-LOC126056046|LOC126056046	0	0	6	44	40	30	59	68	33
gene-LOC110377584|LOC110377584	46	51	93	67	94	149	67	65	168
gene-LOC110379466|LOC110379466	8	72	24	3	3	3	0	5	0
gene-LOC110377581|LOC110377581	35	33	8	12	13	34	10	17	34
gene-LOC126056076|LOC126056076	0	0	0	0	0	0	0	0	0
gene-LOC110379467|LOC110379467	0	0	0	0	0	0	0	0	0
gene-LOC126056086|LOC126056086	0	0	1	2	0	0	1	0	0
gene-LOC110379470|LOC110379470	147	337	460	14	0	40	0	9	21
gene-LOC110379462|LOC110379462	96	121	195	38	42	51	54	46	23
gene-LOC126056055|LOC126056055	1	1	3	1	0	1	1	0	0
gene-LOC126056066|LOC126056066	1	1	3	3	0	3	0	1	6
gene-LOC110379473|LOC110379473	708	660	518	80	66	175	73	65	123
gene-LOC110379465|LOC110379465	5	20	155	93	66	96	37	86	106
gene-LOC110379460|LOC110379460	148	281	52	61	96	215	28	39	108
gene-LOC110373791|LOC110373791	15	31	23	22	10	30	0	4	61
gene-LOC110373007|LOC110373007	52	97	47	66	116	138	0	28	162
gene-LOC110379468|LOC110379468	44	60	51	315	367	519	129	213	619
gene-LOC110373023|LOC110373023	12	29	30	268	327	440	146	266	348
gene-LOC110373024|LOC110373024	0	2	2	6	4	3	3	5	6
gene-LOC110379461|LOC110379461	83	80	82	257	341	439	172	329	643
gene-LOC110373032|LOC110373032	39	45	51	84	62	126	50	87	108
gene-LOC110373030|LOC110373030	6	24	13	11	5	15	5	0	15
gene-LOC110373753|LOC110373753	57	117	108	96	101	99	29	44	103
gene-LOC110373799|LOC110373799	83	111	118	201	190	187	77	95	220
gene-LOC110373014|LOC110373014	325	401	189	147	166	231	177	231	343
gene-LOC110373795|LOC110373795	287	339	332	59	93	119	185	234	175
gene-LOC110373012|LOC110373012	22	91	79	288	324	300	111	203	453
gene-LOC110373000|LOC110373000	973	1067	1246	208	194	233	225	321	367
gene-LOC110372998|LOC110372998	287	570	360	1280	1058	1316	909	1086	1766
STRG.88|LOC126054634	2	0	0	5	2	3	0	0	2
gene-LOC110373017|LOC110373017	0	0	2	0	0	0	0	0	0
gene-LOC110373016|LOC110373016	0	0	2	0	0	0	0	0	0
gene-Trnad-guc|Trnad-guc	0	0	0	0	0	0	0	0	0
gene-LOC126054100|LOC126054100	5	7	14	0	0	0	0	2	0
gene-LOC110373001|LOC110373001	3	15	19	4	10	3	4	4	0
gene-Trnai-uau|Trnai-uau	0	0	0	0	0	0	0	0	0
gene-LOC110373035|LOC110373035	44	137	127	102	104	95	17	48	168
gene-LOC110373036|LOC110373036	89	120	224	665	569	614	249	426	614
gene-LOC110373039|LOC110373039	66	209	138	616	685	935	364	468	753
gene-LOC126054315|LOC126054315	4	3	4	0	0	0	0	2	0
gene-LOC110373004|LOC110373004	3	5	0	0	0	0	0	0	3
gene-LOC110373022|LOC110373022	0	7	0	5	8	15	12	6	15
gene-LOC110373027|LOC110373027	35	92	24	8	3	18	7	10	15
gene-LOC110373031|LOC110373031	2	0	0	0	0	0	0	0	0
gene-LOC110373013|LOC110373013	0	6	0	0	5	0	0	0	0
gene-LOC126054316|LOC126054316	2	0	0	0	4	4	27	8	9
gene-LOC110373018|LOC110373018	15	13	26	20	41	14	11	14	24
gene-LOC126054247|LOC126054247	0	5	2	0	2	0	2	0	0
gene-LOC126054236|LOC126054236	0	3	0	3	0	2	0	2	0
gene-LOC110373019|LOC110373019	51	99	82	110	8	39	48	248	16
gene-LOC110373021|LOC110373021	16	31	17	47	32	90	14	21	106
gene-LOC126054258|LOC126054258	6	7	10	8	5	4	34	25	15
gene-LOC126054257|LOC126054257	13	20	14	85	73	74	359	276	187
gene-LOC110375743|LOC110375743	9	5	9	3	0	0	0	5	0
gene-LOC110375744|LOC110375744	3	5	0	0	0	0	0	0	0
gene-LOC126053974|LOC126053974	3	8	28	6	8	0	5	3	7
gene-LOC110375771|LOC110375771	43	61	61	34	44	59	24	29	96
gene-LOC110373026|LOC110373026	626	476	286	598	439	1055	313	909	1306
gene-LOC110375778|LOC110375778	0	0	0	0	0	0	0	0	0
gene-LOC110375776|LOC110375776	0	0	0	3	0	0	0	0	0
gene-LOC110375777|LOC110375777	0	3	0	0	0	0	0	0	0
gene-LOC110375768|LOC110375768	0	0	0	0	0	0	0	0	0
gene-LOC110375760|LOC110375760	0	0	2	0	0	0	0	8	0
gene-LOC110375756|LOC110375756	0	0	0	0	0	0	0	0	0
gene-LOC126054243|LOC126054243	1	0	2	0	0	2	0	0	0
gene-LOC110375731|LOC110375731	479	797	1218	383	508	460	826	721	750
gene-LOC110375741|LOC110375741	179	234	218	45	24	63	33	88	73
gene-LOC110375738|LOC110375738	11	42	27	15	22	7	4	9	24
gene-Trnad-guc-2|Trnad-guc	0	0	0	0	0	0	0	0	0
gene-LOC126054504|LOC126054504	0	0	0	0	0	3	0	0	2
gene-LOC110375734|LOC110375734	3	5	7	23	12	35	8	17	49
gene-LOC110375772|LOC110375772	7	0	0	0	4	6	6	13	0
gene-LOC110375773|LOC110375773	100	224	177	127	98	128	32	29	151
gene-LOC110375775|LOC110375775	0	0	192	150	0	27	132	384	3
gene-LOC110375727|LOC110375727	247	469	492	241	375	315	132	145	473
gene-LOC110375725|LOC110375725	1269	3817	1795	2878	3585	2838	1522	2150	2752
gene-LOC110375726|LOC110375726	5	0	9	0	0	0	0	0	0
gene-LOC110375770|LOC110375770	18	23	21	11	19	12	0	8	5
gene-LOC110375730|LOC110375730	323	645	346	230	254	258	105	137	378
gene-LOC110375729|LOC110375729	525	458	315	102	111	224	76	125	236
gene-LOC110375745|LOC110375745	20	0	0	0	0	4	9	0	6
gene-LOC110377794|LOC110377794	14	121	87	30	25	58	22	33	73
gene-LOC110377793|LOC110377793	0	5	3	0	0	0	2	0	0
gene-LOC110377795|LOC110377795	6	13	11	18	5	26	0	16	31
gene-LOC110380652|LOC110380652	0	2	0	3	0	0	0	0	3
gene-LOC126057079|LOC126057079	0	0	1	0	0	0	4	0	3
gene-LOC110380653|LOC110380653	0	0	0	0	0	0	0	0	0
gene-LOC110372962|LOC110372962	10	220	1262	0	0	0	7	4	0
gene-LOC110380651|LOC110380651	2638	3575	6302	1974	3289	2284	1443	1276	3001
gene-LOC110380654|LOC110380654	0	0	0	0	0	0	0	0	0
gene-LOC110380650|LOC110380650	24	804	1061	1494	1131	6842	1091	539	3072
gene-LOC110380658|LOC110380658	0	0	0	0	0	0	0	0	0
gene-LOC110380656|LOC110380656	0	0	0	0	0	0	0	0	0
gene-LOC110377818|LOC110377818	5	43	53	67	25	38	0	12	41
gene-LOC110377816|LOC110377816	20	68	151	36	29	24	10	16	39
gene-LOC110377799|LOC110377799	63	138	283	302	245	304	77	176	238
gene-LOC110377825|LOC110377825	64	36	12	0	4	21	0	0	3
gene-LOC110377803|LOC110377803	376	382	385	603	715	979	959	757	1252
gene-LOC110377811|LOC110377811	92	129	126	11	17	33	47	33	29
gene-LOC110377821|LOC110377821	204	414	344	287	213	444	172	288	355
gene-LOC110377805|LOC110377805	0	8	4	2	0	0	3	0	0
gene-LOC110377823|LOC110377823	5	6	24	6	37	21	0	10	17
gene-LOC110377815|LOC110377815	0	0	0	0	0	0	0	0	0
gene-LOC110377824|LOC110377824	38	94	89	54	39	60	5	27	83
gene-LOC110377806|LOC110377806	0	0	0	0	0	0	0	0	3
gene-LOC110377810|LOC110377810	0	0	0	0	0	0	0	0	0
gene-LOC110377813|LOC110377813	0	0	0	0	3	0	0	0	3
gene-LOC110377826|LOC110377826	0	0	0	0	0	3	0	0	0
gene-LOC110377812|LOC110377812	0	0	0	0	0	0	0	0	0
gene-LOC126053540|LOC126053540	1	2	1	3	5	6	3	3	6
gene-LOC126053535|LOC126053535	1	3	4	7	9	4	12	6	7
gene-LOC110377802|LOC110377802	239	359	289	471	477	733	34	189	869
gene-LOC110377820|LOC110377820	496	697	1021	491	317	423	251	585	397
gene-LOC110371244|LOC110371244	1	2	2	3	2	2	1	1	2
gene-LOC110377796|LOC110377796	2	3	5	0	4	1	2	1	3
gene-LOC110377797|LOC110377797	4615	6291	7092	5196	5736	6596	5946	8847	8789
gene-LOC110383313|LOC110383313	79	103	99	89	75	157	59	50	133
gene-LOC110383315|LOC110383315	0	6	0	4	0	0	0	0	0
gene-LOC110383314|LOC110383314	364	403	419	273	346	439	105	268	516
gene-LOC126054277|LOC126054277	106	166	115	65	51	107	31	37	138
gene-LOC110382521|LOC110382521	13	31	26	3	10	7	16	19	10
gene-LOC110382519|LOC110382519	0	0	7	3	4	4	0	0	9
gene-LOC110382514|LOC110382514	780	885	769	2548	2900	3388	3447	4004	6029
gene-LOC110382520|LOC110382520	1105	1155	1279	1348	1194	1579	1708	2438	1567
gene-LOC110374522|LOC110374522	0	0	9	4	0	8	0	0	9
gene-LOC126056851|LOC126056851	5	1	0	0	0	2	1	2	0
gene-LOC110374505|LOC110374505	49	234	276	272	228	190	66	166	286
gene-LOC110374507|LOC110374507	0	0	0	0	0	0	0	0	3
gene-LOC110374506|LOC110374506	0	4	4	8	3	3	10	0	6
gene-LOC110374495|LOC110374495	77	186	199	62	104	90	41	111	162
gene-LOC110374526|LOC110374526	118	180	317	564	564	706	198	318	856
gene-LOC110374508|LOC110374508	386	1005	555	199	207	166	198	199	100
gene-LOC110374525|LOC110374525	101	131	51	40	39	42	39	29	32
gene-LOC110373268|LOC110373268	40	50	24	8	17	9	18	26	6
gene-LOC110374517|LOC110374517	75	266	102	108	37	49	20	86	29
gene-LOC110374483|LOC110374483	416	608	426	1151	1206	1878	919	1355	2026
gene-LOC110374515|LOC110374515	814	1424	1762	665	590	816	68	195	1046
gene-LOC110374514|LOC110374514	28	32	55	35	24	31	0	16	54
gene-LOC126056854|LOC126056854	0	0	0	0	0	0	2	0	0
gene-LOC110374484|LOC110374484	0	9	23	0	0	0	0	8	0
gene-LOC110374481|LOC110374481	0	0	0	0	0	0	0	0	0
gene-LOC110374492|LOC110374492	156	329	289	236	217	368	81	153	477
gene-LOC110374523|LOC110374523	347	535	776	493	507	565	205	411	680
gene-LOC110374501|LOC110374501	29	87	44	82	77	100	19	27	144
gene-LOC110374498|LOC110374498	162	221	322	485	411	557	171	308	561
gene-LOC110374485|LOC110374485	31	39	36	16	16	24	5	31	18
gene-LOC110374497|LOC110374497	372	792	917	1420	1379	1643	435	814	2116
gene-LOC110374500|LOC110374500	230	977	1146	571	490	492	81	172	781
gene-LOC110374504|LOC110374504	1509	1736	2252	1585	1289	1937	1813	1991	1765
gene-LOC110374493|LOC110374493	14	33	60	15	14	17	4	20	20
gene-LOC110374524|LOC110374524	14	15	13	13	0	28	0	0	32
gene-LOC126054441|LOC126054441	1	4	9	10	12	7	4	2	17
gene-LOC110374487|LOC110374487	1666	2293	2542	2751	2746	6426	2119	4378	5689
gene-LOC110374496|LOC110374496	5	4	5	17	10	8	0	3	22
gene-LOC110378886|LOC110378886	0	23	8	0	10	3	0	0	16
gene-LOC126054216|LOC126054216	0	0	0	4	6	0	0	1	2
gene-LOC110374531|LOC110374531	4	30	14	38	43	51	46	57	45
gene-LOC110374530|LOC110374530	19	58	34	27	41	18	13	14	34
gene-LOC110378885|LOC110378885	582	2039	1476	1108	1416	544	964	989	772
gene-LOC110378881|LOC110378881	0	0	0	0	0	0	0	0	0
gene-LOC110378880|LOC110378880	118	314	346	169	225	208	78	131	264
gene-LOC110378878|LOC110378878	920	1468	2001	627	683	680	487	647	1021
gene-LOC110378893|LOC110378893	5	45	13	8	10	3	0	12	12
gene-LOC110378887|LOC110378887	6	10	10	20	28	27	3	0	18
gene-LOC110378888|LOC110378888	510	964	1262	1014	1045	1410	628	1022	1748
gene-LOC110378876|LOC110378876	56	103	69	52	64	115	40	51	100
gene-LOC110378883|LOC110378883	240	204	200	151	128	341	118	219	427
gene-LOC110378892|LOC110378892	74	117	92	81	93	184	34	111	179
gene-LOC110378891|LOC110378891	0	3	5	10	5	3	0	4	0
gene-LOC110378877|LOC110378877	0	0	0	0	0	0	0	0	0
gene-LOC126054094|LOC126054094	0	0	0	2	2	5	0	2	4
gene-LOC110378879|LOC110378879	258	469	424	745	672	833	368	461	981
gene-LOC110378894|LOC110378894	106	214	114	86	70	286	34	64	314
gene-LOC110378895|LOC110378895	2833	4041	4326	1382	1344	1460	508	930	1700
gene-LOC110378132|LOC110378132	11	45	29	19	47	122	4	14	86
gene-LOC110378127|LOC110378127	246	439	317	244	494	453	145	189	736
gene-LOC126054802|LOC126054802	31	126	325	0	0	0	10	2	0
gene-LOC110378123|LOC110378123	547	923	604	899	874	1369	470	682	1267
gene-LOC110382438|LOC110382438	79	98	130	42	22	57	39	52	49
gene-LOC110383370|LOC110383370	25	47	29	27	13	27	15	15	36
gene-LOC126054919|LOC126054919	5	51	117	10	6	9	7	12	10
gene-LOC126055048|LOC126055048	31	29	72	26	29	44	20	33	44
gene-LOC110378121|LOC110378121	5	0	8	0	0	4	0	0	4
gene-LOC110378124|LOC110378124	82	149	170	175	149	248	48	125	234
gene-LOC110378129|LOC110378129	114	242	307	102	113	148	35	79	232
gene-LOC110378126|LOC110378126	67	159	161	507	289	471	61	195	428
gene-LOC110378131|LOC110378131	0	0	18	12	17	54	18	6	42
gene-LOC110378133|LOC110378133	8	35	21	2	12	6	1	4	3
gene-LOC110378125|LOC110378125	57	89	102	71	94	132	26	73	145
gene-LOC126055039|LOC126055039	3	0	3	16	25	12	5	13	14
gene-LOC110378130|LOC110378130	34	100	83	55	46	63	9	22	88
gene-LOC126053492|LOC126053492	149	243	276	26	29	61	3	15	67
gene-LOC110378224|LOC110378224	267	484	243	298	385	582	202	423	938
gene-LOC110378214|LOC110378214	0	0	0	0	0	0	0	0	0
gene-LOC110378226|LOC110378226	0	0	0	0	0	0	0	0	0
gene-LOC110378208|LOC110378208	38	101	64	44	46	34	17	46	45
gene-LOC110378221|LOC110378221	0	0	0	0	0	0	0	0	0
gene-LOC110378218|LOC110378218	0	0	0	0	9	10	0	0	0
gene-LOC110378222|LOC110378222	0	0	0	0	0	0	0	0	0
gene-LOC110378230|LOC110378230	0	0	6	7	13	0	0	10	5
gene-LOC110378220|LOC110378220	0	17	13	9	5	8	0	0	7
gene-LOC110378231|LOC110378231	0	15	8	7	5	5	0	4	8
gene-LOC126054624|LOC126054624	3	3	5	10	25	17	0	2	3
gene-LOC110378228|LOC110378228	93	201	162	99	74	145	25	68	139
gene-LOC110378205|LOC110378205	459	1196	917	2010	2852	1800	1043	1265	2067
gene-LOC110378204|LOC110378204	1281	872	606	3184	3261	8375	1458	4093	7665
gene-LOC110378212|LOC110378212	0	0	0	0	0	0	0	0	0
gene-LOC110378211|LOC110378211	367	837	672	558	495	863	248	517	958
gene-LOC110378225|LOC110378225	56	73	60	49	34	60	18	41	76
gene-LOC110378216|LOC110378216	0	0	0	0	0	0	0	0	0
gene-LOC110378215|LOC110378215	14	13	15	38	28	38	9	20	50
gene-LOC110378206|LOC110378206	923	1103	998	798	822	1201	223	431	1573
gene-LOC126053848|LOC126053848	19	27	16	46	18	18	13	59	36
gene-LOC110374586|LOC110374586	18	30	50	20	11	24	10	9	22
gene-LOC110378229|LOC110378229	227	329	395	295	267	329	212	257	376
gene-LOC110377279|LOC110377279	0	0	0	0	0	0	0	0	0
gene-LOC126053463|LOC126053463	39	23	18	35	3	4	5	21	9
gene-LOC126054985|LOC126054985	4	0	2	0	0	0	0	0	0
gene-LOC110374594|LOC110374594	87	186	105	138	142	208	43	92	221
gene-LOC110374611|LOC110374611	120	143	12	64	69	85	72	96	127
gene-LOC110374580|LOC110374580	270	276	77	237	249	459	133	286	477
gene-LOC110374575|LOC110374575	5	4	8	3	0	0	0	0	3
gene-LOC110374608|LOC110374608	371	830	698	524	330	617	236	356	737
gene-LOC110374581|LOC110374581	33	31	52	143	87	183	62	103	198
gene-LOC110374577|LOC110374577	27	32	30	68	61	77	0	40	108
gene-LOC110374574|LOC110374574	458	377	310	816	514	713	323	819	663
gene-LOC110374572|LOC110374572	77	104	121	135	149	180	19	108	202
gene-LOC110374602|LOC110374602	0	0	0	0	0	0	0	0	4
gene-LOC126054142|LOC126054142	30	5	5	0	1	0	0	0	0
gene-LOC126054130|LOC126054130	6	6	8	26	15	17	13	45	55
gene-LOC110374576|LOC110374576	3042	2707	2591	18383	18253	23503	15066	20131	21859
gene-LOC110374599|LOC110374599	24	73	103	48	39	52	7	12	84
gene-LOC110374598|LOC110374598	104	171	209	157	136	217	109	131	169
gene-LOC126054110|LOC126054110	0	0	13	7	0	3	1	0	0
gene-LOC110374595|LOC110374595	0	43	18	0	0	0	0	0	0
gene-LOC110374603|LOC110374603	97	106	87	106	70	120	77	175	44
gene-LOC110374591|LOC110374591	4301	14131	11031	6012	6890	5768	2023	2989	4731
gene-LOC110371011|LOC110371011	24	74	81	15	8	9	0	7	16
gene-LOC126054125|LOC126054125	146	332	372	6	17	24	12	0	4
gene-LOC110374596|LOC110374596	11	22	0	20	20	15	9	14	33
gene-LOC110374578|LOC110374578	486	641	781	829	750	1305	393	823	1405
gene-LOC110374600|LOC110374600	35	92	108	133	113	131	40	23	201
gene-LOC126054155|LOC126054155	0	0	0	28	166	19	272	52	17
gene-LOC110374605|LOC110374605	8	48	70	10	20	67	10	0	39
gene-LOC126054143|LOC126054143	0	0	0	0	0	0	0	2	0
gene-LOC126054137|LOC126054137	4	7	15	6	4	2	0	0	2
gene-LOC110374583|LOC110374583	36	78	121	90	95	135	42	68	171
gene-LOC110382816|LOC110382816	38	56	53	96	79	113	42	90	128
gene-LOC110379367|LOC110379367	1384	1804	1408	2105	2030	3330	1989	2896	3453
gene-LOC110378187|LOC110378187	5	8	5	0	0	13	3	11	0
gene-LOC110378181|LOC110378181	94	150	191	445	548	576	280	534	755
gene-LOC110378196|LOC110378196	18	35	28	26	10	27	0	4	20
gene-LOC110378185|LOC110378185	13	0	38	0	0	19	20	9	25
gene-LOC110378200|LOC110378200	124	40	55	15	20	40	43	70	71
gene-LOC110378182|LOC110378182	152	73	67	323	304	510	307	580	628
gene-LOC110379369|LOC110379369	109	208	197	340	347	377	24	92	389
gene-LOC110379382|LOC110379382	124	267	378	779	853	701	105	335	903
gene-LOC110379381|LOC110379381	116	142	178	415	458	457	71	114	547
gene-LOC110379380|LOC110379380	0	0	0	0	8	0	2	0	0
gene-LOC110379377|LOC110379377	0	0	5	20	0	0	7	15	0
gene-LOC110379378|LOC110379378	0	138	297	34	42	147	52	16	86
gene-LOC110379373|LOC110379373	0	0	0	0	0	0	0	0	0
gene-LOC110379372|LOC110379372	0	39	87	33	20	125	9	0	59
gene-LOC110379379|LOC110379379	0	0	0	0	0	0	0	0	0
gene-LOC110379368|LOC110379368	76	154	195	235	200	250	38	56	267
gene-LOC110379366|LOC110379366	35	144	134	403	320	347	231	229	503
gene-LOC110379376|LOC110379376	567	557	442	753	984	1018	1231	1346	876
gene-LOC110378179|LOC110378179	132	107	73	344	382	819	251	364	815
gene-LOC126054039|LOC126054039	31	40	68	27	11	37	54	25	74
gene-LOC110378180|LOC110378180	0	0	0	0	0	0	0	0	0
gene-LOC110378178|LOC110378178	11	50	37	20	8	17	14	24	16
gene-LOC126054038|LOC126054038	81	165	35	0	0	0	0	0	0
gene-LOC126054048|LOC126054048	1	0	2	1	0	2	6	2	3
gene-LOC110378193|LOC110378193	527	1114	1023	726	589	1839	151	293	1068
gene-LOC110378197|LOC110378197	0	0	0	0	0	0	0	0	0
gene-LOC126054044|LOC126054044	0	0	0	0	0	0	0	0	0
gene-LOC110376632|LOC110376632	61	209	164	153	185	148	26	57	247
gene-LOC126054050|LOC126054050	0	0	0	0	0	0	0	0	0
gene-LOC126054049|LOC126054049	6	7	8	7	13	11	5	7	7
gene-LOC126054047|LOC126054047	6	7	6	1	2	0	0	0	1
gene-LOC110376622|LOC110376622	3	12	6	2	5	5	0	0	0
gene-LOC110376621|LOC110376621	1	0	0	0	0	0	0	0	0
gene-LOC110376620|LOC110376620	744	1412	1764	1920	2080	2388	575	835	3432
gene-LOC110384408|LOC110384408	0	0	1	4	2	0	2	3	2
gene-LOC110376630|LOC110376630	706	425	526	1297	1704	1682	3511	3236	1881
gene-LOC110376627|LOC110376627	343	441	348	334	278	389	501	557	880
gene-LOC110376635|LOC110376635	15	75	36	25	41	17	5	14	29
gene-LOC110376623|LOC110376623	9	15	0	0	16	20	0	6	30
gene-LOC110376624|LOC110376624	0	0	0	0	0	0	0	0	0
gene-LOC110379991|LOC110379991	41	75	50	0	0	0	0	0	3
gene-LOC110379990|LOC110379990	262	434	481	781	706	1004	106	293	1301
gene-LOC110379981|LOC110379981	152	277	183	343	219	345	135	113	385
gene-LOC110379983|LOC110379983	2987	6252	7254	16658	10196	11056	3235	8679	7074
gene-LOC126054097|LOC126054097	5	3	3	0	1	1	0	0	0
gene-LOC126054512|LOC126054512	59	45	16	0	3	5	0	2	1
gene-LOC126053738|LOC126053738	14	10	6	19	30	39	20	19	26
gene-LOC110374262|LOC110374262	38	87	76	77	91	169	15	35	184
gene-LOC110374250|LOC110374250	0	0	0	0	0	0	0	0	3
gene-LOC110374244|LOC110374244	26	53	24	33	23	46	29	14	55
gene-LOC110374259|LOC110374259	0	0	0	0	0	5	3	0	0
gene-LOC110374220|LOC110374220	116	210	168	441	397	630	200	360	713
gene-LOC110374222|LOC110374222	512	787	1046	305	208	442	257	465	629
gene-LOC110374221|LOC110374221	2588	1717	1138	429	260	754	281	813	938
gene-LOC110374260|LOC110374260	34	69	55	112	112	130	25	85	143
gene-LOC110374269|LOC110374269	513	1239	1181	402	339	413	317	441	412
gene-LOC110374230|LOC110374230	9	0	0	0	3	0	8	7	5
gene-LOC110374227|LOC110374227	0	6	6	8	5	5	0	0	8
gene-LOC110374228|LOC110374228	4	12	27	12	13	10	5	3	14
gene-LOC126054438|LOC126054438	0	3	5	0	0	0	0	0	0
gene-LOC110374234|LOC110374234	66	83	195	63	55	41	17	41	17
gene-LOC110374235|LOC110374235	0	7	0	9	7	5	0	0	10
gene-LOC126054340|LOC126054340	4	6	4	4	5	2	13	4	4
gene-LOC110374233|LOC110374233	10	19	14	43	32	48	13	22	60
gene-LOC110374249|LOC110374249	87	105	117	234	197	253	202	217	362
gene-LOC110374253|LOC110374253	0	0	0	0	0	0	0	0	0
gene-LOC110374257|LOC110374257	0	5	8	0	0	6	0	0	0
gene-LOC110374264|LOC110374264	0	0	8	5	0	0	3	3	5
gene-LOC126054667|LOC126054667	0	0	0	0	0	0	0	0	0
gene-LOC126055376|LOC126055376	4	7	8	2	1	2	1	0	3
gene-LOC110374258|LOC110374258	5	84	115	128	98	55	16	20	90
gene-LOC110374279|LOC110374279	155	230	231	242	295	313	480	342	404
gene-LOC110374225|LOC110374225	314	811	781	749	804	958	234	536	1430
gene-LOC110374229|LOC110374229	5000	10464	11491	5349	5170	5147	2439	3625	6378
gene-LOC110374251|LOC110374251	30	47	40	31	42	44	17	16	39
gene-LOC126054669|LOC126054669	3	20	2	3	1	2	2	0	3
gene-LOC110374236|LOC110374236	0	0	0	0	0	0	0	0	0
gene-LOC110374256|LOC110374256	0	0	4	0	0	0	0	0	3
gene-LOC110374255|LOC110374255	25	25	37	28	36	41	21	22	48
gene-LOC110374223|LOC110374223	7	13	8	36	23	21	0	5	51
gene-LOC110374219|LOC110374219	143	247	311	206	265	253	244	185	310
gene-LOC110374241|LOC110374241	16	33	26	41	21	30	4	8	17
gene-LOC110374276|LOC110374276	4352	4416	5592	386	382	568	708	870	721
gene-LOC126053729|LOC126053729	9	21	15	0	1	1	2	4	0
gene-LOC110374231|LOC110374231	822	1132	1057	2036	1819	2759	813	1176	3406
gene-LOC110374280|LOC110374280	0	0	0	0	0	0	0	0	0
gene-LOC110374263|LOC110374263	9	15	21	0	0	5	46	34	11
gene-LOC126054673|LOC126054673	34	37	51	0	0	0	0	0	0
STRG.376|LOC126054683	184	316	875	0	0	0	0	0	0
gene-LOC126053736|LOC126053736	0	2	3	0	0	4	5	6	0
gene-LOC110379383|LOC110379383	0	0	8	12	4	11	0	0	16
gene-LOC126053731|LOC126053731	4	7	12	33	37	29	8	38	28
gene-LOC110379392|LOC110379392	53	85	170	53	30	60	9	38	77
gene-LOC110374272|LOC110374272	6	58	24	59	28	22	6	45	52
gene-LOC110374252|LOC110374252	0	0	0	0	0	0	0	0	0
gene-LOC110374261|LOC110374261	0	0	6	0	0	0	0	0	0
gene-LOC110374266|LOC110374266	0	0	0	0	0	0	0	0	0
gene-LOC110374275|LOC110374275	0	3	0	0	0	0	0	0	2
gene-LOC110374242|LOC110374242	108	620	822	155	125	160	22	63	131
gene-LOC110374248|LOC110374248	3936	5400	5614	10258	10067	14792	9735	15348	13865
gene-LOC110374239|LOC110374239	2100	4256	6750	14050	14167	16275	8393	9483	12118
gene-LOC110374274|LOC110374274	73	174	173	56	53	35	58	43	41
gene-LOC110374254|LOC110374254	9	20	17	6	0	0	8	12	0
gene-LOC110374243|LOC110374243	8	13	20	7	7	5	0	8	13
gene-LOC110379391|LOC110379391	60	63	42	63	44	98	49	98	128
gene-LOC126053727|LOC126053727	5	4	9	4	5	3	3	4	9
gene-LOC110373896|LOC110373896	0	9	0	0	0	0	0	0	5
gene-LOC126053737|LOC126053737	2	3	0	0	0	0	0	0	0
gene-LOC126053735|LOC126053735	4	16	23	8	7	14	5	10	12
gene-LOC110373862|LOC110373862	17	23	41	50	38	86	0	6	109
gene-LOC110379389|LOC110379389	3	0	0	0	0	0	0	0	0
gene-LOC110379388|LOC110379388	0	0	0	0	0	0	0	0	0
gene-LOC110379387|LOC110379387	0	0	0	0	5	0	3	3	5
gene-LOC126054692|LOC126054692	0	0	0	0	0	0	0	0	0
gene-LOC126053730|LOC126053730	0	1	5	16	19	12	21	29	26
gene-LOC110379384|LOC110379384	399	491	253	1415	1331	2268	745	1500	2563
gene-LOC110379395|LOC110379395	0	0	0	0	0	0	0	0	0
gene-LOC110379398|LOC110379398	0	0	0	0	0	0	0	0	0
gene-LOC110379396|LOC110379396	0	0	0	0	0	0	0	3	0
gene-LOC126053725|LOC126053725	0	2	0	10	6	0	0	5	10
gene-LOC110379397|LOC110379397	16	13	12	0	6	10	0	0	10
gene-LOC110379393|LOC110379393	1089	2195	2445	2525	2262	3549	1286	2435	3995
gene-LOC110379386|LOC110379386	184	347	324	301	225	253	84	120	345
gene-LOC110373849|LOC110373849	40	77	51	49	21	38	4	8	37
gene-LOC110373856|LOC110373856	440	400	406	1702	972	1536	217	692	1578
gene-LOC110373884|LOC110373884	2099	1465	1442	957	1186	1348	1348	1487	1199
gene-LOC110373890|LOC110373890	192	204	71	121	144	366	162	222	430
gene-LOC110373852|LOC110373852	6	20	10	62	40	38	19	30	67
gene-LOC110373891|LOC110373891	72	96	130	115	53	111	94	225	184
gene-LOC126057050|LOC126057050	3	23	41	2	3	3	1	0	2
gene-LOC110373858|LOC110373858	8712	19240	18589	17105	20005	19376	16240	16236	19748
gene-LOC110373855|LOC110373855	24	39	27	24	54	63	26	27	71
gene-LOC110373876|LOC110373876	9	20	9	15	13	22	6	10	32
gene-LOC126054535|LOC126054535	0	0	11	0	0	0	0	3	2
gene-LOC126054711|LOC126054711	0	0	0	0	0	0	0	0	0
gene-LOC110373882|LOC110373882	0	0	0	103	250	230	0	2	0
gene-LOC110373879|LOC110373879	2	14	11	36	41	59	39	29	88
gene-LOC110373860|LOC110373860	249	188	228	835	514	662	229	523	669
gene-LOC126054533|LOC126054533	48	93	119	9	11	11	29	25	55
gene-LOC110373867|LOC110373867	609	334	442	4412	4187	7077	3902	5146	6050
gene-LOC110373887|LOC110373887	356	316	307	399	325	488	483	672	602
gene-LOC110373859|LOC110373859	667	1487	1774	1589	1543	1977	915	1560	2288
gene-LOC110373881|LOC110373881	266	266	493	408	409	444	479	563	420
gene-LOC110373848|LOC110373848	148	548	530	1609	1004	1367	143	491	1794
gene-LOC110373883|LOC110373883	47	103	74	29	28	35	5	18	63
gene-LOC110373873|LOC110373873	0	0	13	26	21	28	5	0	10
gene-LOC110373850|LOC110373850	3	3	0	10	36	32	0	3	0
gene-LOC110373851|LOC110373851	597	889	858	769	723	1070	638	842	1519
gene-LOC110373861|LOC110373861	16	14	7	18	42	25	0	21	30
gene-LOC110373878|LOC110373878	22	113	140	49	63	93	29	57	69
gene-LOC110373888|LOC110373888	167	1919	3058	4976	2691	2177	1041	1384	2472
gene-LOC110373871|LOC110373871	77	155	111	131	95	124	61	116	205
gene-LOC110377386|LOC110377386	0	10	7	0	0	10	15	10	6
gene-LOC110377387|LOC110377387	70	173	183	18	12	21	31	13	19
gene-LOC126053514|LOC126053514	6	6	13	58	39	52	5	24	134
gene-LOC110373889|LOC110373889	261	369	296	536	537	749	368	554	952
gene-LOC126054151|LOC126054151	41	22	24	15	52	30	50	64	16
gene-LOC110372455|LOC110372455	4	0	13	5	7	4	6	0	12
gene-LOC110372456|LOC110372456	5	9	3	6	0	5	0	3	5
gene-LOC110372457|LOC110372457	0	0	0	0	0	0	0	0	0
gene-LOC110372463|LOC110372463	33	57	78	53	32	47	41	46	70
gene-LOC110372443|LOC110372443	76	199	243	276	250	273	97	178	332
gene-LOC110372444|LOC110372444	8	35	8	46	64	54	11	39	35
gene-LOC110372453|LOC110372453	17	47	70	64	65	114	40	91	118
gene-LOC110372454|LOC110372454	171	280	489	291	247	283	205	304	400
gene-LOC126057040|LOC126057040	4	21	69	3	0	3	1	2	2
gene-LOC110372452|LOC110372452	48	332	624	3398	1552	1265	420	639	1293
gene-LOC110372486|LOC110372486	4	7	3	11	6	3	2	0	9
gene-LOC110372436|LOC110372436	44	19	32	24	20	17	4	8	15
gene-LOC110372431|LOC110372431	27	24	7	6	12	29	8	19	17
gene-LOC126057016|LOC126057016	10	11	6	24	13	27	0	12	28
gene-LOC110372433|LOC110372433	22	29	54	49	31	80	31	47	50
gene-LOC110372480|LOC110372480	5	10	0	5	5	17	0	0	11
gene-LOC110372469|LOC110372469	0	0	0	0	0	0	0	0	0
gene-LOC110372468|LOC110372468	400	633	591	494	578	678	366	686	852
gene-LOC110372461|LOC110372461	227	384	449	143	70	102	34	59	97
gene-LOC110372464|LOC110372464	34	105	98	183	160	138	54	149	213
gene-LOC110372450|LOC110372450	468	1315	1299	1341	1432	1717	686	1118	2206
gene-LOC110372488|LOC110372488	3	3	0	0	0	0	0	0	0
gene-LOC110372471|LOC110372471	16	106	79	30	29	27	0	0	11
gene-LOC110372472|LOC110372472	79	122	111	224	230	213	130	183	314
gene-LOC110372438|LOC110372438	0	30	38	24	27	61	3	8	35
gene-LOC110372485|LOC110372485	923	1204	1472	406	432	497	465	759	525
gene-LOC110372441|LOC110372441	24	38	41	115	85	132	23	46	141
gene-LOC110372460|LOC110372460	251	301	265	192	226	158	310	97	237
gene-LOC110372459|LOC110372459	5	21	14	12	14	9	3	5	2
gene-LOC126053960|LOC126053960	0	0	1	0	0	0	0	0	0
gene-LOC110372483|LOC110372483	186	900	238	141	150	154	69	128	166
gene-LOC110372447|LOC110372447	207	241	246	403	400	520	533	419	582
gene-LOC110372462|LOC110372462	77	366	535	138	148	167	103	162	147
gene-LOC110372482|LOC110372482	0	39	75	10	10	16	4	0	9
gene-LOC110372434|LOC110372434	2	6	3	14	9	4	6	6	7
gene-LOC110372445|LOC110372445	85	261	317	576	616	466	351	415	645
gene-LOC110372435|LOC110372435	351	642	508	382	675	793	476	724	1747
gene-LOC110372439|LOC110372439	93	185	159	368	345	471	56	123	498
gene-LOC110381714|LOC110381714	13	17	11	145	119	149	117	122	84
gene-LOC110381712|LOC110381712	74	123	131	41	48	48	32	58	53
gene-LOC126053888|LOC126053888	0	1	1	2	3	0	0	1	0
gene-LOC126054299|LOC126054299	3	0	2	0	0	0	0	0	0
gene-LOC110381710|LOC110381710	0	0	0	0	0	0	0	0	0
gene-LOC126053963|LOC126053963	0	0	0	0	0	0	0	0	0
gene-LOC126053959|LOC126053959	8	10	18	2	0	2	0	0	0
gene-LOC110381715|LOC110381715	29	33	28	25	28	40	12	36	54
gene-LOC110372449|LOC110372449	1397	2545	2291	1725	2052	2419	2490	3292	2624
gene-LOC110372448|LOC110372448	60	347	324	211	304	153	41	51	186
gene-LOC126053962|LOC126053962	34	19	31	11	27	17	13	20	11
gene-LOC126055508|LOC126055508	0	0	0	3	0	0	0	0	0
gene-LOC126053892|LOC126053892	0	0	0	1	0	5	1	0	0
gene-LOC126053939|LOC126053939	0	0	0	0	0	0	0	2	0
gene-LOC126053879|LOC126053879	4	2	7	5	3	4	1	3	11
gene-LOC126055802|LOC126055802	2	1	3	2	3	2	3	1	2
gene-LOC126056419|LOC126056419	13	7	6	20	26	61	124	39	40
gene-LOC126056572|LOC126056572	2	4	0	30	5	5	6	6	8
gene-LOC110376190|LOC110376190	76	62	162	1292	905	988	5318	6717	5185
gene-LOC126055285|LOC126055285	30	13	27	14	29	0	47	18	48
gene-LOC110376204|LOC110376204	15	23	14	44	32	54	11	8	25
gene-LOC126055604|LOC126055604	0	0	0	3	3	0	1	0	2
gene-LOC110376200|LOC110376200	11	17	17	22	17	28	9	23	18
gene-LOC110376174|LOC110376174	14	20	38	87	78	69	22	28	60
gene-LOC110379641|LOC110379641	10	23	38	0	42	9	65	52	62
gene-LOC126055603|LOC126055603	0	0	24	0	0	0	0	0	2
gene-LOC126055537|LOC126055537	7	37	35	22	18	23	0	2	8
gene-LOC110376201|LOC110376201	5	3	9	17	12	24	21	22	12
gene-LOC110376207|LOC110376207	354	289	346	433	485	671	431	590	861
gene-LOC110376183|LOC110376183	0	0	0	0	0	0	0	0	0
gene-LOC110376185|LOC110376185	158	259	332	369	349	356	94	127	222
gene-LOC110376178|LOC110376178	36	44	128	3	9	0	4	8	8
gene-LOC110376180|LOC110376180	64	130	190	46	33	52	17	32	53
gene-LOC110376181|LOC110376181	14	36	42	17	4	11	15	13	20
gene-LOC110376196|LOC110376196	27	40	54	26	26	12	4	14	17
gene-LOC110376199|LOC110376199	75	81	116	23	21	11	5	6	26
gene-LOC126055618|LOC126055618	0	0	0	0	0	0	0	0	0
gene-LOC110376182|LOC110376182	945	1142	1034	479	371	684	212	443	897
gene-LOC110376188|LOC110376188	113	226	328	781	1061	884	554	720	1107
gene-LOC110376179|LOC110376179	139	279	303	1264	1298	1845	482	899	2650
gene-LOC110376195|LOC110376195	81	219	180	65	69	105	43	46	122
gene-LOC110376198|LOC110376198	45	69	57	24	36	59	65	38	52
gene-LOC110376192|LOC110376192	93	167	157	137	131	250	23	102	417
gene-LOC110376176|LOC110376176	14	52	69	47	71	48	18	12	34
gene-LOC126054738|LOC126054738	0	0	0	0	0	1	0	1	0
gene-LOC110376184|LOC110376184	0	65	158	29	20	68	106	24	54
gene-LOC126055605|LOC126055605	0	0	0	0	0	2	0	0	0
gene-LOC110376173|LOC110376173	1025	2106	1320	1069	1180	1603	462	771	1906
gene-LOC110376189|LOC110376189	8	23	18	0	0	8	0	0	5
gene-LOC110383121|LOC110383121	0	0	0	0	0	0	7	0	0
gene-LOC110383117|LOC110383117	6	2	7	0	0	0	0	3	0
gene-LOC110383120|LOC110383120	24	37	28	26	22	36	7	12	26
gene-LOC110383166|LOC110383166	0	0	0	0	0	0	0	0	0
gene-LOC110383119|LOC110383119	700	1211	1413	326	210	454	42	258	439
gene-Trnad-guc-5|Trnad-guc	0	0	1	0	0	0	0	0	0
gene-LOC110383165|LOC110383165	1	12	9	16	9	21	0	3	8
gene-Trnad-guc-4|Trnad-guc	1	0	0	0	0	0	0	0	0
gene-LOC110383602|LOC110383602	0	0	0	0	0	0	18	13	22
gene-LOC126055598|LOC126055598	9	10	5	3	2	4	2	4	5
gene-Trnad-guc-3|Trnad-guc	1	0	1	0	0	0	0	0	0
gene-LOC110382245|LOC110382245	37	68	46	47	42	67	21	44	60
gene-LOC110382249|LOC110382249	345	537	800	630	532	670	315	374	1001
gene-LOC126055601|LOC126055601	0	3	2	2	0	5	7	5	5
gene-LOC110382246|LOC110382246	50	184	261	266	348	336	193	211	657
gene-LOC126055565|LOC126055565	24	42	80	37	29	23	7	39	46
gene-LOC126055590|LOC126055590	26	5	35	5	2	2	2	7	7
gene-LOC110382247|LOC110382247	1914	1241	1035	1350	1789	4160	463	1257	4856
gene-LOC126055534|LOC126055534	26	67	72	4	4	11	6	7	8
gene-LOC110381583|LOC110381583	0	0	2	0	0	0	0	0	0
gene-LOC110381580|LOC110381580	24	61	96	72	93	88	102	48	185
gene-LOC110381581|LOC110381581	165	608	476	801	950	1014	700	668	1232
gene-LOC110383155|LOC110383155	10	45	65	15	24	21	6	24	43
gene-LOC110383154|LOC110383154	41	89	83	733	703	1033	406	611	968
gene-LOC110379899|LOC110379899	78	88	63	183	184	341	189	329	575
gene-LOC126055608|LOC126055608	0	1	1	0	0	0	0	0	0
gene-LOC110379901|LOC110379901	92	323	427	986	956	799	70	132	396
gene-LOC110379900|LOC110379900	19	21	46	5	5	2	0	5	2
gene-LOC126055600|LOC126055600	16	30	67	1	0	1	0	1	0
gene-LOC126055594|LOC126055594	12	24	66	6	1	6	4	3	5
gene-LOC110382980|LOC110382980	3	7	0	6	10	4	0	17	7
gene-LOC110379903|LOC110379903	116	234	367	268	299	274	251	265	148
gene-LOC110379927|LOC110379927	316	135	113	17	20	12	46	42	31
gene-LOC110379902|LOC110379902	2869	2387	2940	1162	1317	1201	2675	2684	1774
gene-LOC110379917|LOC110379917	0	0	0	0	0	0	0	0	0
gene-LOC110379919|LOC110379919	0	0	1	0	0	0	0	0	0
gene-LOC126054741|LOC126054741	61	32	114	8	7	22	1	0	2
gene-LOC110379922|LOC110379922	6	16	17	17	20	29	0	8	0
gene-LOC110379904|LOC110379904	111	58	68	36	21	72	28	98	96
gene-LOC126055321|LOC126055321	2	0	0	0	0	0	0	0	0
gene-LOC110381679|LOC110381679	0	0	0	0	0	0	0	0	0
gene-LOC126055301|LOC126055301	20	7	22	178	234	265	186	287	814
gene-LOC126055498|LOC126055498	45	11	20	0	0	0	0	0	0
gene-LOC110373763|LOC110373763	3	5	9	22	22	27	0	0	18
gene-LOC110373760|LOC110373760	0	0	0	0	0	0	0	6	0
gene-LOC110373765|LOC110373765	117	207	300	98	124	81	48	56	79
gene-LOC126054828|LOC126054828	0	0	0	0	0	1	1	0	2
gene-LOC110381682|LOC110381682	0	0	24	0	0	20	0	0	0
gene-LOC126055289|LOC126055289	0	0	0	3	4	0	0	0	0
gene-LOC110381681|LOC110381681	7	4	3	3	0	7	18	30	31
gene-LOC110381669|LOC110381669	3379	9163	9733	7834	6915	8285	3112	5936	9040
gene-LOC110373769|LOC110373769	0	0	0	0	0	0	10	0	21
gene-LOC110373755|LOC110373755	97	131	370	62	81	59	73	57	66
gene-LOC126054831|LOC126054831	0	0	0	0	0	0	0	0	0
gene-LOC126055500|LOC126055500	0	0	21	0	0	0	5	3	27
gene-LOC110373762|LOC110373762	0	28	32	12	15	26	0	0	12
gene-LOC110373759|LOC110373759	9	18	16	52	35	36	7	16	54
gene-LOC110380070|LOC110380070	1	0	5	0	0	0	0	0	0
gene-LOC110373767|LOC110373767	1356	974	1111	466	547	687	1236	1484	1050
gene-LOC110373771|LOC110373771	64	79	72	27	22	33	92	76	103
gene-LOC126055435|LOC126055435	1	4	3	6	15	5	15	7	14
gene-LOC110373761|LOC110373761	0	0	0	0	0	0	0	6	0
gene-LOC110373758|LOC110373758	0	0	8	0	0	8	0	46	18
gene-LOC110373784|LOC110373784	2487	5185	6503	2415	2933	2993	1302	1837	2498
gene-LOC110373779|LOC110373779	0	0	0	0	0	0	0	0	6
gene-LOC110373780|LOC110373780	0	0	1	0	0	0	0	0	2
gene-LOC110373789|LOC110373789	72	117	102	103	89	163	44	67	164
gene-LOC110373777|LOC110373777	125	143	158	618	641	810	201	470	604
gene-LOC110373778|LOC110373778	2153	2507	3037	352	330	479	364	586	555
gene-LOC110373787|LOC110373787	27	60	73	74	60	95	0	15	47
gene-LOC110373801|LOC110373801	237	388	539	1923	2902	2081	0	8	4
gene-LOC126055616|LOC126055616	11	20	23	8	8	7	22	13	11
gene-LOC110373752|LOC110373752	19	116	139	240	154	84	30	22	35
gene-LOC126055503|LOC126055503	0	0	0	6	0	2	0	0	0
gene-LOC110373782|LOC110373782	136	203	147	259	306	427	431	617	629
gene-LOC110373773|LOC110373773	10	8	7	0	13	0	8	0	0
gene-LOC110373775|LOC110373775	0	0	0	3	0	0	0	0	0
gene-LOC110373776|LOC110373776	38	50	80	95	175	229	431	347	480
gene-LOC110384674|LOC110384674	6	10	14	4	0	8	0	0	28
gene-LOC110384663|LOC110384663	541	805	903	162	142	146	240	219	140
gene-LOC110384676|LOC110384676	2	0	0	0	0	0	0	0	0
gene-LOC110373783|LOC110373783	23	27	17	40	46	90	0	24	120
gene-LOC110373794|LOC110373794	262	112	124	21	36	54	70	55	61
gene-LOC110373800|LOC110373800	906	918	964	282	258	451	519	533	501
gene-LOC110373792|LOC110373792	1087	1355	1287	1916	2192	2163	2807	2627	2361
gene-LOC110373793|LOC110373793	22050	13753	11994	6382	6776	8965	14175	15388	7251
gene-LOC126055613|LOC126055613	11	19	23	9	8	8	4	4	11
gene-LOC110384637|LOC110384637	248	202	191	27	41	40	69	59	34
gene-LOC126055199|LOC126055199	0	3	2	1	1	2	0	1	3
gene-LOC110369598|LOC110369598	17	64	103	63	42	39	7	8	81
gene-LOC110369600|LOC110369600	30	51	60	40	30	22	52	17	28
gene-LOC110384641|LOC110384641	286	801	939	920	864	804	296	565	882
gene-LOC110384682|LOC110384682	28	39	37	29	17	15	4	14	13
gene-LOC110384675|LOC110384675	0	0	4	0	0	0	0	0	3
gene-LOC110384668|LOC110384668	9995	9422	7098	1631	1504	3018	3960	4844	3692
gene-LOC110384618|LOC110384618	438	483	352	489	435	983	466	1016	1340
gene-LOC126055202|LOC126055202	105	177	119	47	30	43	27	29	44
gene-LOC110369617|LOC110369617	63	73	56	0	9	20	22	40	44
gene-LOC110384634|LOC110384634	2875	4031	4251	1657	1643	2869	1208	2320	3017
gene-LOC126055617|LOC126055617	13	19	23	8	8	7	3	4	12
gene-LOC110384655|LOC110384655	989	1636	2248	265	312	301	799	1504	744
gene-LOC110384633|LOC110384633	1147	1098	1028	928	1145	1340	1469	1278	1037
gene-LOC110384632|LOC110384632	291	308	271	111	98	53	134	156	153
gene-LOC110384615|LOC110384615	150	263	460	487	531	446	456	356	759
gene-LOC110384616|LOC110384616	12	29	52	72	44	78	14	25	59
gene-LOC110369602|LOC110369602	0	0	0	0	0	0	0	0	0
gene-LOC110384653|LOC110384653	0	5	7	0	0	0	0	5	4
gene-LOC110369603|LOC110369603	6	6	0	8	8	20	3	3	10
gene-LOC110384614|LOC110384614	6	98	92	36	16	17	4	13	17
gene-LOC110384617|LOC110384617	1669	1130	1276	723	737	1092	7311	5624	2668
gene-LOC110384607|LOC110384607	54	83	74	121	90	148	19	31	156
gene-LOC126055157|LOC126055157	0	0	0	0	0	0	0	0	0
gene-LOC110369604|LOC110369604	310	463	649	142	138	203	191	198	271
gene-LOC110384670|LOC110384670	1	2	3	4	4	4	0	2	5
gene-LOC126054839|LOC126054839	4	1	3	6	6	4	1	0	3
gene-LOC110384636|LOC110384636	72	418	52	11	36	0	30	16	33
gene-LOC110384671|LOC110384671	1583	1509	1992	618	627	1035	1021	1437	1207
gene-LOC110384652|LOC110384652	4	5	3	0	0	0	0	0	0
gene-LOC110369629|LOC110369629	85	168	130	104	69	89	43	39	129
gene-LOC110369632|LOC110369632	0	0	0	0	0	14	0	0	0
gene-LOC110369631|LOC110369631	0	0	0	0	0	3	0	0	0
gene-LOC126055153|LOC126055153	2	0	0	0	1	1	0	0	0
gene-LOC110369633|LOC110369633	12	11	9	5	0	16	55	80	21
gene-LOC126055203|LOC126055203	0	0	0	0	0	0	1	1	1
gene-LOC110384623|LOC110384623	43	47	48	132	151	183	37	91	211
gene-LOC110384629|LOC110384629	0	0	0	0	2	0	0	0	0
gene-LOC110384630|LOC110384630	0	0	0	0	0	0	0	0	0
gene-LOC110384626|LOC110384626	0	0	0	4	1	0	0	0	0
gene-LOC110369605|LOC110369605	168	295	356	303	394	491	189	283	611
gene-LOC110384631|LOC110384631	45	66	45	161	170	230	20	34	279
gene-LOC126055197|LOC126055197	9	15	14	50	37	22	3	5	29
gene-LOC126055200|LOC126055200	7	0	0	5	4	1	1	5	2
gene-LOC126055204|LOC126055204	3	5	3	5	6	7	8	4	10
gene-LOC110384624|LOC110384624	1	0	0	0	6	0	0	0	4
gene-LOC110384647|LOC110384647	29	30	22	22	6	23	52	109	77
gene-LOC126054845|LOC126054845	54	77	105	54	58	81	20	51	121
gene-Trnav-uac|Trnav-uac	0	0	0	0	0	0	0	0	0
gene-LOC110384640|LOC110384640	1017	3135	2278	460	445	608	248	315	815
gene-LOC110384610|LOC110384610	131	201	276	515	525	728	153	231	891
gene-LOC126055175|LOC126055175	0	0	0	0	2	0	1	3	2
gene-LOC110384612|LOC110384612	100	204	205	28	0	28	6	26	43
gene-LOC110384613|LOC110384613	99	217	227	0	0	0	7	8	0
gene-LOC110369606|LOC110369606	133	294	297	248	256	351	27	84	254
gene-LOC110369643|LOC110369643	5	3	8	6	12	12	0	5	8
gene-LOC110369621|LOC110369621	402	364	323	306	360	469	492	710	894
gene-LOC126055206|LOC126055206	0	1	0	1	1	1	1	0	2
gene-LOC110369608|LOC110369608	0	0	0	0	0	0	0	0	0
gene-LOC110369607|LOC110369607	75	163	157	285	319	441	35	66	426
gene-LOC110384687|LOC110384687	179	487	214	0	0	51	0	23	66
gene-LOC110369616|LOC110369616	0	6	8	26	24	16	3	0	8
gene-LOC110384638|LOC110384638	127	251	684	59	21	53	22	63	21
gene-LOC126055023|LOC126055023	8	7	11	2	2	4	0	3	4
gene-LOC110369634|LOC110369634	114	411	248	86	96	107	45	103	200
gene-LOC110384649|LOC110384649	4	0	3	3	8	2	5	3	0
gene-LOC110384639|LOC110384639	620	1677	873	112	221	209	88	107	602
gene-LOC110384659|LOC110384659	13	6	19	3	0	8	0	0	0
gene-LOC110384688|LOC110384688	7	7	15	23	24	19	9	8	16
gene-LOC110384619|LOC110384619	405	752	458	2546	4253	3276	1506	3129	8375
gene-LOC126055037|LOC126055037	0	0	0	7	15	11	25	16	6
gene-LOC110369611|LOC110369611	229	261	305	795	883	1243	1264	1812	2156
gene-LOC110384620|LOC110384620	19	67	34	19	6	17	0	12	40
gene-LOC110384680|LOC110384680	279	726	778	139	104	190	37	93	206
gene-LOC110369642|LOC110369642	2	0	2	28	25	36	20	0	41
gene-LOC110369628|LOC110369628	8	24	49	0	8	16	0	0	9
gene-LOC110384650|LOC110384650	0	16	26	48	54	41	0	36	78
gene-LOC110384651|LOC110384651	24	55	63	62	37	49	10	22	47
gene-LOC110369615|LOC110369615	3	31	61	47	53	20	5	15	51
gene-LOC110384662|LOC110384662	0	0	18	0	0	0	0	0	0
gene-LOC110369635|LOC110369635	0	0	0	0	0	0	0	0	0
gene-LOC110369618|LOC110369618	1868	4686	2880	60	217	116	312	225	751
gene-LOC126055035|LOC126055035	2	0	2	4	3	3	5	5	6
gene-LOC110369638|LOC110369638	552	960	1785	0	53	41	261	171	232
gene-LOC110384691|LOC110384691	4913	12163	13389	1271	2596	2050	248	818	929
gene-LOC110384690|LOC110384690	57	106	90	26	33	28	10	23	22
gene-LOC110369637|LOC110369637	3	0	0	0	0	0	0	0	4
gene-LOC110369623|LOC110369623	89	70	139	33	34	42	40	39	73
gene-LOC110384622|LOC110384622	85	211	93	144	164	195	12	52	308
gene-LOC110369613|LOC110369613	0	3	0	0	3	0	0	0	0
gene-LOC110369626|LOC110369626	29	55	84	183	149	192	34	71	175
gene-LOC110381854|LOC110381854	9	7	9	4	5	2	0	5	10
gene-LOC110381856|LOC110381856	9	55	14	25	26	67	14	31	55
gene-LOC110384673|LOC110384673	0	2	0	0	3	0	5	0	0
gene-LOC126055270|LOC126055270	2	0	0	2	2	5	0	2	13
gene-LOC110374889|LOC110374889	6	7	9	15	20	19	7	12	21
gene-LOC126055269|LOC126055269	0	0	0	0	0	0	0	0	0
gene-LOC110374901|LOC110374901	0	0	8	0	0	0	0	0	3
gene-LOC110374888|LOC110374888	8313	8730	13990	28715	35634	32542	20091	21241	45340
gene-LOC126055268|LOC126055268	0	0	0	13	16	0	10	0	16
gene-LOC110374884|LOC110374884	0	0	0	0	0	0	0	0	0
gene-LOC110374883|LOC110374883	140	330	419	310	627	276	69	81	102
gene-LOC110374865|LOC110374865	97	515	124	41	56	91	79	91	104
gene-LOC110380402|LOC110380402	15	56	53	50	59	41	17	34	52
gene-LOC110374892|LOC110374892	13	179	87	40	34	28	6	11	48
gene-LOC110380424|LOC110380424	38	0	102	7	9	3	0	0	0
gene-LOC110380401|LOC110380401	17	34	31	65	61	71	30	32	66
gene-LOC110380403|LOC110380403	0	0	0	0	0	1	0	0	0
gene-LOC126055610|LOC126055610	0	0	0	0	0	0	0	0	0
gene-LOC110380418|LOC110380418	76	126	388	41	52	48	12	26	94
gene-LOC126055266|LOC126055266	6	2	6	26	26	23	30	30	24
gene-LOC110374885|LOC110374885	426	669	678	903	1515	2455	95	301	2238
gene-LOC110380409|LOC110380409	0	54	78	24	21	67	15	14	46
gene-LOC110380410|LOC110380410	0	7	0	0	0	0	0	0	0
gene-LOC126055267|LOC126055267	0	0	0	0	0	1	0	1	0
gene-LOC110380411|LOC110380411	6	0	0	0	0	6	3	4	6
gene-LOC110380412|LOC110380412	14	16	24	63	69	86	28	75	110
gene-LOC110380408|LOC110380408	4	9	7	5	4	4	11	9	6
gene-LOC110380419|LOC110380419	25	795	93	305	289	120	32	58	109
gene-LOC110380413|LOC110380413	2641	14266	9377	9348	11957	5009	3139	4534	9163
gene-LOC110380405|LOC110380405	521	327	381	836	676	1413	426	1351	1610
gene-LOC110380153|LOC110380153	32	110	164	22	17	115	49	35	62
gene-LOC110380414|LOC110380414	48	45	79	60	57	84	29	82	84
gene-LOC126055292|LOC126055292	0	0	0	0	0	0	0	0	0
gene-LOC110380421|LOC110380421	0	0	0	0	0	0	0	0	0
gene-LOC110380420|LOC110380420	7956	7051	6445	8869	8517	12683	24915	25295	13574
gene-LOC110380146|LOC110380146	0	0	0	3	6	4	10	20	10
gene-LOC110380140|LOC110380140	0	0	0	0	3	0	4	0	3
gene-LOC110380151|LOC110380151	6	23	16	14	19	15	18	17	10
gene-LOC126056369|LOC126056369	0	0	0	1	2	2	0	0	1
gene-LOC110380141|LOC110380141	20	60	113	101	125	85	105	75	71
gene-LOC110380152|LOC110380152	0	0	0	1	0	0	0	0	0
gene-LOC110380147|LOC110380147	0	9	18	8	17	13	23	17	13
gene-LOC126056157|LOC126056157	11	36	25	17	20	14	17	15	10
gene-LOC126056357|LOC126056357	0	1	0	3	0	1	0	0	0
gene-LOC126056275|LOC126056275	6	11	10	29	17	21	24	21	33
gene-LOC126056312|LOC126056312	194	690	1014	540	616	303	423	401	457
gene-LOC126056264|LOC126056264	44	156	159	23	24	20	31	24	56
gene-LOC126056267|LOC126056267	9	23	25	12	11	11	3	15	18
gene-LOC110380154|LOC110380154	1863	6409	11323	4242	5287	3628	2038	1817	4055
gene-LOC110380149|LOC110380149	6	13	10	14	19	17	20	24	17
gene-LOC110380142|LOC110380142	168	568	790	250	294	128	224	183	200
gene-LOC110380150|LOC110380150	25	42	46	9	5	6	21	14	43
gene-LOC110380143|LOC110380143	6	55	65	8	18	9	6	10	9
gene-LOC126056290|LOC126056290	1538	5398	9254	3248	4223	2774	2115	1644	3237
gene-LOC110380253|LOC110380253	150	143	211	111	105	107	31	77	138
gene-LOC110380241|LOC110380241	57	25	13	42	25	70	18	74	118
gene-LOC126056834|LOC126056834	13	1	2	2	7	4	1	2	4
gene-LOC110380248|LOC110380248	3	13	13	0	0	4	3	3	5
gene-LOC110380243|LOC110380243	38	48	42	20	29	29	14	26	24
gene-LOC126056158|LOC126056158	2	14	9	14	8	23	0	3	4
gene-LOC110380247|LOC110380247	0	0	0	0	0	0	0	0	0
gene-LOC110380256|LOC110380256	9	9	10	3	3	8	15	26	20
gene-LOC110380251|LOC110380251	1927	2776	3704	768	795	647	384	583	508
gene-LOC110380261|LOC110380261	10	5	13	17	17	47	33	91	91
gene-LOC110380246|LOC110380246	162	158	190	125	143	179	100	157	217
gene-LOC110380245|LOC110380245	195	257	320	121	116	161	64	139	241
gene-LOC110380244|LOC110380244	1416	2730	3837	254	236	255	87	161	313
gene-LOC110380255|LOC110380255	2300	2361	2724	5963	6121	6606	5522	7329	4722
gene-LOC126056175|LOC126056175	60	13	64	2	0	0	5	3	7
gene-LOC110379868|LOC110379868	337	362	399	504	489	609	492	808	693
gene-LOC110380263|LOC110380263	569	1240	1517	420	254	413	113	286	353
gene-LOC110380242|LOC110380242	194	335	273	408	382	435	175	420	529
gene-LOC110380259|LOC110380259	2117	3582	4649	3546	4601	3402	5014	5054	2622
gene-LOC126057015|LOC126057015	1	1	2	0	1	2	1	0	2
gene-LOC110380258|LOC110380258	317	1044	947	631	702	857	556	976	1029
gene-LOC110380260|LOC110380260	43722	25276	22198	8891	9262	12452	21481	20713	13183
gene-LOC110380262|LOC110380262	246	350	472	108	69	94	88	81	111
gene-LOC110379864|LOC110379864	106	144	150	692	658	611	377	474	590
gene-LOC110379871|LOC110379871	15	30	13	12	12	16	9	12	26
gene-LOC110379862|LOC110379862	10343	6473	5772	6449	6290	8616	15593	15145	9480
gene-LOC110379860|LOC110379860	1180	1807	1662	261	175	336	288	433	490
gene-LOC110379861|LOC110379861	24	43	54	40	17	22	14	28	25
gene-LOC110379872|LOC110379872	73	60	66	85	98	186	36	122	173
gene-LOC110379878|LOC110379878	19	52	54	40	43	70	9	29	78
gene-LOC110379865|LOC110379865	60	54	61	116	104	189	193	318	226
gene-LOC110379880|LOC110379880	0	4	0	0	0	0	0	0	0
gene-LOC110379863|LOC110379863	2840	2144	1309	2686	2216	3600	2904	6562	4770
gene-LOC110379883|LOC110379883	177	357	257	386	408	427	123	240	596
gene-LOC110379879|LOC110379879	12	19	23	16	18	19	0	19	28
gene-LOC110382070|LOC110382070	44	71	79	29	31	26	12	23	17
gene-LOC110382068|LOC110382068	35	37	71	0	2	0	0	6	10
gene-LOC110382067|LOC110382067	35	94	89	92	94	76	118	115	114
gene-LOC110382076|LOC110382076	14	29	21	5	11	11	11	6	24
gene-LOC110379869|LOC110379869	4	43	33	41	25	69	5	14	18
gene-LOC110382071|LOC110382071	240	444	420	772	822	1227	220	570	1518
gene-LOC110380079|LOC110380079	21	25	50	33	36	40	5	33	36
gene-LOC110380083|LOC110380083	0	0	2	0	0	0	0	0	0
gene-LOC110380084|LOC110380084	11	10	7	52	27	51	32	59	68
gene-LOC110383355|LOC110383355	26	42	46	44	65	61	5	17	48
gene-Trnaf-gaa|Trnaf-gaa	0	0	0	0	0	0	0	0	0
gene-Trnae-uuc|Trnae-uuc	0	0	0	0	0	0	0	0	0
gene-LOC126056352|LOC126056352	0	48	23	55	79	84	64	41	97
gene-LOC110380076|LOC110380076	0	3	0	0	0	0	0	0	0
gene-LOC126056841	0	0	0	0	0	0	0	0	0
gene-LOC110380085|LOC110380085	311	147	895	142	55	95	12	78	156
gene-LOC110380078|LOC110380078	492	218	543	281	110	182	48	285	279
gene-LOC110380077|LOC110380077	42	37	92	43	37	46	35	52	78
gene-LOC110382073|LOC110382073	72	38	218	241	241	434	49	159	566
gene-LOC126057014|LOC126057014	0	2	4	0	1	0	1	0	0
gene-LOC110382788|LOC110382788	0	3	0	0	3	0	0	5	0
gene-LOC110383424|LOC110383424	479	320	678	242	154	219	141	237	187
gene-LOC110381437|LOC110381437	302	718	174	297	359	274	57	155	294
gene-LOC110381440|LOC110381440	0	0	28	0	11	0	0	0	6
gene-LOC110381436|LOC110381436	0	0	0	0	0	0	0	0	0
gene-Trnag-ccc|Trnag-ccc	0	0	0	0	0	0	0	0	0
gene-LOC110381434|LOC110381434	0	0	0	0	0	0	0	0	0
gene-LOC126056360|LOC126056360	1	1	2	0	2	4	0	0	2
gene-LOC110383311|LOC110383311	48	75	21	15	23	26	7	35	9
gene-LOC110382786|LOC110382786	240	133	291	91	88	220	18	50	188
gene-LOC110382787|LOC110382787	99	9	281	3	5	3	4	12	8
gene-LOC110381435|LOC110381435	520	0	681	580	1036	609	787	595	526
gene-LOC110381432|LOC110381432	86	166	124	614	1219	643	253	373	1008
gene-LOC110381430|LOC110381430	10	29	11	20	16	10	6	10	16
gene-LOC110381431|LOC110381431	3	4	0	4	0	0	0	0	3
gene-LOC126056261|LOC126056261	51	50	82	1	0	2	1	3	8
gene-LOC126056242|LOC126056242	23	23	113	16	15	11	8	17	23
gene-LOC110380075|LOC110380075	798	1215	1183	993	1155	1335	1179	1447	1667
gene-LOC110383441|LOC110383441	44	349	86	202	200	152	139	159	158
gene-LOC110383444|LOC110383444	56	209	102	279	213	335	332	419	382
gene-LOC110380073|LOC110380073	270	453	398	1354	1307	1754	960	1302	2210
gene-LOC110383439|LOC110383439	26	51	49	0	4	0	10	16	2
gene-LOC110383442|LOC110383442	334	199	877	71	76	125	22	69	160
gene-LOC110376708|LOC110376708	54	142	35	16	11	16	8	30	0
gene-LOC126056615|LOC126056615	3	5	19	3	3	1	1	0	3
gene-LOC110383440|LOC110383440	143	91	116	14	0	26	45	49	46
gene-LOC110376710|LOC110376710	265	210	590	56	93	100	58	101	131
gene-LOC110376709|LOC110376709	93	142	80	151	149	175	29	68	226
gene-LOC110376689|LOC110376689	875	1332	2460	1344	1208	1288	1035	1060	1784
gene-LOC110382082|LOC110382082	1	0	1	0	0	3	0	0	1
gene-LOC110380513|LOC110380513	408	490	1099	842	702	758	1199	1076	1151
gene-LOC110380518|LOC110380518	4	31	16	24	17	16	9	10	15
gene-LOC110380535|LOC110380535	6	19	9	25	21	26	4	16	30
gene-LOC110380517|LOC110380517	117	205	286	36	66	31	26	54	39
gene-LOC110380519|LOC110380519	434	680	452	1055	1313	1233	2068	1784	1630
gene-LOC110376688|LOC110376688	158	266	350	669	584	671	226	426	929
gene-LOC126055986|LOC126055986	0	0	2	0	1	1	4	9	3
gene-LOC110382080|LOC110382080	2453	3576	4359	752	531	910	383	970	950
gene-LOC110382079|LOC110382079	0	0	0	0	0	0	0	0	0
gene-LOC126055994|LOC126055994	3	5	0	0	1	1	0	1	1
gene-LOC110382081|LOC110382081	127	224	158	20	21	21	23	21	15
gene-LOC110382083|LOC110382083	6216	7465	7260	13027	12592	17931	14081	16467	18414
gene-LOC110382078|LOC110382078	15	9	4	5	8	9	2	9	16
gene-LOC110380516|LOC110380516	84	164	182	57	54	76	16	37	95
gene-LOC110380530|LOC110380530	0	0	0	0	0	0	0	0	0
gene-LOC126056718|LOC126056718	6	4	6	3	10	42	5	25	37
gene-LOC110380522|LOC110380522	22	156	279	70	50	146	121	66	73
gene-LOC110380521|LOC110380521	52	110	128	107	91	143	59	111	145
gene-LOC110380515|LOC110380515	0	0	0	0	0	0	0	0	0
gene-LOC110380523|LOC110380523	15	0	25	0	0	0	0	0	0
gene-LOC110380528|LOC110380528	733	795	867	586	615	662	916	1002	816
gene-LOC110380512|LOC110380512	21	0	38	11	8	0	12	21	26
gene-LOC110380533|LOC110380533	0	0	0	11	18	17	7	5	42
gene-LOC110380524|LOC110380524	0	1	5	12	27	25	5	33	51
gene-LOC126056611|LOC126056611	5	10	10	86	83	73	0	21	114
gene-LOC110380534|LOC110380534	6	0	0	0	3	0	0	0	0
gene-LOC110380514|LOC110380514	989	1468	1800	3308	3448	3748	1769	2693	4450
gene-LOC110380532|LOC110380532	205	773	644	396	428	567	133	316	608
gene-LOC110380511|LOC110380511	3628	3955	2565	8818	8125	12626	23154	19852	13411
gene-LOC126056845|LOC126056845	1	0	0	2	1	1	2	4	1
gene-LOC110377712|LOC110377712	0	0	6	0	0	0	5	0	6
gene-LOC110377716|LOC110377716	9	23	14	36	18	36	9	38	32
gene-LOC110377711|LOC110377711	199	283	345	177	163	247	47	161	441
gene-LOC110377710|LOC110377710	0	28	36	40	46	53	11	9	72
gene-LOC126056824|LOC126056824	452	276	435	33	94	70	161	124	45
gene-LOC110377690|LOC110377690	182	201	194	324	284	443	249	368	399
gene-LOC110377709|LOC110377709	2767	2548	2154	1004	1240	1285	1599	1937	1557
gene-LOC110377699|LOC110377699	312	252	322	19	41	51	98	135	58
gene-LOC110377685|LOC110377685	252	308	282	64	52	115	14	35	218
gene-LOC110377686|LOC110377686	395	666	611	938	559	1121	485	860	814
gene-LOC110377701|LOC110377701	354	277	275	137	113	196	191	375	180
gene-LOC110377693|LOC110377693	127	135	187	197	175	118	51	96	202
gene-LOC110377689|LOC110377689	263	1082	1108	991	980	481	257	387	526
gene-LOC110377708|LOC110377708	33	60	140	42	33	29	12	12	32
gene-LOC110377707|LOC110377707	0	0	27	4	10	0	3	0	3
gene-LOC110377698|LOC110377698	39	144	111	152	211	285	23	42	405
gene-LOC110377715|LOC110377715	36	55	51	67	104	97	17	52	85
gene-LOC110377691|LOC110377691	3897	4706	4598	24004	33249	38652	36503	52919	54379
gene-LOC110377696|LOC110377696	424	391	507	140	140	154	167	224	226
gene-LOC110377697|LOC110377697	199	328	330	179	172	206	63	209	301
gene-LOC110377688|LOC110377688	75	98	78	218	295	370	48	125	626
gene-LOC110377687|LOC110377687	7	26	9	8	3	0	4	3	2
gene-LOC110377695|LOC110377695	50	94	172	97	74	105	7	24	143
gene-LOC110377705|LOC110377705	0	0	0	0	0	4	0	0	0
gene-LOC110377704|LOC110377704	15	32	22	39	23	29	0	5	35
gene-LOC110377702|LOC110377702	12	13	12	108	125	93	32	42	103
gene-LOC126056775|LOC126056775	3	6	14	0	0	0	0	0	0
gene-LOC110379204|LOC110379204	0	19	37	20	32	63	0	0	7
gene-LOC126056782|LOC126056782	0	0	2	21	37	38	22	11	30
gene-LOC110373648|LOC110373648	0	1	0	3	3	2	8	7	9
gene-LOC126056829|LOC126056829	2	9	1	0	1	1	1	1	2
gene-LOC110379234|LOC110379234	36	59	41	36	52	97	6	23	60
gene-LOC126056765|LOC126056765	13	8	12	16	12	19	7	7	11
gene-LOC126056785|LOC126056785	39	11	24	20	16	14	8	10	21
gene-LOC110379236|LOC110379236	5	33	11	0	0	4	0	6	4
gene-LOC110379237|LOC110379237	49	91	63	39	17	35	10	21	47
gene-LOC110379233|LOC110379233	0	9	0	0	8	0	0	0	0
gene-LOC110377706|LOC110377706	3414	6162	7776	11993	12041	9329	4846	8716	8436
gene-LOC126056831|LOC126056831	0	0	2	0	0	1	0	0	0
gene-LOC110379197|LOC110379197	0	4	3	0	2	3	0	2	0
gene-LOC126057012	0	0	0	3	1	1	1	0	1
gene-LOC110382010|LOC110382010	7	4	10	15	12	10	3	7	15
gene-LOC126057011|LOC126057011	1	2	0	0	0	0	0	0	0
gene-LOC110379199|LOC110379199	3	37	7	0	5	3	4	3	6
gene-LOC110379203|LOC110379203	21	97	135	14	36	33	36	8	52
gene-LOC110379238|LOC110379238	17	174	89	63	50	69	0	40	32
gene-LOC110379241|LOC110379241	20	37	33	50	79	71	18	33	106
gene-LOC110379240|LOC110379240	0	5	0	0	7	5	0	0	0
gene-LOC110379239|LOC110379239	361	335	568	261	327	225	462	681	356
gene-LOC110376113|LOC110376113	212	496	327	483	723	459	407	492	810
gene-LOC110376119|LOC110376119	26	31	33	0	0	0	0	0	0
gene-LOC110376112|LOC110376112	9	21	11	9	0	8	0	5	0
gene-LOC110376106|LOC110376106	15	64	30	274	250	249	63	136	170
gene-LOC110376107|LOC110376107	5	17	5	0	0	0	0	0	15
gene-LOC110376122|LOC110376122	2	2	1	0	2	1	0	2	0
gene-LOC110376110|LOC110376110	3	7	15	0	0	0	3	3	0
gene-LOC110376111|LOC110376111	7	9	15	3	11	11	12	18	14
gene-LOC110376104|LOC110376104	16	139	852	910	699	163	27	56	129
gene-LOC110376108|LOC110376108	36	82	79	121	75	133	20	65	185
gene-LOC110376116|LOC110376116	185	370	260	973	743	885	18	273	1099
gene-LOC126056077|LOC126056077	0	4	5	6	5	0	0	1	6
gene-LOC110380216|LOC110380216	4	0	12212	315	2496	10067	46	24	8135
gene-LOC110380214|LOC110380214	3	599	3929	102	412	905	3	8	2141
gene-LOC110380220|LOC110380220	146	269	246	312	466	198	309	324	108
gene-LOC110376120|LOC110376120	44	153	208	109	141	122	25	70	155
gene-LOC126056092|LOC126056092	15	7	40	6	6	13	4	4	3
gene-LOC110380218|LOC110380218	348	17765	35496	16252	11651	72596	12728	4043	45178
gene-LOC110380213|LOC110380213	470	29699	70257	32677	38162	179097	27139	7743	127252
gene-LOC110380227|LOC110380227	674	3000	2093	9697	866	3852	9252	16590	1056
gene-LOC110380238|LOC110380238	0	5	3	0	0	0	0	0	0
gene-LOC110380237|LOC110380237	8865	32824	28365	12814	1335	4399	12864	13624	1768
gene-LOC110380239|LOC110380239	0	7	11	9	0	5	0	0	6
gene-LOC110380228|LOC110380228	0	0	0	5	0	8	6	10	0
gene-LOC110380229|LOC110380229	0	0	0	3	0	0	0	0	0
gene-LOC110380230|LOC110380230	2007	5437	6299	623	594	189	1266	868	706
gene-LOC110380224|LOC110380224	8	24	26	11	3	8	4	9	16
gene-LOC110380226|LOC110380226	3612	4987	6607	1312	1307	1701	1385	1957	2128
gene-LOC110380225|LOC110380225	800	709	1266	238	306	412	207	454	404
gene-LOC110382955|LOC110382955	0	72	56	24	29	37	4	18	30
gene-LOC110382957|LOC110382957	0	0	0	0	0	0	0	0	0
gene-LOC126056460|LOC126056460	0	0	0	0	0	0	0	0	0
gene-LOC126056468|LOC126056468	10	1	14	1	0	3	0	1	2
gene-LOC110382958|LOC110382958	90	149	156	108	81	90	18	47	85
gene-LOC110382956|LOC110382956	157	166	189	444	536	268	72	295	181
gene-LOC110379610|LOC110379610	0	0	0	0	0	0	0	0	0
gene-LOC110379605|LOC110379605	2	8	6	24	62	10	21	17	23
gene-LOC110379611|LOC110379611	73	60	78	92	294	211	389	293	121
gene-LOC110379612|LOC110379612	76	164	161	216	135	183	48	82	163
STRG.924|LOC110379600	609	569	820	662	1125	746	886	1317	698
gene-LOC110379597|LOC110379597	227	349	600	58	50	87	58	78	67
gene-LOC110379598|LOC110379598	43	78	135	16	10	46	7	10	19
gene-LOC110380233|LOC110380233	14268	10416	8892	10489	9969	14264	24561	25385	15478
gene-LOC110380211|LOC110380211	13	7	38	6	5	5	0	0	8
gene-LOC110380210|LOC110380210	5056	5861	7259	1221	1228	1498	1645	2103	1730
gene-LOC110380209|LOC110380209	603	683	775	356	465	428	465	498	589
gene-LOC110380212|LOC110380212	5406	4939	7099	250	239	255	302	334	345
gene-LOC110380208|LOC110380208	3	37	11	58	57	59	37	34	91
gene-LOC110380231|LOC110380231	246	1042	884	109	96	93	18	107	53
gene-LOC110380223|LOC110380223	533	1477	1942	452	568	467	488	471	735
gene-LOC110380221|LOC110380221	1982	2648	2540	6056	5410	4922	3366	3385	4435
gene-LOC110379603|LOC110379603	161	283	339	615	601	534	234	430	636
gene-LOC110379601|LOC110379601	99	97	103	108	107	191	18	72	179
gene-LOC110379602|LOC110379602	2157	5320	7879	1520	1684	2050	645	1097	1024
gene-LOC126056486|LOC126056486	43	53	70	50	51	100	118	151	81
gene-LOC110370208|LOC110370208	35	35	37	17	11	20	39	23	32
gene-LOC126056961|LOC126056961	3	4	0	8	0	0	0	2	10
gene-LOC126056965|LOC126056965	5	2	7	7	14	14	13	11	4
gene-LOC126056957|LOC126056957	114	177	187	151	111	166	31	63	208
gene-LOC110370113|LOC110370113	225	140	166	11	7	17	48	52	22
gene-LOC110379608|LOC110379608	0	0	0	0	0	0	0	0	0
gene-LOC110379607|LOC110379607	0	0	0	0	0	13	3	3	0
gene-LOC110379609|LOC110379609	14491	13372	10671	4254	4399	7034	5382	10016	10111
gene-LOC110375382|LOC110375382	211	563	754	450	531	428	408	519	670
gene-LOC110375395|LOC110375395	4	9	17	0	0	0	0	3	0
gene-LOC110375396|LOC110375396	1730	3178	3374	2675	2087	2870	2861	4370	2889
gene-LOC110375374|LOC110375374	57	50	79	60	92	31	127	138	34
gene-LOC110375411|LOC110375411	223	311	391	60	49	68	42	91	85
gene-LOC110375410|LOC110375410	0	78	253	34	31	153	38	5	98
gene-LOC110375379|LOC110375379	726	1231	2035	2974	4178	2116	3744	3059	3066
gene-LOC126056850|LOC126056850	0	0	0	0	0	0	0	0	0
gene-LOC110382792|LOC110382792	60	43	0	13	0	12	12	12	20
gene-LOC110382790|LOC110382790	340	341	562	66	116	131	83	153	170
gene-LOC110383368|LOC110383368	0	0	0	0	0	0	0	24	11
gene-LOC110383365|LOC110383365	125	314	360	468	453	395	58	155	517
gene-LOC110375406|LOC110375406	0	0	0	0	0	3	0	0	0
gene-LOC110375407|LOC110375407	0	50	0	0	0	0	3	0	0
gene-LOC110375405|LOC110375405	0	31	0	0	0	0	0	0	0
gene-LOC110375394|LOC110375394	0	0	0	0	0	0	0	0	0
gene-LOC110375416|LOC110375416	110	191	182	130	116	137	66	156	174
gene-LOC110375368|LOC110375368	256	408	673	178	147	263	53	104	432
gene-LOC110382794|LOC110382794	3988	6131	6043	2189	2252	2444	2766	3375	3432
gene-LOC110382791|LOC110382791	954	846	971	142	135	160	381	445	177
gene-LOC110383369|LOC110383369	39137	26508	22779	6815	6924	12212	18189	19079	10770
gene-LOC110383364|LOC110383364	2	9	0	0	0	0	0	0	5
gene-LOC110375363|LOC110375363	1929	3193	4200	4990	5938	4101	4700	3874	5132
gene-LOC110375381|LOC110375381	106	185	173	159	146	188	27	72	202
gene-LOC126053433|LOC126053433	70	117	91	246	285	301	171	271	348
gene-LOC110375409|LOC110375409	2985	2949	3427	3492	4411	4568	2397	3395	5003
gene-LOC110375414|LOC110375414	52	165	120	77	109	141	41	38	111
gene-LOC110375378|LOC110375378	121	123	110	46	33	56	44	56	61
gene-LOC110375415|LOC110375415	760	1355	1389	65	68	85	52	65	95
gene-LOC110375404|LOC110375404	2183	3787	4531	875	810	1073	465	1068	1367
gene-LOC110375403|LOC110375403	832	1096	1721	304	349	297	373	562	351
gene-LOC110375402|LOC110375402	13	19	13	17	10	10	0	10	16
gene-LOC110375408|LOC110375408	1097	1990	1574	622	463	369	348	658	557
gene-LOC110375392|LOC110375392	0	18	10	23	33	21	0	5	38
gene-LOC110375391|LOC110375391	15	33	29	0	8	7	7	28	13
gene-LOC110375373|LOC110375373	904	851	1174	1509	1559	1970	896	1206	3643
gene-LOC110375365|LOC110375365	276	415	496	244	331	346	301	383	383
gene-LOC110375366|LOC110375366	65	252	182	17	16	20	23	22	18
gene-LOC110375385|LOC110375385	0	15	6	18	22	12	11	6	13
gene-LOC110375364|LOC110375364	118	327	431	140	114	166	30	51	275
gene-LOC110375371|LOC110375371	0	0	0	0	0	0	0	0	0
gene-LOC110375370|LOC110375370	91	122	140	168	150	251	48	84	346
gene-LOC110375372|LOC110375372	1427	709	656	40	20	40	62	100	66
gene-LOC110375388|LOC110375388	6	0	10	0	6	0	0	4	6
gene-LOC110375387|LOC110375387	316	488	400	193	171	254	157	268	359
gene-LOC110382241|LOC110382241	241	516	319	313	342	429	54	207	457
gene-LOC110382242|LOC110382242	0	0	0	3	0	0	0	0	0
gene-LOC110382237|LOC110382237	597	739	816	3508	3437	3993	2599	5180	5572
gene-LOC110382240|LOC110382240	358	417	448	589	351	561	196	492	885
gene-LOC110382232|LOC110382232	12	207	65	101	109	173	17	118	121
gene-LOC110382243|LOC110382243	5771	3787	3613	2428	2568	3154	11309	8186	4133
gene-LOC110382236|LOC110382236	535	697	860	924	1005	1301	482	822	1394
gene-LOC110382234|LOC110382234	0	3	0	0	0	0	0	0	0
gene-LOC110382233|LOC110382233	150	644	634	110	198	267	41	209	184
gene-LOC110382235|LOC110382235	287	498	437	320	336	441	178	354	579
gene-LOC110382238|LOC110382238	479	804	1164	161	168	147	267	181	311
gene-LOC110378108|LOC110378108	14	8	11	0	2	0	0	0	0
gene-LOC110378110|LOC110378110	28	12	12	0	5	0	0	0	0
gene-LOC110378096|LOC110378096	1152	2210	2557	192	150	238	93	187	264
gene-LOC110378118|LOC110378118	57	137	165	51	41	54	18	52	135
gene-LOC110378101|LOC110378101	59	141	114	14	15	29	5	20	16
gene-LOC110378102|LOC110378102	35	26	121	6	8	0	5	5	0
gene-LOC110378100|LOC110378100	0	0	0	0	0	0	3	0	0
gene-LOC110378103|LOC110378103	182	637	558	312	306	348	70	192	474
gene-LOC110378094|LOC110378094	48	32	44	0	3	0	0	16	17
gene-LOC110378098|LOC110378098	549	421	419	64	42	73	75	121	117
gene-LOC110378099|LOC110378099	326	286	261	61	53	120	131	223	115
gene-LOC110378095|LOC110378095	915	1477	1777	333	270	504	519	507	620
gene-LOC110378106|LOC110378106	4	8	3	0	0	0	0	0	0
gene-LOC126056453|LOC126056453	2	3	4	16	16	13	0	0	13
gene-LOC110378115|LOC110378115	19	9	16	10	18	27	0	28	29
gene-LOC110378111|LOC110378111	358	328	294	334	457	394	424	332	372
gene-LOC126056451|LOC126056451	7	9	8	4	2	2	3	11	15
gene-LOC110378114|LOC110378114	17	71	103	208	228	121	90	93	76
gene-LOC110370704|LOC110370704	88	569	857	0	0	0	5	3	0
gene-LOC110383028|LOC110383028	25	49	38	23	31	49	24	30	40
gene-LOC110383027|LOC110383027	641	1310	1241	510	743	971	488	953	756
gene-LOC126056455|LOC126056455	0	1	0	0	0	0	0	0	0
gene-LOC110375817|LOC110375817	6	9	20	0	10	10	0	6	9
gene-LOC110375780|LOC110375780	0	18	41	3	3	0	6	15	10
gene-LOC110375798|LOC110375798	2211	1813	2174	2297	2565	2579	2807	3644	3392
gene-LOC110375815|LOC110375815	154	349	650	132	104	140	133	143	206
gene-LOC110375791|LOC110375791	38	27	26	41	19	41	8	33	38
gene-LOC110375792|LOC110375792	10	11	12	0	0	0	0	0	10
gene-LOC126056381|LOC126056381	56	63	70	17	30	40	12	16	30
gene-LOC110375813|LOC110375813	479	363	329	346	226	549	286	738	794
gene-LOC110375814|LOC110375814	34	24	38	52	21	60	20	62	32
gene-LOC110375830|LOC110375830	457	594	885	168	192	258	256	397	393
gene-LOC110375799|LOC110375799	44	102	124	65	60	105	21	43	137
gene-LOC110375804|LOC110375804	3	6	3	0	0	11	0	0	0
gene-LOC110375829|LOC110375829	180	223	259	0	10	21	9	9	27
gene-LOC110373216|LOC110373216	24	11	24	11	18	22	0	9	14
gene-LOC110373246|LOC110373246	65	61	50	163	161	164	199	292	132
gene-LOC110375825|LOC110375825	0	0	0	0	0	0	3	0	0
gene-LOC110375822|LOC110375822	896	843	938	2054	2645	2679	1458	1985	2474
gene-LOC110375823|LOC110375823	1547	1004	764	392	510	723	1030	1930	912
gene-LOC110375808|LOC110375808	69	118	103	58	82	121	28	56	112
gene-LOC110375818|LOC110375818	396	456	736	340	380	382	551	537	664
gene-LOC110375800|LOC110375800	265	323	282	614	525	950	109	198	505
gene-LOC110375781|LOC110375781	430	952	1241	1080	955	1117	305	501	1384
gene-LOC110375789|LOC110375789	133	338	387	165	112	125	77	115	111
gene-LOC110375801|LOC110375801	0	132	199	23	22	54	10	0	28
gene-LOC110375824|LOC110375824	1490	2562	2298	5589	5392	7159	10638	10494	7999
gene-LOC110375809|LOC110375809	52	77	41	8	12	8	18	18	10
gene-LOC110375794|LOC110375794	12186	8658	10701	17649	20861	23371	25177	31797	27262
gene-LOC110375782|LOC110375782	5	27	11	11	9	0	0	9	5
gene-LOC110375783|LOC110375783	708	467	570	80	64	69	259	228	119
gene-LOC110375784|LOC110375784	15	22	43	11	22	42	17	27	36
gene-LOC110375790|LOC110375790	2412	4283	3701	3921	2699	3586	3320	3014	2012
gene-LOC110375826|LOC110375826	90	188	161	323	169	318	46	84	343
gene-LOC110375787|LOC110375787	1271	1717	1540	1963	1813	2982	741	1926	3893
gene-LOC110375788|LOC110375788	168	402	515	906	720	563	617	902	629
gene-LOC110375816|LOC110375816	162	148	174	293	224	432	112	324	466
gene-LOC110373200|LOC110373200	3	6	0	7	17	13	0	8	9
gene-LOC126056872|LOC126056872	0	7	10	13	6	4	0	0	8
gene-LOC110373223|LOC110373223	0	0	1	0	0	0	0	0	0
gene-LOC110373224|LOC110373224	0	177	240	136	130	169	365	323	253
gene-LOC110373225|LOC110373225	184	228	285	106	113	143	195	190	208
gene-LOC110373177|LOC110373177	93	184	298	142	128	57	46	67	59
gene-LOC110373219|LOC110373219	350	602	501	883	889	966	698	657	1251
gene-LOC110373212|LOC110373212	3270	1689	2454	1217	1731	1277	1805	1975	1392
gene-LOC110373244|LOC110373244	288	423	497	200	213	268	205	305	291
gene-LOC110373220|LOC110373220	346	669	811	159	151	189	62	97	281
gene-LOC110373236|LOC110373236	67	143	168	180	163	301	103	276	278
gene-LOC110373235|LOC110373235	5406	9727	10278	8068	8365	9498	4249	7772	12473
gene-LOC110373245|LOC110373245	7	9	7	5	4	0	0	3	0
gene-LOC110373196|LOC110373196	639	671	642	246	147	511	185	500	436
gene-LOC110373247|LOC110373247	0	0	9	14	0	0	0	6	3
gene-LOC126055874|LOC126055874	15	22	12	19	18	19	9	29	30
gene-LOC110373203|LOC110373203	0	12	0	2	0	0	0	0	0
gene-LOC110373204|LOC110373204	0	0	0	0	0	0	0	0	0
gene-LOC110373213|LOC110373213	60	54	71	28	27	39	43	35	73
gene-LOC110373234|LOC110373234	34	54	75	36	50	51	12	27	37
gene-LOC110373230|LOC110373230	464	808	1255	1586	1559	1489	747	1471	1527
gene-LOC126055715|LOC126055715	3	2	4	5	6	27	6	11	23
gene-LOC110373192|LOC110373192	12	74	0	7	8	29	0	0	11
gene-LOC110373233|LOC110373233	1268	2244	2272	1515	1617	2388	1049	2072	2158
gene-LOC110373232|LOC110373232	214	277	432	56	99	81	108	90	102
gene-LOC110373198|LOC110373198	51	72	128	24	16	21	17	23	60
gene-LOC110373221|LOC110373221	600	1183	2032	539	658	402	561	514	410
gene-LOC110373222|LOC110373222	551	368	446	110	89	239	116	217	206
gene-LOC110373210|LOC110373210	490	818	819	420	24	209	413	1055	91
gene-LOC110373211|LOC110373211	455	2073	1412	50	55	40	53	78	42
gene-LOC110373181|LOC110373181	392	357	500	41	40	45	61	97	46
gene-LOC110373199|LOC110373199	102	245	272	428	363	580	116	293	572
gene-LOC110373195|LOC110373195	311	633	589	180	126	211	83	184	184
gene-LOC110373190|LOC110373190	197	662	832	80	51	110	53	124	86
gene-LOC110373169|LOC110373169	4498	2411	1366	147	134	205	608	355	385
gene-LOC110373170|LOC110373170	1026	631	555	357	437	421	655	530	399
gene-LOC110373172|LOC110373172	1750	1086	823	1269	1485	1403	2136	1684	1449
gene-LOC110373179|LOC110373179	2205	1765	2693	1981	2151	2411	661	1651	3150
gene-LOC110373189|LOC110373189	49	224	337	1137	807	775	157	424	871
gene-LOC110373175|LOC110373175	86	152	198	357	335	404	162	381	495
gene-LOC110373174|LOC110373174	12382	38978	43384	26819	24271	21800	17659	19361	17130
gene-LOC110373206|LOC110373206	0	0	0	103	70	174	26	47	43
gene-LOC110373187|LOC110373187	2807	3408	7161	851	637	828	706	1027	808
gene-LOC110373214|LOC110373214	0	0	0	0	0	0	0	0	0
gene-LOC110373215|LOC110373215	0	0	0	0	0	0	0	0	0
gene-LOC110373183|LOC110373183	594	414	622	126	108	94	139	220	126
gene-LOC126055873|LOC126055873	12	18	5	2	0	1	0	2	2
gene-LOC110373194|LOC110373194	7010	10895	21359	7139	5812	5504	1988	5419	5338
gene-Trnal-uaa-6|Trnal-uaa	0	0	0	0	0	0	0	0	0
gene-LOC110373201|LOC110373201	0	0	0	0	0	3	5	0	0
gene-LOC110373241|LOC110373241	0	0	0	0	0	0	0	0	0
gene-LOC110373218|LOC110373218	0	0	0	0	0	0	0	0	0
gene-LOC110373242|LOC110373242	0	0	0	0	0	0	0	0	0
gene-LOC110373229|LOC110373229	4739	5712	4951	2706	85	21	1286	2908	741
gene-LOC110373228|LOC110373228	328	396	456	224	289	378	144	229	443
gene-LOC110373226|LOC110373226	128	76	101	0	11	0	25	32	23
gene-LOC110373249|LOC110373249	28	82	95	392	437	394	41	105	598
gene-Trnad-guc-6|Trnad-guc	0	0	0	0	0	0	0	0	0
gene-LOC110373252|LOC110373252	0	6	16	0	10	0	2	3	0
gene-LOC110373240|LOC110373240	117	202	111	51	76	60	52	103	68
gene-LOC126055876|LOC126055876	3	4	7	3	9	4	0	0	1
gene-LOC110373243|LOC110373243	58	36	47	28	32	55	9	48	98
gene-LOC110373178|LOC110373178	290	750	838	504	506	578	153	327	713
gene-LOC110373209|LOC110373209	32	136	148	42	36	35	37	41	62
gene-LOC110376745|LOC110376745	596	1094	1528	185	150	185	120	187	81
gene-LOC126055700|LOC126055700	0	0	0	2	0	0	1	3	29
gene-LOC110376725|LOC110376725	10	15	12	14	10	9	0	4	11
gene-LOC110376737|LOC110376737	5	15	5	8	5	6	0	5	8
gene-LOC110376739|LOC110376739	21	85	87	112	128	89	29	5	124
gene-LOC126057000|LOC126057000	24	99	119	161	193	134	190	198	232
gene-LOC110376740|LOC110376740	93	151	212	387	339	473	326	411	625
gene-LOC110376727|LOC110376727	0	6	9	0	0	0	0	8	3
gene-LOC110376733|LOC110376733	0	0	0	0	0	0	0	0	6
gene-LOC110376726|LOC110376726	66	120	108	96	117	133	27	77	165
gene-LOC110376730|LOC110376730	66	226	156	53	10	24	30	92	11
gene-LOC110376746|LOC110376746	4	23	8	0	9	0	8	8	0
gene-LOC110376731|LOC110376731	1160	1964	2561	232	186	291	91	184	396
gene-LOC110376721|LOC110376721	3	48	43	0	10	0	6	6	0
gene-LOC110376723|LOC110376723	838	1933	2180	450	405	573	220	397	801
gene-LOC110376742|LOC110376742	22	56	54	7	0	0	0	0	12
gene-LOC110376722|LOC110376722	0	0	0	0	0	0	0	0	0
gene-LOC110376729|LOC110376729	7	22	12	3	0	8	0	5	4
gene-LOC110376743|LOC110376743	82	189	149	284	239	543	45	160	478
gene-LOC110371718|LOC110371718	0	3	3	0	2	2	0	0	3
gene-LOC126055963|LOC126055963	0	0	0	3	4	7	1	3	8
gene-Trnar-acg|Trnar-acg	0	0	0	0	0	0	0	0	0
gene-LOC110376736|LOC110376736	17157	22301	25846	10389	18185	8907	22354	11467	11404
gene-LOC110379595|LOC110379595	3	6	9	0	0	8	0	0	0
gene-LOC110379696|LOC110379696	20	35	41	36	33	76	18	20	84
gene-LOC110381193|LOC110381193	631	1094	561	125	159	241	37	99	281
gene-LOC110381198|LOC110381198	257	296	260	462	416	586	133	254	561
gene-LOC110381200|LOC110381200	54	132	129	177	156	186	23	73	224
gene-LOC110381199|LOC110381199	829	810	583	584	473	764	573	805	770
gene-LOC110381194|LOC110381194	80	108	131	116	192	218	16	90	232
gene-LOC126055955|LOC126055955	0	1	1	0	2	0	0	0	0
gene-LOC110379596|LOC110379596	4	42	8	0	8	8	0	10	5
gene-LOC110379589|LOC110379589	2001	1540	1394	6587	6358	6822	4832	4826	4669
gene-LOC110379590|LOC110379590	477	2201	1485	1310	1578	1723	925	931	1590
gene-LOC110379591|LOC110379591	8061	13881	14660	17050	20886	20163	10434	10346	18613
gene-LOC110379592|LOC110379592	4617	18171	14197	14187	26974	17358	13217	10927	19667
gene-LOC126055957|LOC126055957	9	40	55	7	8	13	15	19	32
gene-LOC126055950|LOC126055950	23	22	34	11	16	17	8	19	23
gene-LOC110381197|LOC110381197	0	0	5	0	0	0	0	0	0
gene-LOC110381196|LOC110381196	44	40	19	40	28	58	18	30	82
gene-LOC110380595|LOC110380595	365	701	1073	1031	987	1043	299	733	1209
gene-LOC110380596|LOC110380596	122	152	316	106	114	107	165	165	146
gene-LOC110380606|LOC110380606	432	420	288	1643	2285	2227	2654	3693	1561
gene-LOC110380593|LOC110380593	12	27	21	41	18	55	16	64	49
gene-LOC110380598|LOC110380598	50	350	219	16	8	0	3	0	9
gene-LOC110381192|LOC110381192	375	2189	1730	716	519	519	227	477	592
gene-LOC110381207|LOC110381207	0	0	0	0	0	0	0	0	0
gene-LOC110381195|LOC110381195	288	390	407	106	94	112	128	176	140
gene-LOC110381203|LOC110381203	2632	1671	3875	204	180	243	386	447	196
gene-LOC110381204|LOC110381204	812	477	1453	89	112	198	162	141	219
gene-LOC110381205|LOC110381205	8335	21484	21510	5596	5276	5146	2152	4191	5619
gene-LOC126057080|LOC126057080	3	0	3	0	0	0	0	0	0
gene-LOC110381201|LOC110381201	189	401	239	92	85	134	724	139	175
gene-LOC110376157|LOC110376157	0	0	21	0	0	0	0	0	0
gene-LOC126057053|LOC126057053	4	4	254	0	0	0	4	3	5
gene-LOC110380592|LOC110380592	11	25	13	0	3	0	0	0	0
gene-LOC110380607|LOC110380607	258	438	304	101	152	120	158	153	121
gene-LOC110380602|LOC110380602	201	342	559	564	362	438	226	446	326
gene-LOC110380611|LOC110380611	59	120	95	18	22	25	16	13	24
gene-LOC126057019|LOC126057019	5	42	39	0	0	2	8	21	14
gene-LOC110380608|LOC110380608	7	6	6	0	3	11	0	0	0
gene-LOC110380603|LOC110380603	0	0	50	58	49	46	0	8	35
gene-LOC110380604|LOC110380604	0	18	0	28	14	3	7	9	0
gene-LOC110380600|LOC110380600	107	61	13	150	88	334	164	340	471
gene-LOC110380601|LOC110380601	2391	3211	2695	242	212	350	196	361	360
gene-LOC110377002|LOC110377002	23	18	15	15	0	8	6	9	26
gene-LOC126053551|LOC126053551	22	42	44	2	3	4	5	4	5
gene-LOC110376993|LOC110376993	41	87	157	41	20	47	6	26	44
gene-LOC110376994|LOC110376994	32	79	152	103	67	100	20	48	84
gene-LOC110377003|LOC110377003	193	239	255	39	23	76	21	48	79
gene-Trnat-ugu|Trnat-ugu	0	0	0	0	0	0	0	0	0
gene-Trnat-ugu-2|Trnat-ugu	0	0	0	0	0	0	0	0	0
gene-LOC110376989|LOC110376989	1604	647	603	280	127	423	595	908	669
gene-LOC126057084|LOC126057084	0	0	0	0	0	0	0	0	3
gene-LOC126057082|LOC126057082	0	0	0	0	0	0	0	0	0
gene-LOC110376985|LOC110376985	0	13	18	28	73	48	42	18	42
gene-LOC110376984|LOC110376984	0	1	2	2	0	3	2	0	0
gene-LOC110377011|LOC110377011	0	0	0	0	0	0	0	0	0
gene-LOC110376995|LOC110376995	114	291	335	287	321	286	162	285	349
gene-LOC110376988|LOC110376988	796	1687	2248	3480	4022	3547	2896	3055	4840
gene-LOC110377007|LOC110377007	9	24	31	20	27	17	9	15	35
gene-LOC110376981|LOC110376981	1112	1958	5512	1216	1170	1230	907	1246	1507
gene-LOC126057085|LOC126057085	47	57	96	5	13	17	2	8	8
gene-LOC126057081|LOC126057081	2132	7673	6883	210	349	286	106	73	236
gene-LOC126057083|LOC126057083	9	13	54	3	3	3	0	2	0
gene-LOC110376987|LOC110376987	3064	1206	984	90	81	235	169	234	802
gene-LOC110376983|LOC110376983	5807	21220	15916	11595	6935	4811	2359	3269	6561
gene-LOC110376998|LOC110376998	13	65	19	110	93	108	15	39	197
gene-LOC110377006|LOC110377006	36	50	31	0	29	40	0	27	16
gene-LOC110377001|LOC110377001	109	222	228	70	73	110	15	23	52
gene-LOC110383190|LOC110383190	2	0	0	4	6	3	0	0	6
gene-LOC110383186|LOC110383186	0	2	7	9	2	5	4	3	12
gene-LOC110379691|LOC110379691	3	7	2	4	2	3	2	0	0
gene-LOC126057077|LOC126057077	3	9	4	0	0	2	0	0	0
gene-LOC126053468|LOC126053468	0	0	0	0	0	0	0	0	0
gene-LOC110376999|LOC110376999	0	0	2	0	0	0	0	0	0
gene-LOC110376997|LOC110376997	0	0	0	0	0	0	0	0	0
gene-LOC110376991|LOC110376991	6	7	98	34	38	21	9	32	21
gene-LOC110376990|LOC110376990	55	40	222	21	9	80	21	36	18
gene-LOC126057075|LOC126057075	6	11	5	49	13	50	15	44	20
gene-LOC110379695|LOC110379695	0	0	0	0	0	0	5	3	0
gene-LOC126057076|LOC126057076	0	1	0	2	0	0	0	0	0
gene-LOC110379682|LOC110379682	187	307	699	222	279	263	140	127	334
gene-LOC110379687|LOC110379687	428	487	281	219	241	476	258	337	565
gene-LOC110379688|LOC110379688	40	31	22	22	22	38	14	38	40
gene-LOC110379679|LOC110379679	31	27	43	15	10	15	13	18	24
gene-LOC110379685|LOC110379685	0	4	2	0	0	0	0	0	0
gene-LOC126057034|LOC126057034	0	0	0	2	0	0	0	0	0
gene-LOC110379692|LOC110379692	626	409	463	1018	1233	1339	1438	1875	1517
gene-LOC110379686|LOC110379686	983	1549	1136	1109	1374	1719	2892	2000	1986
gene-LOC110379680|LOC110379680	0	0	3	0	0	0	0	0	0
gene-Trnai-aau-7|Trnai-aau	0	0	0	0	0	0	0	0	0
gene-LOC110379697|LOC110379697	14	33	22	0	0	0	0	0	3
gene-LOC110379689|LOC110379689	12	11	12	23	19	31	11	24	64
gene-LOC110379681|LOC110379681	43	93	111	209	202	257	14	82	245
gene-LOC110373997|LOC110373997	259	314	459	692	739	880	1096	1083	895
gene-LOC110374008|LOC110374008	28	64	48	129	123	127	18	36	152
gene-LOC126057030|LOC126057030	0	1	0	1	1	3	0	0	3
gene-LOC110373988|LOC110373988	29	37	47	92	79	138	20	57	133
gene-LOC110379690|LOC110379690	159	275	208	20	23	28	18	30	39
gene-LOC126057033|LOC126057033	3	11	6	0	0	0	0	0	0
gene-LOC110373999|LOC110373999	261	436	437	466	472	666	340	397	716
gene-LOC110373992|LOC110373992	213	459	618	829	827	797	120	370	892
gene-LOC110374009|LOC110374009	0	0	0	0	0	0	0	0	0
gene-LOC126057029|LOC126057029	0	0	0	1	0	0	0	0	7
gene-LOC110373998|LOC110373998	35	171	147	272	252	195	23	57	356
gene-LOC110374002|LOC110374002	89	105	99	86	70	98	101	148	131
gene-LOC110374003|LOC110374003	92	127	116	291	191	332	96	266	555
gene-LOC110374006|LOC110374006	402	887	1042	1129	1236	1103	826	926	1274
gene-LOC126057100|LOC126057100	0	0	0	0	0	0	0	0	0
gene-LOC110374004|LOC110374004	23	16	23	4	3	12	9	22	20
gene-LOC110374001|LOC110374001	3327	988	974	249	157	377	386	565	535
gene-LOC110373994|LOC110373994	117	114	125	285	339	236	105	86	90
gene-LOC110373995|LOC110373995	45	337	151	4822	4977	2689	379	825	1376
gene-LOC126057028|LOC126057028	1	1	2	0	1	0	0	1	1
gene-LOC126057027|LOC126057027	0	0	0	0	0	0	0	0	0
gene-LOC110374010|LOC110374010	24	33	57	45	17	51	4	29	30
gene-LOC110373989|LOC110373989	129	137	285	971	361	1227	151	837	678
gene-LOC126057031|LOC126057031	0	0	0	2	2	3	0	0	2
gene-LOC126057032|LOC126057032	0	1	0	0	0	1	1	0	1
gene-LOC110374007|LOC110374007	5	6	3	2	2	5	4	6	3
gene-Trnaq-cug-4|Trnaq-cug	0	0	0	0	0	0	0	0	0
gene-LOC110373987|LOC110373987	6	60	54	2	5	3	0	3	6
gene-LOC110373993|LOC110373993	47	28	34	23	11	33	16	36	49
gene-Trnaq-cug-2|Trnaq-cug	0	0	0	0	0	0	0	0	0
gene-Trnaq-uug-3|Trnaq-uug	0	0	0	0	0	0	0	0	0
gene-Trnaq-cug-3|Trnaq-cug	0	0	0	0	0	0	0	0	0
gene-LOC110373996|LOC110373996	2365	1621	3437	154	238	318	607	331	358
gene-LOC110374005|LOC110374005	167	336	416	437	853	364	366	467	432
gene-LOC110382288|LOC110382288	0	0	0	0	0	0	0	14	0
gene-LOC110382286|LOC110382286	351	538	1621	874	787	1322	1114	1270	834
gene-LOC110371065|LOC110371065	51	175	204	78	77	67	10	22	65
gene-LOC126057101|LOC126057101	6	4	2	13	14	11	20	39	24
gene-LOC110371075|LOC110371075	5	26	16	10	53	38	14	21	24
gene-LOC110371033|LOC110371033	24	41	43	56	74	67	21	21	76
gene-LOC110371034|LOC110371034	0	0	0	0	0	0	0	0	0
gene-LOC110371035|LOC110371035	44	106	70	4	0	0	0	8	0
gene-LOC126057063|LOC126057063	8	32	8	25	27	27	26	57	24
gene-LOC110371100|LOC110371100	0	0	0	0	0	0	0	0	0
gene-LOC110371073|LOC110371073	321	227	229	95	76	97	130	178	190
gene-LOC126057065|LOC126057065	10	56	37	16	10	16	4	9	8
gene-LOC110371055|LOC110371055	0	0	0	0	0	0	0	0	0
gene-LOC126057060|LOC126057060	39	34	26	16	15	13	3	12	19
gene-LOC110371096|LOC110371096	0	35	0	5	0	3	2	0	14
gene-LOC126057054|LOC126057054	0	0	3	0	0	0	0	0	0
gene-LOC126057057|LOC126057057	5	32	0	11	28	9	10	2	0
gene-LOC110371061|LOC110371061	305	520	513	616	641	772	628	573	707
gene-LOC110371117|LOC110371117	84	234	211	177	164	136	31	49	232
gene-LOC110371032|LOC110371032	331	1019	805	550	715	575	397	506	667
gene-LOC110371115|LOC110371115	1434	1712	1857	1675	1702	2412	681	1573	2267
gene-LOC110371116|LOC110371116	196	453	518	171	188	273	67	143	336
gene-LOC110371113|LOC110371113	846	2087	2684	3769	3641	3272	1985	2260	4544
gene-LOC126057026|LOC126057026	8	18	32	29	30	19	9	17	40
gene-LOC110371083|LOC110371083	1644	2300	2197	1620	1510	2264	2645	2547	2266
gene-LOC126057061|LOC126057061	18	65	63	23	22	15	17	25	46
gene-LOC126057058|LOC126057058	456	725	769	724	746	950	478	735	1217
gene-LOC126053425|LOC126053425	0	0	0	0	0	0	0	0	0
gene-LOC126057070|LOC126057070	0	0	2	0	0	0	0	0	0
gene-LOC126053460|LOC126053460	25	67	89	91	64	97	36	94	164
gene-LOC126057055|LOC126057055	322	526	411	314	335	470	510	463	581
gene-LOC126057067|LOC126057067	658	984	746	136	143	151	372	215	153
gene-LOC126057068|LOC126057068	1432	2241	1410	1234	1360	1553	1819	2281	1360
gene-LOC126057039|LOC126057039	7	24	29	42	19	35	9	15	14
gene-LOC110371087|LOC110371087	1	0	0	0	0	0	0	0	2
gene-LOC126053520|LOC126053520	19	129	125	44	69	70	29	37	78
gene-LOC126053522|LOC126053522	0	0	6	0	0	0	0	2	12
gene-LOC110371039|LOC110371039	10	14	27	4	2	0	10	9	6
gene-LOC126053521|LOC126053521	495	348	368	84	73	182	97	217	216
gene-LOC126053519|LOC126053519	236	316	268	305	287	371	98	224	493
gene-LOC110371068|LOC110371068	18	31	44	26	25	47	2	9	52
gene-LOC126053523|LOC126053523	33	78	80	52	93	90	29	41	97
gene-LOC126053527|LOC126053527	72	201	224	176	139	207	13	58	264
gene-LOC126053526|LOC126053526	61	63	79	157	161	236	71	126	329
gene-LOC110371041|LOC110371041	32	171	241	112	157	165	91	115	238
gene-LOC126053541|LOC126053541	54	89	99	166	153	217	89	135	291
gene-LOC126057102|LOC126057102	3	0	4	0	0	0	0	0	0
gene-LOC126057096|LOC126057096	2	34	0	0	0	0	0	0	0
gene-LOC126057097|LOC126057097	25	0	31	50	23	107	63	54	47
gene-LOC126057066|LOC126057066	1183	556	675	1118	1103	1401	2000	2493	1806
gene-LOC126057064|LOC126057064	0	2	0	0	0	0	0	0	0
gene-LOC126057069|LOC126057069	0	0	39	0	0	13	0	0	5
gene-LOC126053435|LOC126053435	0	7	4	5	2	3	2	5	8
gene-LOC110371029|LOC110371029	292	964	1173	423	397	260	153	205	418
gene-LOC126057035|LOC126057035	0	0	0	0	0	0	0	0	0
gene-LOC110371071|LOC110371071	17	29	76	27	39	38	16	18	65
gene-LOC126057062|LOC126057062	52	57	82	21	11	27	19	34	40
gene-LOC126053539|LOC126053539	1315	1929	2481	1214	1498	1091	502	791	1468
gene-LOC110371092|LOC110371092	2193	4324	4290	675	748	619	1602	1420	971
gene-LOC110371059|LOC110371059	66	41	37	15	12	32	18	36	26
gene-LOC110371106|LOC110371106	4	61	26	8	0	5	3	8	5
gene-LOC126057036|LOC126057036	17	49	28	91	119	81	15	40	121
gene-LOC126057018|LOC126057018	13	29	27	0	12	8	8	11	16
gene-LOC126057017|LOC126057017	115	147	103	258	261	340	100	224	375
gene-LOC126057095|LOC126057095	13	98	100	176	133	288	26	120	123
gene-LOC126057094|LOC126057094	272	379	403	104	95	120	156	136	146
gene-LOC126057089|LOC126057089	18	115	136	145	198	161	16	56	247
gene-LOC126057090|LOC126057090	20	27	25	36	29	37	13	24	44
gene-LOC126057093|LOC126057093	60	100	94	49	33	37	24	29	58
gene-LOC126057091|LOC126057091	112	196	215	225	253	220	90	162	280
gene-LOC126057092|LOC126057092	10	93	68	27	3	7	4	29	0
gene-LOC126057088|LOC126057088	11	23	19	4	6	12	2	5	18
gene-LOC110371111|LOC110371111	256	331	787	1712	1066	1078	692	1261	711
gene-LOC126057045|LOC126057045	70	296	290	108	127	122	95	108	206
gene-LOC126057051|LOC126057051	368	366	450	607	659	967	292	488	1379
gene-LOC126057047|LOC126057047	196	988	613	1058	1282	753	186	282	993
gene-LOC110371076|LOC110371076	2	13	14	6	17	14	3	3	6
gene-LOC126057043|LOC126057043	0	0	2	0	0	0	0	0	0
gene-LOC126057078|LOC126057078	0	0	0	0	0	0	0	0	0
gene-LOC126057020|LOC126057020	0	2	0	0	2	2	0	0	2
gene-LOC126053528|LOC126053528	150	434	411	304	301	248	291	259	399
gene-LOC126053529|LOC126053529	431	609	596	24	28	48	31	56	44
gene-LOC110371046|LOC110371046	873	1928	2210	145	131	193	60	175	252
STRG.1318|LOC126053530	2982	3601	3424	4121	3574	5111	1377	3157	4514
gene-LOC110374360|LOC110374360	7	9	6	4	4	2	7	8	3
gene-LOC126057046|LOC126057046	302	1125	573	438	395	664	197	319	493
gene-LOC126057048|LOC126057048	678	1027	1328	386	429	440	80	98	287
gene-LOC110381429|LOC110381429	115	314	493	97	125	116	39	69	180
gene-LOC126057049|LOC126057049	13	27	43	40	31	18	3	16	10
gene-LOC110381426|LOC110381426	49	251	75	321	1205	195	74	118	379
gene-LOC126053467|LOC126053467	57	96	53	381	390	426	94	206	561
gene-LOC126057103|LOC126057103	0	2	2	9	4	4	3	0	3
gene-LOC110379411|LOC110379411	0	0	0	3	4	3	15	40	6
gene-LOC110379420|LOC110379420	65	148	118	112	117	160	25	38	215
gene-LOC110379414|LOC110379414	1259	704	527	1717	2458	2136	3053	3060	1106
gene-LOC126053532|LOC126053532	0	0	0	0	0	4	0	0	0
gene-LOC110379416|LOC110379416	0	15	0	0	0	4	0	0	0
gene-LOC110379419|LOC110379419	75	44	41	21	11	27	14	11	14
gene-LOC110379409|LOC110379409	1758	2501	3187	299	286	292	458	608	397
gene-LOC110379407|LOC110379407	84	165	85	160	120	251	7	54	239
gene-LOC110379401|LOC110379401	853	1517	1692	565	688	832	218	560	977
gene-LOC126053533|LOC126053533	466	268	473	347	568	479	517	817	659
gene-LOC110379405|LOC110379405	1134	2254	2678	1126	1456	1469	1672	1534	1568
gene-LOC110379417|LOC110379417	7130	11366	2758	7427	5877	10085	8990	9273	8857
gene-LOC110379418|LOC110379418	2655	1960	4975	1461	1422	1742	1703	2537	1878
gene-LOC110379404|LOC110379404	237	530	450	215	96	145	35	142	229
gene-LOC110379412|LOC110379412	255	236	252	205	175	245	216	337	211
gene-LOC110379413|LOC110379413	4600	4216	5839	172	158	240	385	530	205
gene-LOC110379406|LOC110379406	1244	2687	2632	1852	1790	1968	1187	1663	3149
gene-LOC110379400|LOC110379400	0	0	0	11	0	10	4	8	14
gene-LOC110379402|LOC110379402	1656	3001	3246	1886	1768	2510	962	2008	3619
gene-LOC110375487|LOC110375487	222	122	384	42	43	48	85	136	54
gene-LOC110375466|LOC110375466	551	581	763	86	65	93	114	146	99
gene-LOC110375422|LOC110375422	83	164	110	49	43	37	33	32	52
gene-LOC126053550|LOC126053550	1	1	2	3	2	5	1	1	5
gene-LOC110375421|LOC110375421	308	254	156	132	114	153	197	354	143
gene-LOC110375420|LOC110375420	19	22	77	12	13	17	8	3	18
gene-LOC110375484|LOC110375484	110	182	184	110	97	171	34	123	182
gene-LOC110375482|LOC110375482	1077	1330	2386	1819	1324	1625	410	1064	2521
gene-LOC110375479|LOC110375479	6	30	17	108	26	106	30	69	31
gene-LOC110375490|LOC110375490	2	7	0	8	0	0	0	0	0
gene-LOC110375436|LOC110375436	216	184	449	75	46	95	21	31	97
gene-LOC110375435|LOC110375435	0	0	0	0	0	0	0	0	0
gene-LOC110375419|LOC110375419	1122	1267	1013	1015	1082	1088	1014	1118	1462
gene-LOC110375438|LOC110375438	4560	3992	2848	662	649	956	918	1276	876
gene-LOC110375437|LOC110375437	504	312	591	117	74	171	109	175	104
gene-LOC110375481|LOC110375481	68	145	207	84	107	192	324	362	189
gene-LOC110375444|LOC110375444	608	1354	1221	1266	1263	1024	1003	1366	1030
gene-LOC110375477|LOC110375477	412	386	657	2005	1354	1705	183	729	1901
gene-LOC126057073|LOC126057073	2	223	32	82	33	202	17	15	127
gene-LOC110375440|LOC110375440	137	636	478	377	363	291	40	89	354
gene-LOC110375475|LOC110375475	22	108	79	56	61	68	37	45	40
gene-LOC110375429|LOC110375429	640	1106	1115	328	329	475	274	489	511
gene-LOC110375428|LOC110375428	3495	4095	4621	645	626	718	629	860	859
gene-LOC110375464|LOC110375464	76	120	121	96	86	124	53	129	134
gene-LOC110375434|LOC110375434	69	72	115	40	53	45	37	42	39
gene-LOC110375441|LOC110375441	28	51	29	48	57	78	34	56	103
gene-LOC110375442|LOC110375442	145	172	198	117	112	147	101	187	219
gene-LOC126057074|LOC126057074	8	3	2	1	1	1	0	1	1
gene-LOC110375486|LOC110375486	1155	552	625	3106	3064	6175	5006	8117	4869
gene-LOC110375432|LOC110375432	176	432	363	245	268	307	64	144	207
gene-LOC110375430|LOC110375430	115	253	204	154	222	187	106	141	140
gene-LOC110375489|LOC110375489	42	58	99	9	23	28	14	26	38
gene-LOC110375447|LOC110375447	469	599	664	148	141	233	126	225	250
gene-LOC110375450|LOC110375450	227	157	178	316	261	465	621	725	418
gene-LOC110375448|LOC110375448	143	154	252	25	36	70	32	50	83
gene-LOC110375446|LOC110375446	1905	1895	2888	899	665	970	456	1182	1216
gene-LOC110375445|LOC110375445	1682	2843	3350	3221	3716	4390	2982	3759	5694
gene-LOC110375439|LOC110375439	257	624	557	313	334	333	175	317	435
gene-LOC110375476|LOC110375476	853	974	1056	1560	1762	1909	1577	1936	2153
gene-LOC110375491|LOC110375491	2482	5202	4620	517	412	475	533	699	547
gene-LOC110375472|LOC110375472	4306	6379	10321	871	875	786	424	590	982
gene-LOC110375431|LOC110375431	648	1638	1256	1648	2161	1384	727	1132	1533
gene-LOC110375463|LOC110375463	1562	2469	2735	568	470	667	261	540	852
gene-LOC110375485|LOC110375485	647	1444	1336	1649	1696	1478	685	962	2032
gene-LOC126053537|LOC126053537	0	0	0	4	2	3	0	2	7
gene-LOC110375452|LOC110375452	192	269	296	367	607	624	675	600	692
gene-LOC110375451|LOC110375451	971	1768	2232	307	303	337	206	235	328
gene-LOC110375495|LOC110375495	2006	2335	3196	1586	1879	1755	855	1108	2356
gene-LOC110375469|LOC110375469	182	192	53	55	46	84	33	100	78
gene-LOC110375459|LOC110375459	454	401	263	48	50	101	106	87	130
gene-LOC110375455|LOC110375455	218	235	275	42	60	53	56	72	64
gene-LOC110375480|LOC110375480	15182	10778	12951	1870	1684	2752	3884	4562	2290
gene-LOC110375494|LOC110375494	9	25	35	42	35	34	27	46	52
gene-LOC110375461|LOC110375461	22	41	35	26	0	29	5	16	16
gene-LOC126053534|LOC126053534	196	55	109	64	58	94	25	52	115
gene-LOC110375460|LOC110375460	0	9	0	0	0	0	0	0	3
gene-Trnas-gcu|Trnas-gcu	0	0	0	0	0	0	0	0	0
gene-Trnai-uau-2|Trnai-uau	0	0	0	0	0	0	0	0	0
gene-LOC110375458|LOC110375458	625	1271	1062	836	841	947	172	363	1415
gene-LOC110375488|LOC110375488	1784	1624	1951	733	637	876	1385	1723	952
gene-LOC110375465|LOC110375465	534	828	1165	412	318	583	209	403	672
gene-LOC110375473|LOC110375473	132	100	29	35	31	67	58	109	88
gene-LOC110375456|LOC110375456	639	950	2052	283	252	412	239	321	513
gene-LOC110375457|LOC110375457	132	168	58	36	26	18	99	59	34
gene-LOC110375474|LOC110375474	8	37	31	0	0	4	0	0	5
gene-LOC110375424|LOC110375424	323	471	626	298	283	360	469	509	419
gene-LOC110375426|LOC110375426	310	332	680	132	178	221	187	256	277
gene-LOC110375423|LOC110375423	443	619	947	398	371	480	194	315	549
gene-LOC110380364|LOC110380364	9	9	0	0	9	6	0	0	18
gene-LOC110375427|LOC110375427	1410	882	1040	39	52	118	135	142	125
gene-LOC110375493|LOC110375493	340	217	211	48	36	56	62	91	111
gene-LOC110380357|LOC110380357	41	17	55	31	20	17	18	14	28
gene-LOC110380358|LOC110380358	858	1603	1574	1311	1462	1938	678	1254	1936
gene-LOC110380370|LOC110380370	37	221	456	894	453	3455	296	199	1237
gene-LOC110380365|LOC110380365	14	15	8	6	7	5	0	5	11
gene-LOC110380349|LOC110380349	257	253	416	175	206	268	372	450	305
gene-LOC110380348|LOC110380348	197	462	327	685	377	2648	255	246	973
gene-LOC126057071|LOC126057071	0	0	6	0	1	0	1	0	1
gene-LOC110380367|LOC110380367	211	190	339	103	54	79	40	100	95
gene-LOC110371973|LOC110371973	259	404	469	400	476	589	104	244	643
gene-LOC126053531|LOC126053531	0	0	0	0	4	5	4	0	3
gene-Trnam-cau|Trnam-cau	0	0	0	0	0	0	0	0	0
gene-LOC110371970|LOC110371970	13	7	19	19	16	19	17	13	0
gene-LOC110371969|LOC110371969	0	0	0	0	0	0	0	0	0
gene-LOC110371920|LOC110371920	0	0	0	12	0	0	0	0	0
gene-LOC110371941|LOC110371941	31	22	27	7	4	11	1	4	12
gene-LOC110371877|LOC110371877	279	448	793	109	119	127	219	251	106
gene-LOC110371878|LOC110371878	110	200	262	34	27	47	11	52	77
gene-LOC110380372|LOC110380372	0	3	0	0	0	3	0	0	0
gene-LOC110380373|LOC110380373	0	0	0	0	0	0	0	0	0
gene-LOC110380351|LOC110380351	702	804	678	489	487	604	352	549	662
gene-LOC110380368|LOC110380368	7	20	13	10	8	3	5	9	12
gene-LOC110371932|LOC110371932	0	13	10	17	17	15	2	5	11
gene-LOC110371915|LOC110371915	1203	1509	2344	1006	1153	1407	790	1096	1610
gene-LOC110371890|LOC110371890	5	20	17	9	3	10	6	17	11
gene-LOC110371962|LOC110371962	0	0	0	0	0	0	0	0	0
gene-LOC110371968|LOC110371968	232	337	480	638	618	796	143	284	1086
gene-LOC110380361|LOC110380361	198	298	289	54	89	94	105	205	144
gene-LOC110380359|LOC110380359	1701	1591	2287	471	387	531	380	464	562
gene-LOC110380363|LOC110380363	50	313	549	1064	1167	1542	838	1174	1189
gene-LOC110380362|LOC110380362	2009	2320	1191	137	104	193	177	351	185
gene-LOC110380353|LOC110380353	96	96	148	73	69	106	149	129	172
gene-LOC110380354|LOC110380354	289	562	784	443	541	656	101	456	818
gene-LOC110380356|LOC110380356	260	568	726	254	306	369	38	104	434
gene-LOC110380355|LOC110380355	702	1300	2441	194	212	375	29	148	391
gene-LOC110371961|LOC110371961	61	55	86	16	20	31	22	22	34
gene-LOC110371905|LOC110371905	2787	8987	5251	2328	2402	2484	559	1337	2551
gene-LOC126053538|LOC126053538	5	23	0	17	4	17	2	3	18
gene-LOC110371943|LOC110371943	106	62	153	14	36	26	53	26	38
gene-LOC110371931|LOC110371931	0	0	0	0	0	0	0	0	0
gene-LOC110371907|LOC110371907	1951	3547	8024	3115	2833	2951	2961	3902	5190
gene-LOC110371948|LOC110371948	191	342	433	70	40	76	39	62	97
gene-LOC110371899|LOC110371899	8591	8860	6643	16887	18801	29232	34399	38724	30386
gene-LOC110371912|LOC110371912	206	208	337	34	58	32	51	63	67
gene-LOC110371911|LOC110371911	30	31	27	5	16	11	7	15	16
gene-LOC110371893|LOC110371893	77	98	91	114	170	214	120	179	247
gene-LOC126053490|LOC126053490	2	9	20	5	0	20	0	0	3
gene-LOC110371879|LOC110371879	0	3	4	0	0	5	0	0	0
gene-LOC126057087|LOC126057087	0	0	0	0	0	0	0	0	0
gene-LOC110371917|LOC110371917	1128	1632	1549	1513	1542	1687	1706	2312	2143
gene-LOC110371963|LOC110371963	58	76	54	86	80	140	77	54	209
gene-LOC110371965|LOC110371965	316	595	1037	338	357	398	141	336	560
gene-LOC110371966|LOC110371966	749	990	1611	229	210	273	153	173	218
gene-LOC126057086|LOC126057086	12	5	27	16	5	29	12	9	20
gene-LOC110371903|LOC110371903	0	4	3	0	0	0	0	0	0
gene-LOC110371904|LOC110371904	24	466	89	5	7	5	5	8	5
gene-LOC110371957|LOC110371957	0	0	0	0	3	0	0	3	0
gene-LOC110371918|LOC110371918	5	6	10	0	0	0	0	5	0
gene-LOC110371900|LOC110371900	1175	2419	2224	2012	2585	2458	2464	2673	3315
gene-LOC110371901|LOC110371901	3	0	0	3	7	5	6	2	7
gene-LOC110371925|LOC110371925	23	78	68	77	61	48	27	37	83
gene-LOC110371887|LOC110371887	297	434	715	186	223	208	453	384	424
gene-LOC110371886|LOC110371886	439	725	892	339	353	271	132	296	310
gene-LOC110371888|LOC110371888	118	363	319	60	65	87	36	90	88
gene-LOC110371881|LOC110371881	59	85	133	47	52	63	8	28	29
gene-LOC110371882|LOC110371882	310	418	525	38	48	69	38	85	78
gene-LOC110371908|LOC110371908	8800	20289	32212	4242	9368	5002	2743	2521	10058
gene-LOC110371898|LOC110371898	840	1142	1053	282	312	418	272	354	561
gene-LOC110371923|LOC110371923	215	317	504	196	165	165	98	138	164
gene-LOC110371892|LOC110371892	68	53	43	38	47	53	24	46	93
gene-LOC110371926|LOC110371926	32	42	66	48	29	43	32	80	59
gene-LOC110371956|LOC110371956	592	688	521	18916	19191	25423	8725	29615	61507
gene-LOC110371935|LOC110371935	6399	8253	7195	4855	5699	6599	3810	5730	6527
gene-LOC110371928|LOC110371928	212	219	277	250	181	380	369	540	433
gene-LOC110371889|LOC110371889	10	0	9	21	0	12	0	3	19
gene-LOC110371947|LOC110371947	0	0	0	15	29	117	131	127	138
gene-LOC110371945|LOC110371945	39	81	67	116	93	121	28	47	115
gene-LOC110371914|LOC110371914	89	128	166	118	194	194	53	90	263
gene-LOC110371934|LOC110371934	0	0	0	0	0	0	0	0	0
gene-LOC110371959|LOC110371959	0	0	0	0	0	0	0	0	0
gene-LOC110371955|LOC110371955	0	0	7	6	0	3	0	0	6
gene-LOC110371954|LOC110371954	469	317	310	70	67	100	63	103	155
gene-LOC110371913|LOC110371913	431	791	836	374	282	368	121	314	389
gene-LOC110371885|LOC110371885	46	106	135	129	138	100	24	116	131
gene-LOC110371895|LOC110371895	0	0	0	0	0	0	0	0	0
gene-LOC110371894|LOC110371894	261	466	498	774	756	974	559	953	1440
gene-LOC110371937|LOC110371937	104	79	145	78	80	92	37	104	116
gene-LOC110371936|LOC110371936	401	987	978	674	716	638	431	594	722
gene-LOC110371896|LOC110371896	1533	2055	2371	1162	1083	1691	1100	1639	1643
gene-LOC110371897|LOC110371897	10982	6579	5864	5639	5588	7308	13910	13320	7716
gene-LOC110371902|LOC110371902	2283	3226	6029	1144	1009	2289	1001	1691	2404
gene-LOC110371942|LOC110371942	432	248	387	126	176	290	409	444	330
gene-LOC110371949|LOC110371949	518	928	1214	447	416	532	357	573	632
gene-LOC110371950|LOC110371950	2325	1984	2974	10255	10682	11214	5135	9790	13592
gene-LOC110371951|LOC110371951	445	433	1258	105	92	133	120	211	191
gene-LOC110371952|LOC110371952	277	377	441	158	145	176	18	126	194
gene-LOC110371946|LOC110371946	524	1010	1146	164	197	155	104	143	215
gene-LOC110371921|LOC110371921	243	451	374	218	118	205	118	244	279
gene-LOC110371944|LOC110371944	724	859	730	240	230	292	372	355	392
gene-LOC110371883|LOC110371883	21269	40667	30534	11927	11465	12297	12902	15230	15967
gene-LOC110376979|LOC110376979	76	91	96	139	146	259	17	50	348
gene-LOC110376980|LOC110376980	596	881	960	475	391	572	164	473	747
gene-LOC110376935|LOC110376935	555	575	505	530	531	1025	705	940	1279
gene-LOC110376936|LOC110376936	244	364	455	69	66	105	201	188	150
gene-LOC110371972|LOC110371972	67	166	472	71	39	72	5	18	88
gene-LOC110376971|LOC110376971	0	0	0	0	0	0	0	0	0
gene-LOC110371924|LOC110371924	16817	32506	16493	13190	11817	16419	11385	19104	18790
gene-LOC110376960|LOC110376960	0	22	16	3	0	8	0	0	4
gene-LOC110376948|LOC110376948	21	140	239	75	64	44	9	41	77
gene-LOC110376943|LOC110376943	386	27	437	24	22	33	5	20	21
gene-LOC110376944|LOC110376944	38	171	104	57	62	52	15	23	33
gene-LOC110376955|LOC110376955	0	0	3	9	9	3	0	0	6
gene-LOC110376953|LOC110376953	0	0	0	0	0	0	0	0	0
gene-LOC110376957|LOC110376957	0	3	6	29	31	16	6	16	12
gene-LOC110376950|LOC110376950	109	112	161	43	33	68	28	59	97
gene-LOC110376949|LOC110376949	232	222	328	120	119	184	155	207	224
gene-LOC110376958|LOC110376958	471	533	613	473	593	636	742	838	719
gene-LOC110376959|LOC110376959	541	868	948	232	248	315	327	382	228
gene-LOC110376952|LOC110376952	147	513	580	1301	776	760	84	412	819
gene-LOC110376963|LOC110376963	1265	723	1027	243	298	404	505	705	631
gene-LOC110376961|LOC110376961	529	256	436	171	153	245	322	447	336
gene-LOC110376974|LOC110376974	11	31	85	18	24	22	5	41	28
gene-LOC110376976|LOC110376976	1015	1019	1180	339	453	470	522	707	473
gene-LOC110376975|LOC110376975	273	542	648	360	394	419	55	248	638
gene-LOC110376932|LOC110376932	0	0	0	0	0	0	0	0	0
gene-LOC110376931|LOC110376931	58	103	107	24	30	18	6	33	28
gene-LOC110376940|LOC110376940	12	18	16	16	23	9	9	23	17
gene-LOC110376941|LOC110376941	1608	2188	2447	514	535	659	978	1144	841
gene-LOC110376934|LOC110376934	4	0	0	0	5	0	5	0	8
gene-LOC110376933|LOC110376933	584	705	995	169	145	247	221	294	375
gene-LOC110376966|LOC110376966	83	81	189	149	138	188	43	54	275
gene-LOC110376968|LOC110376968	1317	1759	2749	1997	2048	2186	1396	2004	3140
gene-LOC110376969|LOC110376969	0	0	19	8	0	0	0	0	12
gene-LOC110376965|LOC110376965	19	32	70	9	24	27	3	12	20
gene-LOC110376930|LOC110376930	374	565	576	193	243	206	429	351	271
gene-LOC110376951|LOC110376951	80	120	134	144	142	162	97	186	210
gene-LOC110373128|LOC110373128	314	541	618	713	669	699	718	669	834
gene-LOC110373127|LOC110373127	78	96	109	156	182	262	48	104	290
gene-LOC110373085|LOC110373085	28	21	37	17	17	30	0	13	29
gene-LOC110376967|LOC110376967	815	319	251	166	96	171	228	353	315
gene-LOC110376956|LOC110376956	30	13	12	38	77	37	3	20	52
gene-LOC110376929|LOC110376929	4593	3894	3171	354	282	589	439	928	785
gene-LOC110376927|LOC110376927	19	65	90	29	16	27	12	18	47
gene-LOC110376928|LOC110376928	192	103	103	83	98	171	211	337	192
gene-LOC110376942|LOC110376942	524	1639	1800	339	286	294	85	205	342
gene-LOC110376938|LOC110376938	249	389	660	117	85	49	39	102	91
gene-LOC110376939|LOC110376939	665	1732	1078	563	564	789	462	615	776
gene-LOC110373089|LOC110373089	47	167	132	291	307	231	81	171	481
gene-LOC110373071|LOC110373071	431	205	426	214	216	377	269	403	548
gene-LOC110373132|LOC110373132	71	72	118	62	67	64	50	105	122
gene-LOC110373130|LOC110373130	3782	2663	2695	1077	1154	1927	1678	2232	2048
gene-LOC110373086|LOC110373086	958	1445	1085	1267	1583	1417	2854	2532	2064
gene-LOC110373066|LOC110373066	0	5	0	0	0	0	0	0	0
gene-LOC110373061|LOC110373061	115	348	215	49	53	71	47	61	79
gene-LOC110373064|LOC110373064	0	2	0	0	3	6	3	0	3
gene-LOC110373063|LOC110373063	4	6	6	11	7	9	5	17	19
gene-LOC110373065|LOC110373065	0	0	5	0	0	0	0	0	3
gene-LOC110373059|LOC110373059	18	71	39	59	56	137	23	34	82
gene-LOC110373079|LOC110373079	7	3	15	3	14	7	15	5	12
gene-Trnap-cgg-2|Trnap-cgg	0	0	0	0	0	0	0	0	0
gene-LOC110373098|LOC110373098	44	30	54	9	16	23	10	17	15
gene-LOC110373159|LOC110373159	321	511	399	236	183	105	169	261	262
gene-LOC110373158|LOC110373158	3352	5614	5506	687	800	676	820	803	989
gene-LOC110373131|LOC110373131	1013	566	1172	120	132	161	164	248	248
gene-LOC126057042|LOC126057042	17	5	7	3	0	0	0	9	0
gene-LOC110373116|LOC110373116	368	360	398	147	77	326	224	279	321
gene-LOC110373076|LOC110373076	85	239	260	533	512	486	216	400	641
gene-LOC110373133|LOC110373133	44	22	75	40	39	79	30	57	83
gene-LOC110373077|LOC110373077	20	87	107	35	62	38	18	33	65
gene-Trnap-agg|Trnap-agg	0	0	0	0	0	0	0	0	0
gene-Trnap-ugg|Trnap-ugg	0	0	0	0	0	0	0	0	0
gene-LOC110373075|LOC110373075	67	46	67	98	71	139	33	102	120
gene-LOC110373078|LOC110373078	16	61	51	0	0	0	0	0	0
gene-LOC110373118|LOC110373118	223	291	347	135	109	176	153	176	174
gene-LOC110373109|LOC110373109	310	590	401	280	249	363	50	109	534
gene-LOC110373112|LOC110373112	1774	1789	2924	372	429	699	489	726	898
gene-LOC110373111|LOC110373111	463	1160	1535	1370	1154	1159	354	733	1502
gene-LOC110373110|LOC110373110	429	831	995	1208	1270	1316	933	1269	1780
gene-LOC110373134|LOC110373134	0	0	0	3	0	0	0	0	0
gene-LOC110373141|LOC110373141	6	34	17	0	6	6	10	0	3
gene-LOC110373117|LOC110373117	871	1154	1121	488	630	638	461	792	990
gene-LOC110373103|LOC110373103	0	0	0	0	0	0	0	0	0
gene-LOC110373119|LOC110373119	1981	3147	3995	1668	1321	1377	1180	1897	1385
gene-LOC110373102|LOC110373102	55	150	86	74	51	53	55	59	64
gene-LOC110373060|LOC110373060	498	419	743	842	862	1056	283	623	1300
gene-LOC110373140|LOC110373140	4	44	6	10	7	7	4	11	6
gene-LOC110373126|LOC110373126	46	107	223	336	654	345	281	162	571
gene-LOC110373122|LOC110373122	12	46	126	46	230	66	121	61	159
gene-LOC110373162|LOC110373162	359	1217	949	416	430	469	227	390	240
gene-LOC110373163|LOC110373163	744	4060	7859	3575	3712	2704	987	1627	1809
gene-LOC110373148|LOC110373148	145	167	307	105	84	137	45	117	148
gene-LOC110373094|LOC110373094	0	0	16	0	5	0	8	7	7
gene-LOC110373101|LOC110373101	292	526	1035	24	49	34	16	38	26
gene-LOC126057044|LOC126057044	0	0	0	0	0	0	0	0	0
gene-LOC110373135|LOC110373135	0	0	0	0	0	0	0	0	0
gene-LOC110373115|LOC110373115	120	294	328	28	28	25	9	23	19
gene-LOC110373096|LOC110373096	131	225	214	63	65	135	64	101	125
gene-LOC110373097|LOC110373097	3439	4465	4607	271	333	426	730	809	668
gene-LOC110373136|LOC110373136	16322	21076	19733	1697	1863	2016	2774	3722	3004
gene-LOC110373113|LOC110373113	284	868	1261	133	156	180	163	137	223
gene-LOC110373084|LOC110373084	329	741	967	197	325	258	197	171	375
gene-LOC110373093|LOC110373093	203	197	130	195	212	369	183	344	513
gene-LOC110373082|LOC110373082	489	771	750	470	401	644	372	383	876
gene-LOC110373139|LOC110373139	124	93	104	34	22	52	28	43	44
gene-LOC110373142|LOC110373142	242	860	883	238	222	185	42	87	255
gene-LOC110373144|LOC110373144	226	290	291	132	104	160	110	136	229
gene-LOC110373145|LOC110373145	10	21	43	1	0	0	0	4	0
gene-LOC110373053|LOC110373053	0	0	4	0	3	0	0	0	0
gene-LOC110373054|LOC110373054	108	281	299	336	285	303	150	255	235
gene-LOC110373146|LOC110373146	2412	4435	4721	567	482	769	572	651	1022
gene-LOC110373055|LOC110373055	2	11	9	16	32	11	14	6	5
gene-LOC110373151|LOC110373151	284	157	463	656	1354	603	368	649	99
gene-LOC110373152|LOC110373152	0	0	0	0	2	0	0	0	0
gene-LOC110373095|LOC110373095	375	686	618	229	209	261	264	324	367
gene-LOC110373090|LOC110373090	6	9	0	0	0	0	0	0	3
gene-LOC110373153|LOC110373153	148	184	293	380	338	344	164	214	492
gene-LOC110373092|LOC110373092	2	2	0	0	0	0	3	2	0
gene-LOC110373091|LOC110373091	226	145	226	177	256	449	635	868	577
gene-LOC110373087|LOC110373087	188	861	1258	426	385	488	159	272	693
gene-LOC110373147|LOC110373147	0	18	27	10	10	14	0	6	18
gene-LOC110373072|LOC110373072	0	0	3	4	0	3	0	0	4
gene-LOC110373073|LOC110373073	185	477	531	471	475	561	104	302	844
gene-LOC110373124|LOC110373124	137	199	250	141	108	123	19	41	163
gene-LOC110373125|LOC110373125	2814	3549	3928	7557	6910	6895	2250	6382	6434
gene-LOC110373106|LOC110373106	0	0	0	0	0	0	0	0	0
gene-LOC110373137|LOC110373137	3	74	231	12	10	68	0	3	24
gene-LOC110373105|LOC110373105	8	12	13	10	8	13	0	7	11
gene-LOC110373104|LOC110373104	0	4	38	0	0	0	0	0	0
gene-LOC110373156|LOC110373156	5	22	21	0	0	0	0	0	0
gene-LOC110373155|LOC110373155	15	25	12	17	16	0	0	0	16
gene-LOC110373160|LOC110373160	28	58	143	103	123	178	17	44	116
gene-LOC110373067|LOC110373067	223	305	494	92	103	106	106	167	191
gene-LOC110373069|LOC110373069	32	42	51	81	64	101	30	59	105
gene-LOC110373068|LOC110373068	276	533	567	626	616	1073	172	474	1230
gene-LOC110373157|LOC110373157	77	112	89	82	81	100	45	63	113
gene-LOC110373056|LOC110373056	1181	776	1532	1070	1313	1555	2332	2741	1716
gene-LOC126053516|LOC126053516	0	0	0	0	0	0	0	0	0
gene-LOC110373099|LOC110373099	27	70	53	87	70	72	29	54	97
gene-LOC110373058|LOC110373058	846	1491	629	1003	961	1168	622	1271	1674
gene-LOC110378761|LOC110378761	0	0	0	0	0	0	0	0	0
gene-LOC110378764|LOC110378764	36	71	45	78	40	115	0	26	148
gene-LOC110378763|LOC110378763	142	162	123	51	52	121	35	110	140
gene-LOC110381096|LOC110381096	15	17	25	27	13	27	7	45	56
gene-LOC126053544|LOC126053544	5	30	57	5	5	3	4	5	6
gene-LOC126053543|LOC126053543	7	47	83	6	6	6	8	10	4
gene-LOC110381728|LOC110381728	2276	1790	1850	6646	7677	7816	9769	11937	8757
gene-LOC110381477|LOC110381477	27	47	111	15	0	0	10	9	12
gene-LOC110378760|LOC110378760	12	43	21	27	26	20	18	29	14
gene-LOC110374044|LOC110374044	0	0	3	0	0	0	8	0	0
gene-LOC126053548|LOC126053548	0	0	0	0	0	0	0	0	0
gene-LOC126053547|LOC126053547	0	0	0	0	0	0	0	0	0
gene-LOC126053549|LOC126053549	0	0	0	0	0	0	0	0	0
gene-LOC110378769|LOC110378769	0	0	0	0	0	0	0	0	0
gene-LOC110378767|LOC110378767	0	0	0	15	10	17	10	9	8
gene-LOC126053546|LOC126053546	17	29	14	19	23	17	11	25	24
gene-LOC110378770|LOC110378770	0	13	42	0	0	0	0	0	0
gene-LOC110378759|LOC110378759	0	25	28	0	3	8	8	0	4
gene-LOC110383586|LOC110383586	0	0	0	0	0	0	0	0	0
gene-Trnaa-cgc|Trnaa-cgc	0	0	0	0	0	0	0	0	0
gene-LOC110378765|LOC110378765	12517	6492	6890	10005	13328	9936	5465	8311	4049
gene-LOC110378766|LOC110378766	3019	4241	6513	14363	7070	7952	4714	12124	5868
gene-LOC110381463|LOC110381463	34	59	55	50	63	57	18	38	75
gene-LOC110381177|LOC110381177	161	275	348	292	262	268	133	206	411
gene-Trnat-agu-7|Trnat-agu	0	0	0	0	0	0	0	0	0
gene-LOC110381052|LOC110381052	285	413	957	454	469	510	182	252	636
gene-LOC110381711|LOC110381711	473	409	297	260	282	434	956	1034	427
gene-LOC110381703|LOC110381703	382	348	274	32	26	50	46	66	56
gene-LOC126053555|LOC126053555	2	1	0	0	0	0	0	0	0
gene-LOC126053556|LOC126053556	2	1	0	0	0	0	0	0	0
gene-LOC110374482|LOC110374482	9	202	163	20	34	10	130	28	29
gene-LOC110382351|LOC110382351	40	106	83	49	54	33	5	14	59
gene-LOC110381127|LOC110381127	7	4	8	21	10	6	3	13	35
gene-LOC110381967|LOC110381967	125	250	396	101	86	106	17	32	125
gene-LOC110381142|LOC110381142	15	45	23	76	88	124	6	38	141
gene-LOC110382006|LOC110382006	89	146	205	121	171	256	14	73	292
gene-LOC110382283|LOC110382283	60	127	103	62	104	121	33	81	136
gene-LOC110381838|LOC110381838	7	10	4	5	0	4	0	3	9
gene-LOC110381852|LOC110381852	0	0	0	0	0	0	0	0	0
gene-LOC110380971|LOC110380971	103	195	208	117	117	131	55	118	194
gene-LOC110380981|LOC110380981	11	39	39	29	48	47	0	8	23
gene-LOC110380998|LOC110380998	10	12	15	18	23	25	10	13	34
gene-LOC110381025|LOC110381025	1578	2878	2595	1042	1023	1660	1054	1728	1791
gene-LOC110381084|LOC110381084	73	211	196	139	152	176	39	94	213
gene-LOC126053524|LOC126053524	5	3	5	2	1	0	0	0	1
gene-LOC110381610|LOC110381610	447	970	1095	1778	1806	1941	309	834	1791
gene-LOC110381261|LOC110381261	56	71	58	27	26	46	4	20	60
gene-LOC110381267|LOC110381267	32127	50837	51259	24628	25870	26643	24492	30597	29724
gene-LOC110381494|LOC110381494	1238	1755	905	258	192	667	345	308	660
gene-LOC126053517|LOC126053517	1	0	0	2	1	0	0	0	4
gene-LOC110381166|LOC110381166	570	1536	2341	2273	1382	1726	715	1193	2174
gene-LOC110382248|LOC110382248	222	459	297	361	437	359	119	102	521
gene-LOC110382714|LOC110382714	821	1643	1928	819	829	742	879	1055	918
gene-LOC126057024|LOC126057024	3	0	0	2	0	2	0	0	0
gene-LOC110382713|LOC110382713	7	5	2	19	14	13	4	9	23
gene-LOC110382228|LOC110382228	0	0	0	0	0	0	0	0	0
gene-LOC126057023|LOC126057023	65	64	195	3	1	2	1	0	7
gene-LOC126057022|LOC126057022	29	36	113	17	19	13	8	14	27
gene-LOC110381601|LOC110381601	0	0	0	0	7	0	0	0	0
gene-LOC110380963|LOC110380963	4	47	31	9	23	10	10	8	29
gene-LOC110380953|LOC110380953	5298	8018	9473	5041	5207	6923	5351	6630	8626
gene-LOC110382239|LOC110382239	0	0	0	0	0	0	0	0	0
gene-LOC126057025|LOC126057025	0	1	1	2	2	1	2	2	3
gene-LOC110381153|LOC110381153	146	251	276	217	177	175	48	71	305
gene-LOC110381585|LOC110381585	70	181	94	338	257	293	112	244	373
gene-LOC110382388|LOC110382388	2088	4804	2813	8824	8357	7659	2930	5343	7223
gene-LOC110381577|LOC110381577	408	707	508	476	567	576	285	490	762
gene-LOC110382072|LOC110382072	2397	6189	4963	1317	1955	2940	1959	2554	4383
gene-LOC110381433|LOC110381433	356	657	974	69	46	51	44	52	50
gene-LOC110381336|LOC110381336	10	46	20	40	60	86	42	60	90
gene-LOC126053688|LOC126053688	6	13	8	13	0	35	12	14	24
gene-LOC110380629|LOC110380629	43	73	88	196	179	221	165	277	277
gene-LOC126053690|LOC126053690	0	1	0	3	0	2	1	3	2
gene-LOC110380634|LOC110380634	43	65	69	78	104	90	43	71	48
gene-LOC110380635|LOC110380635	2115	2234	2592	983	937	1486	1705	2067	1330
gene-LOC110380633|LOC110380633	368	411	424	99	96	135	148	179	102
gene-LOC110380632|LOC110380632	627	1401	1121	3105	3554	4069	2580	3558	3853
gene-LOC110380631|LOC110380631	694	1019	1119	491	624	544	564	652	671
gene-LOC126053687|LOC126053687	26	53	39	6	19	7	2	22	26
gene-LOC110380636|LOC110380636	203	396	312	589	538	396	458	436	626
gene-LOC110380630|LOC110380630	151	192	270	314	329	350	250	382	421
gene-LOC110380638|LOC110380638	1407	2458	1697	4972	7470	5127	11117	7567	5107
gene-LOC110381231|LOC110381231	42	386	231	273	723	653	789	564	674
gene-LOC110381230|LOC110381230	58	180	817	10	20	8	16	5	16
gene-LOC110381700|LOC110381700	4	0	5	0	0	0	0	4	0
gene-LOC110381701|LOC110381701	238	206	157	42	41	71	23	36	59
gene-LOC110381232|LOC110381232	0	7	0	0	0	0	0	0	0
gene-LOC110381234|LOC110381234	222	102	128	60	37	102	83	164	117
gene-LOC110381233|LOC110381233	154	290	215	280	278	440	197	318	482
gene-LOC110381236|LOC110381236	26	58	74	23	25	22	20	40	35
gene-Trnaq-cug-5|Trnaq-cug	0	0	0	0	0	0	0	0	0
gene-LOC110381228|LOC110381228	729	3185	4087	33	114	24	91	110	183
gene-LOC110381226|LOC110381226	104	107	82	399	503	802	127	449	895
gene-LOC110381702|LOC110381702	0	10	7	5	3	0	0	3	4
gene-LOC110380725|LOC110380725	0	0	0	0	0	0	0	0	0
gene-LOC110380726|LOC110380726	0	0	0	0	0	0	0	0	0
gene-LOC110380724|LOC110380724	236	510	628	159	166	277	159	377	234
gene-LOC110380718|LOC110380718	0	23	21	15	0	14	9	21	24
gene-LOC110380719|LOC110380719	143	212	254	20	49	43	31	38	36
gene-LOC110380723|LOC110380723	102	114	135	51	50	98	102	67	182
gene-LOC110380715|LOC110380715	2237	4040	4159	1912	1520	1620	1225	2018	1793
gene-LOC110380722|LOC110380722	140	272	352	147	137	192	74	164	315
gene-LOC110380714|LOC110380714	0	9	3	5	6	0	0	4	0
gene-LOC110380717|LOC110380717	7	32	18	5	0	0	3	8	4
gene-LOC110380716|LOC110380716	3722	6028	7152	210	181	386	329	422	349
gene-LOC110381844|LOC110381844	28	31	71	73	40	56	37	98	98
gene-LOC110380713|LOC110380713	63	360	265	109	157	99	26	48	120
gene-Trnae-cuc|Trnae-cuc	0	0	0	0	0	0	0	0	0
gene-LOC110380763|LOC110380763	148	151	194	67	77	92	21	42	85
gene-LOC110380764|LOC110380764	58	74	46	11	9	26	15	31	29
gene-LOC110380762|LOC110380762	1552	4676	3536	4296	3848	3951	1447	2016	4152
gene-LOC126053691|LOC126053691	0	1	5	5	4	4	0	0	3
gene-LOC110381846|LOC110381846	0	0	0	0	0	0	0	0	0
gene-LOC110380775|LOC110380775	135	511	541	77	63	72	88	112	190
gene-LOC110380760|LOC110380760	5	5	8	2	3	2	0	0	0
gene-LOC126053683|LOC126053683	4	26	9	9	11	9	2	4	3
gene-LOC110380774|LOC110380774	330	686	705	59	43	79	59	115	105
gene-LOC110380773|LOC110380773	27	58	39	17	9	18	7	17	35
gene-LOC126053682|LOC126053682	152	121	155	83	62	27	203	91	77
gene-LOC110380766|LOC110380766	127	207	316	41	27	43	28	41	69
gene-LOC110380767|LOC110380767	1541	2157	2505	101	97	127	78	124	117
gene-LOC110380770|LOC110380770	123	184	275	44	53	55	36	52	52
gene-LOC126053667|LOC126053667	108	119	134	48	75	60	118	38	43
gene-LOC110380769|LOC110380769	45	44	48	87	77	93	72	89	147
gene-Trnaf-gaa-2|Trnaf-gaa	0	0	0	0	0	0	0	0	0
gene-LOC126053580|LOC126053580	285	572	1033	62	72	61	108	103	106
gene-LOC110381840|LOC110381840	112	82	78	20	32	27	80	68	51
gene-LOC110381842|LOC110381842	2520	1337	1665	2622	3295	3053	5305	4763	2739
gene-LOC110381826|LOC110381826	185	173	122	815	720	1319	685	1389	2634
gene-LOC126053581|LOC126053581	178	131	216	792	436	971	586	1479	2138
gene-LOC110381841|LOC110381841	0	0	0	5	0	8	0	3	6
gene-LOC110381839|LOC110381839	42	74	70	220	186	306	138	224	320
gene-LOC110381827|LOC110381827	20	38	0	9	10	9	19	13	16
gene-LOC126053587|LOC126053587	273	538	596	357	362	442	137	329	627
gene-LOC110377545|LOC110377545	0	0	2	5	2	2	2	6	0
gene-Trnah-gug-4|Trnah-gug	0	0	0	0	0	0	0	0	0
gene-Trnah-gug-5|Trnah-gug	0	1	1	0	0	0	0	0	0
gene-Trnah-gug-6|Trnah-gug	0	1	0	0	0	0	0	0	0
gene-Trnah-gug-7|Trnah-gug	0	0	0	0	0	0	0	0	0
gene-Trnah-gug-8|Trnah-gug	0	1	0	0	0	0	0	0	0
gene-LOC126053692|LOC126053692	2	1	6	9	5	3	0	2	3
gene-LOC110381830|LOC110381830	3	2	5	8	5	24	0	11	46
gene-LOC110381832|LOC110381832	23	65	32	68	77	76	19	32	109
gene-LOC110381833|LOC110381833	96	46	44	4	6	9	9	15	8
gene-LOC110381836|LOC110381836	290	529	557	239	223	345	202	277	476
gene-LOC110381831|LOC110381831	30	22	50	30	46	55	31	15	29
gene-LOC126053586|LOC126053586	7	7	6	0	0	0	2	0	0
gene-LOC110381834|LOC110381834	833	699	809	703	747	936	1051	1259	533
gene-LOC126053476|LOC126053476	1785	5756	4097	4706	4496	5016	1410	2200	4686
gene-LOC126053582	0	1	0	3	1	0	0	0	2
gene-LOC126053584|LOC126053584	195	736	814	227	131	182	241	277	304
gene-LOC126053579|LOC126053579	283	421	544	122	101	108	29	54	108
gene-LOC110380768|LOC110380768	7	37	23	10	13	11	2	4	3
gene-LOC126053748|LOC126053748	43	56	60	103	104	119	64	80	192
gene-Trnaf-gaa-3|Trnaf-gaa	0	0	0	0	0	0	0	0	0
gene-LOC126053583|LOC126053583	62	76	46	26	9	39	26	31	29
gene-LOC126053588|LOC126053588	452	1014	770	121	102	88	106	170	237
gene-LOC126053589|LOC126053589	5	11	9	2	3	2	0	0	0
gene-LOC126053668|LOC126053668	40	59	45	27	18	18	10	27	58
gene-LOC110380765|LOC110380765	153	128	159	91	62	184	224	551	164
gene-LOC126053570|LOC126053570	212	345	402	46	28	87	47	75	90
gene-LOC126053571|LOC126053571	1676	2204	2578	104	152	130	159	264	138
gene-LOC126053666|LOC126053666	137	235	310	64	54	77	58	61	107
gene-LOC110380772|LOC110380772	461	283	450	52	75	61	120	174	62
gene-LOC110381837|LOC110381837	292	587	1054	69	100	63	108	103	106
gene-LOC126053756|LOC126053756	223	178	113	92	153	143	176	184	145
gene-LOC126053764|LOC126053764	2562	1353	1698	2716	3358	3118	5687	5212	2943
gene-LOC126053757|LOC126053757	0	3	2	4	2	5	3	6	0
gene-Trnah-gug-14|Trnah-gug	0	0	0	0	0	0	0	0	0
gene-Trnah-gug-15|Trnah-gug	0	0	0	0	0	0	0	0	0
gene-Trnah-gug-16|Trnah-gug	0	1	1	0	0	0	0	0	0
gene-Trnah-gug-17|Trnah-gug	0	0	0	0	0	0	0	0	0
gene-Trnah-gug-18|Trnah-gug	0	1	0	0	0	0	0	0	0
gene-LOC126053759|LOC126053759	0	14	0	8	0	5	0	6	13
gene-LOC126053752|LOC126053752	3	2	5	8	7	28	0	11	43
gene-LOC126053750|LOC126053750	25	66	35	109	94	134	22	50	157
gene-LOC126053760|LOC126053760	124	48	46	7	6	9	11	19	21
gene-LOC126053751|LOC126053751	180	150	106	480	727	976	474	1425	1388
gene-LOC110381825|LOC110381825	168	124	210	785	424	953	424	1118	2102
gene-LOC126053754|LOC126053754	38	61	61	193	162	205	133	206	271
gene-LOC126053753|LOC126053753	30	57	38	9	18	25	22	15	17
gene-LOC110381829|LOC110381829	280	555	606	379	368	452	192	337	663
gene-LOC126053749|LOC126053749	459	595	683	404	379	600	231	383	603
gene-LOC126053758|LOC126053758	32	55	52	30	47	58	44	37	57
gene-LOC110381835|LOC110381835	7	7	6	0	0	0	2	0	0
gene-LOC126053761|LOC126053761	887	813	868	722	768	975	1088	1362	1589
gene-LOC110377527|LOC110377527	1649	2699	3711	2699	2416	2863	1398	2818	3660
gene-LOC110377543|LOC110377543	20	26	38	129	135	129	60	110	151
gene-LOC110377521|LOC110377521	598	2031	1861	2160	2686	1824	301	974	2036
gene-LOC110377513|LOC110377513	140	368	471	10	27	31	57	65	34
gene-LOC110377517|LOC110377517	6	74	43	0	0	0	0	0	0
gene-LOC110377515|LOC110377515	71	759	778	24	95	29	54	35	55
gene-LOC110377535|LOC110377535	916	11472	9904	625	1165	413	749	492	887
gene-LOC110377533|LOC110377533	82	89	120	50	11	172	102	6	48
gene-LOC110377531|LOC110377531	45	917	696	70	62	62	36	122	56
gene-LOC110377537|LOC110377537	0	0	0	0	0	0	0	0	0
gene-LOC126053765|LOC126053765	0	0	0	0	0	3	0	0	0
gene-LOC110377546|LOC110377546	0	0	0	0	6	11	0	3	0
gene-LOC110377526|LOC110377526	53	458	479	130	114	282	146	187	266
gene-LOC126053766|LOC126053766	4	2	5	0	0	0	0	2	0
gene-LOC110381004|LOC110381004	3	0	7	0	0	3	0	0	0
gene-LOC110379998|LOC110379998	22	134	102	125	97	149	28	59	161
gene-Trnav-aac-3|Trnav-aac	0	0	0	0	0	0	0	0	0
gene-LOC126053677|LOC126053677	0	5	9	2	2	1	0	0	0
gene-LOC126053678|LOC126053678	5	9	7	9	4	9	7	13	9
gene-LOC110379996|LOC110379996	4	94	32	141	57	181	121	86	20
gene-LOC110377536|LOC110377536	5	31	20	35	31	71	5	0	50
gene-LOC110377523|LOC110377523	335	234	334	59	65	69	54	62	80
gene-LOC126053762|LOC126053762	6	6	9	4	4	4	2	2	6
gene-LOC110377512|LOC110377512	449	709	1021	244	249	405	282	368	555
gene-LOC110379995|LOC110379995	0	0	79	0	156	120	0	0	0
gene-LOC110380000|LOC110380000	1281	5643	5687	2469	2549	2156	609	793	1783
gene-LOC126053767|LOC126053767	0	0	0	13	2	11	0	0	1
gene-LOC110380005|LOC110380005	0	0	0	10	0	15	0	0	2
gene-LOC126053755|LOC126053755	0	0	0	6	0	11	0	0	2
gene-LOC110377510|LOC110377510	4	0	0	0	0	0	0	3	3
gene-LOC110377509|LOC110377509	1197	859	733	1980	2455	4065	2040	3158	4257
gene-LOC110377518|LOC110377518	197	216	695	108	76	95	37	81	78
gene-LOC110377511|LOC110377511	1765	1190	918	2504	3165	4861	3124	4591	6091
gene-LOC110380006|LOC110380006	639	1516	2715	315	231	314	226	382	438
gene-LOC110379994|LOC110379994	27	63	45	12	10	14	0	21	28
gene-LOC110380003|LOC110380003	5	28	51	0	5	0	0	0	5
gene-LOC110380001|LOC110380001	1072	5756	3205	5193	5880	3895	2746	2048	4480
gene-LOC110380007|LOC110380007	36490	24566	25064	8411	9801	13539	19598	20787	16533
gene-LOC110380009|LOC110380009	585	2296	3620	2828	1420	1405	260	801	1093
gene-LOC110380004|LOC110380004	346	867	1309	711	513	528	204	381	276
gene-LOC110383861|LOC110383861	0	0	3	0	0	0	0	0	0
gene-LOC110383834|LOC110383834	0	28	33	15	5	5	9	17	0
gene-LOC110383842|LOC110383842	0	34	24	20	5	10	0	23	7
gene-LOC110383771|LOC110383771	1350	3492	3225	1020	972	1199	1335	1920	1654
gene-LOC126053676|LOC126053676	14640	13049	18815	4123	4500	5451	13666	13187	6203
gene-LOC126053675|LOC126053675	74	179	147	45	44	51	22	28	66
[truncated: 15,082 more rows]

## Sheet: 2A.DGE_results
# S2 Data, Figure 2A: Differential gene expression results between the Ha85 and GR strain for all genes formatted for Manhattan plot.
#
ID	geneID	baseMean	log2FoldChange	lfcSE	pvalue	padj	seqid	source	type	start	end	score	strand	phase	attributes	Parent	Dbxref	Name	Note	exception	experiment	gbkey	gene	inference	model_evidence	partial	product	start_range	transcript_id	chrom_numeric	clean_name	tot	start_cum
gene-LOC110383095	LOC110383095	2636.48	0.00279979	0.19331	0.971485	0.987483	NC_064776.1	Gnomon	gene	21156	56363		+		ID=gene-LOC110383095;Dbxref=GeneID:110383095;Name=LOC110383095;description=anion exchange protein 3;gbkey=Gene;gene=LOC110383095;gene_biotype=protein_coding	GeneID:110383095	LOC110383095	anion exchange protein 3	Gene	LOC110383095	protein_coding	gene-LOC110383095	GeneID:110383095	LOC110383095	anion exchange protein 3	Gene	LOC110383095	protein_coding	gene-LOC110383095	1	LOC110383095	0	21156
gene-LOC110376556	LOC110376556	67.4897	-0.15781	0.294129	0.378933	0.601298	NC_064776.1	Gnomon	gene	88811	93962		+		ID=gene-LOC110376556;Dbxref=GeneID:110376556;Name=LOC110376556;description=uncharacterized LOC110376556;gbkey=Gene;gene=LOC110376556;gene_biotype=protein_coding	GeneID:110376556	LOC110376556	uncharacterized LOC110376556	Gene	LOC110376556	protein_coding	gene-LOC110376556	GeneID:110376556	LOC110376556	uncharacterized LOC110376556	Gene	LOC110376556	protein_coding	gene-LOC110376556	1	LOC110376556	0	88811
gene-LOC110376540	LOC110376540	195.073	-0.620358	0.537186	0.0243338	0.17419	NC_064776.1	Gnomon	gene	97266	119930		+		ID=gene-LOC110376540;Dbxref=GeneID:110376540;Name=LOC110376540;description=tyrosine-protein kinase Abl;gbkey=Gene;gene=LOC110376540;gene_biotype=protein_coding	GeneID:110376540	LOC110376540	tyrosine-protein kinase Abl	Gene	LOC110376540	protein_coding	gene-LOC110376540	GeneID:110376540	LOC110376540	tyrosine-protein kinase Abl	Gene	LOC110376540	protein_coding	gene-LOC110376540	1	LOC110376540	0	97266
gene-LOC110376561	LOC110376561	394.253	0.215392	0.341206	0.236361	0.481294	NC_064776.1	Gnomon	gene	177485	181765		-		ID=gene-LOC110376561;Dbxref=GeneID:110376561;Name=LOC110376561;description=MIF-like protein mif-2;gbkey=Gene;gene=LOC110376561;gene_biotype=protein_coding	GeneID:110376561	LOC110376561	MIF-like protein mif-2	Gene	LOC110376561	protein_coding	gene-LOC110376561	GeneID:110376561	LOC110376561	MIF-like protein mif-2	Gene	LOC110376561	protein_coding	gene-LOC110376561	1	LOC110376561	0	177485
gene-LOC110376548	LOC110376548	192.227	-0.224026	0.337705	0.22564	0.471001	NC_064776.1	Gnomon	gene	394929	527392		+		ID=gene-LOC110376548;Dbxref=GeneID:110376548;Name=LOC110376548;description=Krueppel-like factor luna;gbkey=Gene;gene=LOC110376548;gene_biotype=protein_coding	GeneID:110376548	LOC110376548	Krueppel-like factor luna	Gene	LOC110376548	protein_coding	gene-LOC110376548	GeneID:110376548	LOC110376548	Krueppel-like factor luna	Gene	LOC110376548	protein_coding	gene-LOC110376548	1	LOC110376548	0	394929
gene-LOC110379116	LOC110379116	67.1333	-0.0642074	0.280629	0.701773	0.83334	NC_064776.1	Gnomon	gene	971663	982988		+		ID=gene-LOC110379116;Dbxref=GeneID:110379116;Name=LOC110379116;description=UDP-sugar transporter UST74c;gbkey=Gene;gene=LOC110379116;gene_biotype=protein_coding	GeneID:110379116	LOC110379116	UDP-sugar transporter UST74c	Gene	LOC110379116	protein_coding	gene-LOC110379116	GeneID:110379116	LOC110379116	UDP-sugar transporter UST74c	Gene	LOC110379116	protein_coding	gene-LOC110379116	1	LOC110379116	0	971663
gene-LOC110379128	LOC110379128	351.231	-0.338194	0.27237	0.0869778	0.309025	NC_064776.1	Gnomon	gene	986069	999245		-		ID=gene-LOC110379128;Dbxref=GeneID:110379128;Name=LOC110379128;description=ephrin type-B receptor 2;gbkey=Gene;gene=LOC110379128;gene_biotype=protein_coding	GeneID:110379128	LOC110379128	ephrin type-B receptor 2	Gene	LOC110379128	protein_coding	gene-LOC110379128	GeneID:110379128	LOC110379128	ephrin type-B receptor 2	Gene	LOC110379128	protein_coding	gene-LOC110379128	1	LOC110379128	0	986069
gene-LOC110379390	LOC110379390	63.7871	0.427585	0.431414	0.0626317	0.268532	NC_064776.1	Gnomon	gene	1033580	1036471		-		ID=gene-LOC110379390;Dbxref=GeneID:110379390;Name=LOC110379390;description=rhythmically expressed gene 2 protein;gbkey=Gene;gene=LOC110379390;gene_biotype=protein_coding	GeneID:110379390	LOC110379390	rhythmically expressed gene 2 protein	Gene	LOC110379390	protein_coding	gene-LOC110379390	GeneID:110379390	LOC110379390	rhythmically expressed gene 2 protein	Gene	LOC110379390	protein_coding	gene-LOC110379390	1	LOC110379390	0	1033580
gene-LOC110379399	LOC110379399	816.755	-0.136023	0.282767	0.442846	0.654656	NC_064776.1	Gnomon	gene	1036626	1041033		+		ID=gene-LOC110379399;Dbxref=GeneID:110379399;Name=LOC110379399;description=selenoprotein K-like;gbkey=Gene;gene=LOC110379399;gene_biotype=protein_coding	GeneID:110379399	LOC110379399	selenoprotein K-like	Gene	LOC110379399	protein_coding	gene-LOC110379399	GeneID:110379399	LOC110379399	selenoprotein K-like	Gene	LOC110379399	protein_coding	gene-LOC110379399	1	LOC110379399	0	1036626
gene-LOC110379374	LOC110379374	60.9148	-0.073618	0.320208	0.593276	0.762364	NC_064776.1	Gnomon	gene	1040944	1083599		-		ID=gene-LOC110379374;Dbxref=GeneID:110379374;Name=LOC110379374;description=uncharacterized LOC110379374;gbkey=Gene;gene=LOC110379374;gene_biotype=protein_coding	GeneID:110379374	LOC110379374	uncharacterized LOC110379374	Gene	LOC110379374	protein_coding	gene-LOC110379374	GeneID:110379374	LOC110379374	uncharacterized LOC110379374	Gene	LOC110379374	protein_coding	gene-LOC110379374	1	LOC110379374	0	1040944
gene-LOC110379459	LOC110379459	77.0954	-0.230128	0.283176	0.226786	0.471777	NC_064776.1	Gnomon	gene	1100442	1391167		-		ID=gene-LOC110379459;Dbxref=GeneID:110379459;Name=LOC110379459;description=adenylate cyclase type 6;gbkey=Gene;gene=LOC110379459;gene_biotype=protein_coding	GeneID:110379459	LOC110379459	adenylate cyclase type 6	Gene	LOC110379459	protein_coding	gene-LOC110379459	GeneID:110379459	LOC110379459	adenylate cyclase type 6	Gene	LOC110379459	protein_coding	gene-LOC110379459	1	LOC110379459	0	1100442
gene-LOC110381405	LOC110381405	90.2812	-0.00333516	0.257026	0.98245	0.99219	NC_064776.1	Gnomon	gene	1469894	1491195		-		ID=gene-LOC110381405;Dbxref=GeneID:110381405;Name=LOC110381405;description=gamma-soluble NSF attachment protein;gbkey=Gene;gene=LOC110381405;gene_biotype=protein_coding	GeneID:110381405	LOC110381405	gamma-soluble NSF attachment protein	Gene	LOC110381405	protein_coding	gene-LOC110381405	GeneID:110381405	LOC110381405	gamma-soluble NSF attachment protein	Gene	LOC110381405	protein_coding	gene-LOC110381405	1	LOC110381405	0	1469894
gene-LOC110381401	LOC110381401	47.3474	-0.320388	0.379162	0.118582	0.352372	NC_064776.1	Gnomon	gene	1530990	1533968		-		ID=gene-LOC110381401;Dbxref=GeneID:110381401;Name=LOC110381401;description=SPRY domain-containing SOCS box protein 3;gbkey=Gene;gene=LOC110381401;gene_biotype=protein_coding	GeneID:110381401	LOC110381401	SPRY domain-containing SOCS box protein 3	Gene	LOC110381401	protein_coding	gene-LOC110381401	GeneID:110381401	LOC110381401	SPRY domain-containing SOCS box protein 3	Gene	LOC110381401	protein_coding	gene-LOC110381401	1	LOC110381401	0	1530990
gene-LOC110381400	LOC110381400	230.542	-0.405869	0.338882	0.063629	0.26952	NC_064776.1	Gnomon	gene	1546048	1566946		+		ID=gene-LOC110381400;Dbxref=GeneID:110381400;Name=LOC110381400;description=transcriptional repressor CTCF;gbkey=Gene;gene=LOC110381400;gene_biotype=protein_coding	GeneID:110381400	LOC110381400	transcriptional repressor CTCF	Gene	LOC110381400	protein_coding	gene-LOC110381400	GeneID:110381400	LOC110381400	transcriptional repressor CTCF	Gene	LOC110381400	protein_coding	gene-LOC110381400	1	LOC110381400	0	1546048
gene-LOC110381404	LOC110381404	207.883	-0.0428914	0.267392	0.799138	0.893679	NC_064776.1	Gnomon	gene	1574869	1593253		-		ID=gene-LOC110381404;Dbxref=GeneID:110381404;Name=LOC110381404;description=SET and MYND domain-containing protein 4;gbkey=Gene;gene=LOC110381404;gene_biotype=protein_coding	GeneID:110381404	LOC110381404	SET and MYND domain-containing protein 4	Gene	LOC110381404	protein_coding	gene-LOC110381404	GeneID:110381404	LOC110381404	SET and MYND domain-containing protein 4	Gene	LOC110381404	protein_coding	gene-LOC110381404	1	LOC110381404	0	1574869
gene-LOC110382349	LOC110382349	63.7927	-0.0871082	0.341716	0.427102	0.642308	NC_064776.1	Gnomon	gene	1679081	1752742		-		ID=gene-LOC110382349;Dbxref=GeneID:110382349;Name=LOC110382349;description=F-actin-monooxygenase Mical;gbkey=Gene;gene=LOC110382349;gene_biotype=protein_coding	GeneID:110382349	LOC110382349	F-actin-monooxygenase Mical	Gene	LOC110382349	protein_coding	gene-LOC110382349	GeneID:110382349	LOC110382349	F-actin-monooxygenase Mical	Gene	LOC110382349	protein_coding	gene-LOC110382349	1	LOC110382349	0	1679081
gene-LOC110383091	LOC110383091	72.4682	-0.136596	0.314116	0.411891	0.629706	NC_064776.1	Gnomon	gene	1801635	1816716		-		ID=gene-LOC110383091;Dbxref=GeneID:110383091;Name=LOC110383091;description=protein RCC2 homolog;gbkey=Gene;gene=LOC110383091;gene_biotype=protein_coding	GeneID:110383091	LOC110383091	protein RCC2 homolog	Gene	LOC110383091	protein_coding	gene-LOC110383091	GeneID:110383091	LOC110383091	protein RCC2 homolog	Gene	LOC110383091	protein_coding	gene-LOC110383091	1	LOC110383091	0	1801635
gene-LOC110377589	LOC110377589	199.673	-0.156502	0.26379	0.387299	0.609164	NC_064776.1	Gnomon	gene	2248055	2287877		-		ID=gene-LOC110377589;Dbxref=GeneID:110377589;Name=LOC110377589;description=biogenesis of lysosome-related organelles complex 1 subunit 2;gbkey=Gene;gene=LOC110377589;gene_biotype=protein_coding	GeneID:110377589	LOC110377589	biogenesis of lysosome-related organelles complex 1 subunit 2	Gene	LOC110377589	protein_coding	gene-LOC110377589	GeneID:110377589	LOC110377589	biogenesis of lysosome-related organelles complex 1 subunit 2	Gene	LOC110377589	protein_coding	gene-LOC110377589	1	LOC110377589	0	2248055
gene-LOC110377566	LOC110377566	81.4414	0.0138948	0.256336	0.937887	0.972104	NC_064776.1	Gnomon	gene	2290088	2344435		+		ID=gene-LOC110377566;Dbxref=GeneID:110377566;Name=LOC110377566;description=plexin domain-containing protein 2;gbkey=Gene;gene=LOC110377566;gene_biotype=protein_coding	GeneID:110377566	LOC110377566	plexin domain-containing protein 2	Gene	LOC110377566	protein_coding	gene-LOC110377566	GeneID:110377566	LOC110377566	plexin domain-containing protein 2	Gene	LOC110377566	protein_coding	gene-LOC110377566	1	LOC110377566	0	2290088
gene-LOC110377595	LOC110377595	141.088	-0.23167	0.371264	0.186406	0.42945	NC_064776.1	Gnomon	gene	2356237	2377693		-		ID=gene-LOC110377595;Dbxref=GeneID:110377595;Name=LOC110377595;description=uncharacterized LOC110377595;gbkey=Gene;gene=LOC110377595;gene_biotype=protein_coding	GeneID:110377595	LOC110377595	uncharacterized LOC110377595	Gene	LOC110377595	protein_coding	gene-LOC110377595	GeneID:110377595	LOC110377595	uncharacterized LOC110377595	Gene	LOC110377595	protein_coding	gene-LOC110377595	1	LOC110377595	0	2356237
gene-LOC110377579	LOC110377579	278.076	-0.157172	0.297156	0.37732	0.600141	NC_064776.1	Gnomon	gene	2411782	2465145		-		ID=gene-LOC110377579;Dbxref=GeneID:110377579;Name=LOC110377579;description=tyrosine-protein phosphatase non-receptor type 61F;gbkey=Gene;gene=LOC110377579;gene_biotype=protein_coding	GeneID:110377579	LOC110377579	tyrosine-protein phosphatase non-receptor type 61F	Gene	LOC110377579	protein_coding	gene-LOC110377579	GeneID:110377579	LOC110377579	tyrosine-protein phosphatase non-receptor type 61F	Gene	LOC110377579	protein_coding	gene-LOC110377579	1	LOC110377579	0	2411782
gene-LOC110377576	LOC110377576	158.731	-0.186422	0.367161	0.218482	0.463937	NC_064776.1	Gnomon	gene	2466279	2520686		+		ID=gene-LOC110377576;Dbxref=GeneID:110377576;Name=LOC110377576;description=ADP-ribosylation factor GTPase-activating protein 1;gbkey=Gene;gene=LOC110377576;gene_biotype=protein_coding	GeneID:110377576	LOC110377576	ADP-ribosylation factor GTPase-activating protein 1	Gene	LOC110377576	protein_coding	gene-LOC110377576	GeneID:110377576	LOC110377576	ADP-ribosylation factor GTPase-activating protein 1	Gene	LOC110377576	protein_coding	gene-LOC110377576	1	LOC110377576	0	2466279
gene-LOC110377586	LOC110377586	231.526	-0.167677	0.311619	0.341553	0.570095	NC_064776.1	Gnomon	gene	2523744	2526796		-		ID=gene-LOC110377586;Dbxref=GeneID:110377586;Name=LOC110377586;description=peroxisomal membrane protein PEX16;gbkey=Gene;gene=LOC110377586;gene_biotype=protein_coding	GeneID:110377586	LOC110377586	peroxisomal membrane protein PEX16	Gene	LOC110377586	protein_coding	gene-LOC110377586	GeneID:110377586	LOC110377586	peroxisomal membrane protein PEX16	Gene	LOC110377586	protein_coding	gene-LOC110377586	1	LOC110377586	0	2523744
gene-LOC110377588	LOC110377588	106.752	-0.236559	0.352184	0.199832	0.446189	NC_064776.1	Gnomon	gene	2719810	2758292		-		ID=gene-LOC110377588;Dbxref=GeneID:110377588;Name=LOC110377588;description=solute carrier family 35 member C2;gbkey=Gene;gene=LOC110377588;gene_biotype=protein_coding	GeneID:110377588	LOC110377588	solute carrier family 35 member C2	Gene	LOC110377588	protein_coding	gene-LOC110377588	GeneID:110377588	LOC110377588	solute carrier family 35 member C2	Gene	LOC110377588	protein_coding	gene-LOC110377588	1	LOC110377588	0	2719810
gene-LOC110377594	LOC110377594	74.0872	-0.0476831	0.279025	0.774087	0.87938	NC_064776.1	Gnomon	gene	2759111	2763416		+		ID=gene-LOC110377594;Dbxref=GeneID:110377594;Name=LOC110377594;description=uncharacterized LOC110377594;gbkey=Gene;gene=LOC110377594;gene_biotype=protein_coding	GeneID:110377594	LOC110377594	uncharacterized LOC110377594	Gene	LOC110377594	protein_coding	gene-LOC110377594	GeneID:110377594	LOC110377594	uncharacterized LOC110377594	Gene	LOC110377594	protein_coding	gene-LOC110377594	1	LOC110377594	0	2759111
gene-LOC110377578	LOC110377578	134.173	0.000791025	0.228236	0.998213	0.999298	NC_064776.1	Gnomon	gene	2763752	2788306		-		ID=gene-LOC110377578;Dbxref=GeneID:110377578;Name=LOC110377578;description=pyruvate dehydrogenase phosphatase regulatory subunit%2C mitochondrial;gbkey=Gene;gene=LOC110377578;gene_biotype=protein_coding	GeneID:110377578	LOC110377578	pyruvate dehydrogenase phosphatase regulatory subunit%2C mitochondrial	Gene	LOC110377578	protein_coding	gene-LOC110377578	GeneID:110377578	LOC110377578	pyruvate dehydrogenase phosphatase regulatory subunit%2C mitochondrial	Gene	LOC110377578	protein_coding	gene-LOC110377578	1	LOC110377578	0	2763752
gene-LOC110377584	LOC110377584	95.7519	-0.0242993	0.271524	0.883413	0.94314	NC_064776.1	Gnomon	gene	2798380	2811689		-		ID=gene-LOC110377584;Dbxref=GeneID:110377584;Name=LOC110377584;description=uncharacterized LOC110377584;gbkey=Gene;gene=LOC110377584;gene_biotype=protein_coding	GeneID:110377584	LOC110377584	uncharacterized LOC110377584	Gene	LOC110377584	protein_coding	gene-LOC110377584	GeneID:110377584	LOC110377584	uncharacterized LOC110377584	Gene	LOC110377584	protein_coding	gene-LOC110377584	1	LOC110377584	0	2798380
gene-LOC126056046	LOC126056046	48.4549	0.16462	0.343247	0.300337	0.538178	NC_064776.1	Gnomon	gene	2853945	2854564		-		ID=gene-LOC126056046;Dbxref=GeneID:126056046;Name=LOC126056046;description=uncharacterized LOC126056046;gbkey=Gene;gene=LOC126056046;gene_biotype=lncRNA	GeneID:126056046	LOC126056046	uncharacterized LOC126056046	Gene	LOC126056046	lncRNA	gene-LOC126056046	GeneID:126056046	LOC126056046	uncharacterized LOC126056046	Gene	LOC126056046	lncRNA	gene-LOC126056046	1	LOC126056046	0	2853945
gene-LOC110379473	LOC110379473	93.0537	-0.080049	0.28477	0.633307	0.789164	NC_064776.1	Gnomon	gene	2897989	2950734		-		ID=gene-LOC110379473;Dbxref=GeneID:110379473;Name=LOC110379473;description=laminin subunit alpha;gbkey=Gene;gene=LOC110379473;gene_biotype=protein_coding	GeneID:110379473	LOC110379473	laminin subunit alpha	Gene	LOC110379473	protein_coding	gene-LOC110379473	GeneID:110379473	LOC110379473	laminin subunit alpha	Gene	LOC110379473	protein_coding	gene-LOC110379473	1	LOC110379473	0	2897989
gene-LOC110379460	LOC110379460	83.3716	-0.522317	0.581269	0.0373318	0.21256	NC_064776.1	Gnomon	gene	3150495	3159991		+		ID=gene-LOC110379460;Dbxref=GeneID:110379460;Name=LOC110379460;description=uncharacterized protein CG1161;gbkey=Gene;gene=LOC110379460;gene_biotype=protein_coding	GeneID:110379460	LOC110379460	uncharacterized protein CG1161	Gene	LOC110379460	protein_coding	gene-LOC110379460	GeneID:110379460	LOC110379460	uncharacterized protein CG1161	Gene	LOC110379460	protein_coding	gene-LOC110379460	1	LOC110379460	0	3150495
gene-LOC110379465	LOC110379465	76.6976	-0.0925764	0.264649	0.597073	0.764647	NC_064776.1	Gnomon	gene	3165229	3175103		-		ID=gene-LOC110379465;Dbxref=GeneID:110379465;Name=LOC110379465;description=putative protein 2;gbkey=Gene;gene=LOC110379465;gene_biotype=protein_coding	GeneID:110379465	LOC110379465	putative protein 2	Gene	LOC110379465	protein_coding	gene-LOC110379465	GeneID:110379465	LOC110379465	putative protein 2	Gene	LOC110379465	protein_coding	gene-LOC110379465	1	LOC110379465	0	3165229
gene-LOC110379468	LOC110379468	330.336	-0.204828	0.306053	0.270942	0.512308	NC_064776.1	Gnomon	gene	3175709	3213767		+		ID=gene-LOC110379468;Dbxref=GeneID:110379468;Name=LOC110379468;description=roquin-1;gbkey=Gene;gene=LOC110379468;gene_biotype=protein_coding	GeneID:110379468	LOC110379468	roquin-1	Gene	LOC110379468	protein_coding	gene-LOC110379468	GeneID:110379468	LOC110379468	roquin-1	Gene	LOC110379468	protein_coding	gene-LOC110379468	1	LOC110379468	0	3175709
gene-LOC110373007	LOC110373007	74.4281	-0.100282	0.351664	0.312005	0.545075	NC_064776.1	Gnomon	gene	3245730	3253455		+		ID=gene-LOC110373007;Dbxref=GeneID:110373007;Name=LOC110373007;description=atypical kinase COQ8B%2C mitochondrial;gbkey=Gene;gene=LOC110373007;gene_biotype=protein_coding	GeneID:110373007	LOC110373007	atypical kinase COQ8B%2C mitochondrial	Gene	LOC110373007	protein_coding	gene-LOC110373007	GeneID:110373007	LOC110373007	atypical kinase COQ8B%2C mitochondrial	Gene	LOC110373007	protein_coding	gene-LOC110373007	1	LOC110373007	0	3245730
gene-LOC110373795	LOC110373795	147.735	0.936919	0.50428	0.00443087	0.0833395	NC_064776.1	Gnomon	gene	3260977	3262217		-		ID=gene-LOC110373795;Dbxref=GeneID:110373795;Name=LOC110373795;description=peptidyl-prolyl cis-trans isomerase-like 1;gbkey=Gene;gene=LOC110373795;gene_biotype=protein_coding	GeneID:110373795	LOC110373795	peptidyl-prolyl cis-trans isomerase-like 1	Gene	LOC110373795	protein_coding	gene-LOC110373795	GeneID:110373795	LOC110373795	peptidyl-prolyl cis-trans isomerase-like 1	Gene	LOC110373795	protein_coding	gene-LOC110373795	1	LOC110373795	0	3260977
gene-LOC110373753	LOC110373753	74.5521	-0.508957	0.417645	0.0377444	0.213822	NC_064776.1	Gnomon	gene	3262325	3421699		+		ID=gene-LOC110373753;Dbxref=GeneID:110373753;Name=LOC110373753;description=rho GTPase-activating protein 1;gbkey=Gene;gene=LOC110373753;gene_biotype=protein_coding	GeneID:110373753	LOC110373753	rho GTPase-activating protein 1	Gene	LOC110373753	protein_coding	gene-LOC110373753	GeneID:110373753	LOC110373753	rho GTPase-activating protein 1	Gene	LOC110373753	protein_coding	gene-LOC110373753	1	LOC110373753	0	3262325
gene-LOC110373799	LOC110373799	154.549	-0.389881	0.332047	0.0706527	0.280776	NC_064776.1	Gnomon	gene	3283506	3328288		+		ID=gene-LOC110373799;Dbxref=GeneID:110373799;Name=LOC110373799;description=PHD finger protein rhinoceros;gbkey=Gene;gene=LOC110373799;gene_biotype=protein_coding	GeneID:110373799	LOC110373799	PHD finger protein rhinoceros	Gene	LOC110373799	protein_coding	gene-LOC110373799	GeneID:110373799	LOC110373799	PHD finger protein rhinoceros	Gene	LOC110373799	protein_coding	gene-LOC110373799	1	LOC110373799	0	3283506
gene-LOC110373014	LOC110373014	208.522	0.333578	0.260064	0.0852496	0.305098	NC_064776.1	Gnomon	gene	3338275	3461873		+		ID=gene-LOC110373014;Dbxref=GeneID:110373014;Name=LOC110373014;description=protein nervous wreck;gbkey=Gene;gene=LOC110373014;gene_biotype=protein_coding	GeneID:110373014	LOC110373014	protein nervous wreck	Gene	LOC110373014	protein_coding	gene-LOC110373014	GeneID:110373014	LOC110373014	protein nervous wreck	Gene	LOC110373014	protein_coding	gene-LOC110373014	1	LOC110373014	0	3338275
gene-LOC110379461	LOC110379461	336.888	0.0260581	0.244989	0.883166	0.943025	NC_064776.1	Gnomon	gene	3466715	3476902		-		ID=gene-LOC110379461;Dbxref=GeneID:110379461;Name=LOC110379461;description=atypical kinase COQ8B%2C mitochondrial;gbkey=Gene;gene=LOC110379461;gene_biotype=protein_coding	GeneID:110379461	LOC110379461	atypical kinase COQ8B%2C mitochondrial	Gene	LOC110379461	protein_coding	gene-LOC110379461	GeneID:110379461	LOC110379461	atypical kinase COQ8B%2C mitochondrial	Gene	LOC110379461	protein_coding	gene-LOC110379461	1	LOC110379461	0	3466715
gene-LOC110373023	LOC110373023	285.465	-0.314894	0.254756	0.0985631	0.323932	NC_064776.1	Gnomon	gene	3479199	3493598		-		ID=gene-LOC110373023;Dbxref=GeneID:110373023;Name=LOC110373023;description=phosphatidylserine lipase ABHD16A;gbkey=Gene;gene=LOC110373023;gene_biotype=protein_coding	GeneID:110373023	LOC110373023	phosphatidylserine lipase ABHD16A	Gene	LOC110373023	protein_coding	gene-LOC110373023	GeneID:110373023	LOC110373023	phosphatidylserine lipase ABHD16A	Gene	LOC110373023	protein_coding	gene-LOC110373023	1	LOC110373023	0	3479199
gene-LOC110373032	LOC110373032	82.28	-0.0639639	0.25814	0.711911	0.839943	NC_064776.1	Gnomon	gene	3494508	3517310		+		ID=gene-LOC110373032;Dbxref=GeneID:110373032;Name=LOC110373032;description=protein GPR107;gbkey=Gene;gene=LOC110373032;gene_biotype=protein_coding	GeneID:110373032	LOC110373032	protein GPR107	Gene	LOC110373032	protein_coding	gene-LOC110373032	GeneID:110373032	LOC110373032	protein GPR107	Gene	LOC110373032	protein_coding	gene-LOC110373032	1	LOC110373032	0	3494508
gene-LOC110373000	LOC110373000	253.712	0.402203	0.266713	0.0445544	0.232653	NC_064776.1	Gnomon	gene	3569102	3622498		+		ID=gene-LOC110373000;Dbxref=GeneID:110373000;Name=LOC110373000;description=calcium-binding mitochondrial carrier protein SCaMC-2;gbkey=Gene;gene=LOC110373000;gene_biotype=protein_coding	GeneID:110373000	LOC110373000	calcium-binding mitochondrial carrier protein SCaMC-2	Gene	LOC110373000	protein_coding	gene-LOC110373000	GeneID:110373000	LOC110373000	calcium-binding mitochondrial carrier protein SCaMC-2	Gene	LOC110373000	protein_coding	gene-LOC110373000	1	LOC110373000	0	3569102
gene-LOC110373012	LOC110373012	262.018	-0.193329	0.281828	0.297877	0.535984	NC_064776.1	Gnomon	gene	3632192	3647827		-		ID=gene-LOC110373012;Dbxref=GeneID:110373012;Name=LOC110373012;description=lysine-specific demethylase 3A;gbkey=Gene;gene=LOC110373012;gene_biotype=protein_coding	GeneID:110373012	LOC110373012	lysine-specific demethylase 3A	Gene	LOC110373012	protein_coding	gene-LOC110373012	GeneID:110373012	LOC110373012	lysine-specific demethylase 3A	Gene	LOC110373012	protein_coding	gene-LOC110373012	1	LOC110373012	0	3632192
gene-LOC110372998	LOC110372998	1200.48	0.0295407	0.204709	0.870656	0.936198	NC_064776.1	Gnomon	gene	3651271	3666751		+		ID=gene-LOC110372998;Dbxref=GeneID:110372998;Name=LOC110372998;description=ATP-binding cassette sub-family F member 2;gbkey=Gene;gene=LOC110372998;gene_biotype=protein_coding	GeneID:110372998	LOC110372998	ATP-binding cassette sub-family F member 2	Gene	LOC110372998	protein_coding	gene-LOC110372998	GeneID:110372998	LOC110372998	ATP-binding cassette sub-family F member 2	Gene	LOC110372998	protein_coding	gene-LOC110372998	1	LOC110372998	0	3651271
gene-LOC110373035	LOC110373035	80.7736	-0.167201	0.340649	0.301194	0.538319	NC_064776.1	Gnomon	gene	3974645	4018700		-		ID=gene-LOC110373035;Dbxref=GeneID:110373035;Name=LOC110373035;description=arf-GAP with Rho-GAP domain%2C ANK repeat and PH domain-containing protein 2;gbkey=Gene;gene=LOC110373035;gene_biotype=protein_coding	GeneID:110373035	LOC110373035	arf-GAP with Rho-GAP domain%2C ANK repeat and PH domain-containing protein 2	Gene	LOC110373035	protein_coding	gene-LOC110373035	GeneID:110373035	LOC110373035	arf-GAP with Rho-GAP domain%2C ANK repeat and PH domain-containing protein 2	Gene	LOC110373035	protein_coding	gene-LOC110373035	1	LOC110373035	0	3974645
gene-LOC110373039	LOC110373039	612.148	-0.369906	0.237851	0.0476547	0.239331	NC_064776.1	Gnomon	gene	4058360	4157613		-		ID=gene-LOC110373039;Dbxref=GeneID:110373039;Name=LOC110373039;description=disco-interacting protein 2;gbkey=Gene;gene=LOC110373039;gene_biotype=protein_coding	GeneID:110373039	LOC110373039	disco-interacting protein 2	Gene	LOC110373039	protein_coding	gene-LOC110373039	GeneID:110373039	LOC110373039	disco-interacting protein 2	Gene	LOC110373039	protein_coding	gene-LOC110373039	1	LOC110373039	0	4058360
gene-LOC110373036	LOC110373036	503.789	-0.425301	0.257989	0.0314651	0.198017	NC_064776.1	Gnomon	gene	4159709	4213891		+		ID=gene-LOC110373036;Dbxref=GeneID:110373036;Name=LOC110373036;description=protein phosphatase 1 regulatory subunit 12A;gbkey=Gene;gene=LOC110373036;gene_biotype=protein_coding	GeneID:110373036	LOC110373036	protein phosphatase 1 regulatory subunit 12A	Gene	LOC110373036	protein_coding	gene-LOC110373036	GeneID:110373036	LOC110373036	protein phosphatase 1 regulatory subunit 12A	Gene	LOC110373036	protein_coding	gene-LOC110373036	1	LOC110373036	0	4159709
gene-LOC110373019	LOC110373019	80.2127	0.103537	0.351576	0.319316	0.552537	NC_064776.1	Gnomon	gene	4554499	4556501		-		ID=gene-LOC110373019;Dbxref=GeneID:110373019;Name=LOC110373019;description=carcinine transporter;gbkey=Gene;gene=LOC110373019;gene_biotype=protein_coding	GeneID:110373019	LOC110373019	carcinine transporter	Gene	LOC110373019	protein_coding	gene-LOC110373019	GeneID:110373019	LOC110373019	carcinine transporter	Gene	LOC110373019	protein_coding	gene-LOC110373019	1	LOC110373019	0	4554499
gene-LOC110373021	LOC110373021	45.612	-0.0914887	0.322481	0.521531	0.711512	NC_064776.1	Gnomon	gene	4820332	4853758		-		ID=gene-LOC110373021;Dbxref=GeneID:110373021;Name=LOC110373021;description=inositol polyphosphate-4-phosphatase type I A;gbkey=Gene;gene=LOC110373021;gene_biotype=protein_coding	GeneID:110373021	LOC110373021	inositol polyphosphate-4-phosphatase type I A	Gene	LOC110373021	protein_coding	gene-LOC110373021	GeneID:110373021	LOC110373021	inositol polyphosphate-4-phosphatase type I A	Gene	LOC110373021	protein_coding	gene-LOC110373021	1	LOC110373021	0	4820332
gene-LOC126054257	LOC126054257	194.116	1.72157	0.60164	0.000195647	0.0139836	NC_064776.1	Gnomon	gene	4836319	4837439		-		ID=gene-LOC126054257;Dbxref=GeneID:126054257;Name=LOC126054257;description=uncharacterized LOC126054257;gbkey=Gene;gene=LOC126054257;gene_biotype=lncRNA	GeneID:126054257	LOC126054257	uncharacterized LOC126054257	Gene	LOC126054257	lncRNA	gene-LOC126054257	GeneID:126054257	LOC126054257	uncharacterized LOC126054257	Gene	LOC126054257	lncRNA	gene-LOC126054257	1	LOC126054257	0	4836319
gene-LOC110373026	LOC110373026	706.375	0.0861637	0.272484	0.622651	0.782057	NC_064776.1	Gnomon	gene	4860416	4879069		+		ID=gene-LOC110373026;Dbxref=GeneID:110373026;Name=LOC110373026;description=importin-7;gbkey=Gene;gene=LOC110373026;gene_biotype=protein_coding	GeneID:110373026	LOC110373026	importin-7	Gene	LOC110373026	protein_coding	gene-LOC110373026	GeneID:110373026	LOC110373026	importin-7	Gene	LOC110373026	protein_coding	gene-LOC110373026	1	LOC110373026	0	4860416
gene-LOC110375731	LOC110375731	630.249	0.565294	0.429634	0.0272189	0.183942	NC_064776.1	Gnomon	gene	4962472	4974316		+		ID=gene-LOC110375731;Dbxref=GeneID:110375731;Name=LOC110375731;description=uncharacterized LOC110375731;gbkey=Gene;gene=LOC110375731;gene_biotype=protein_coding	GeneID:110375731	LOC110375731	uncharacterized LOC110375731	Gene	LOC110375731	protein_coding	gene-LOC110375731	GeneID:110375731	LOC110375731	uncharacterized LOC110375731	Gene	LOC110375731	protein_coding	gene-LOC110375731	1	LOC110375731	0	4962472
gene-LOC110375741	LOC110375741	51.8912	0.200421	0.335581	0.262301	0.503683	NC_064776.1	Gnomon	gene	4976967	4979668		+		ID=gene-LOC110375741;Dbxref=GeneID:110375741;Name=LOC110375741;description=succinate dehydrogenase assembly factor 3%2C mitochondrial;gbkey=Gene;gene=LOC110375741;gene_biotype=protein_coding	GeneID:110375741	LOC110375741	succinate dehydrogenase assembly factor 3%2C mitochondrial	Gene	LOC110375741	protein_coding	gene-LOC110375741	GeneID:110375741	LOC110375741	succinate dehydrogenase assembly factor 3%2C mitochondrial	Gene	LOC110375741	protein_coding	gene-LOC110375741	1	LOC110375741	0	4976967
gene-LOC110375727	LOC110375727	262.938	-0.185584	0.303883	0.309168	0.543793	NC_064776.1	Gnomon	gene	5041061	5125190		-		ID=gene-LOC110375727;Dbxref=GeneID:110375727;Name=LOC110375727;description=FH1/FH2 domain-containing protein 3;gbkey=Gene;gene=LOC110375727;gene_biotype=protein_coding	GeneID:110375727	LOC110375727	FH1/FH2 domain-containing protein 3	Gene	LOC110375727	protein_coding	gene-LOC110375727	GeneID:110375727	LOC110375727	FH1/FH2 domain-containing protein 3	Gene	LOC110375727	protein_coding	gene-LOC110375727	1	LOC110375727	0	5041061
gene-LOC110375725	LOC110375725	2572.73	-0.376519	0.269802	0.0582778	0.262189	NC_064776.1	Gnomon	gene	5127769	5139169		-		ID=gene-LOC110375725;Dbxref=GeneID:110375725;Name=LOC110375725;description=paramyosin%2C long form;gbkey=Gene;gene=LOC110375725;gene_biotype=protein_coding	GeneID:110375725	LOC110375725	paramyosin%2C long form	Gene	LOC110375725	protein_coding	gene-LOC110375725	GeneID:110375725	LOC110375725	paramyosin%2C long form	Gene	LOC110375725	protein_coding	gene-LOC110375725	1	LOC110375725	0	5127769
gene-LOC110375773	LOC110375773	87.3852	-0.325018	0.429312	0.101665	0.32765	NC_064776.1	Gnomon	gene	5163016	5271856		+		ID=gene-LOC110375773;Dbxref=GeneID:110375773;Name=LOC110375773;description=epidermal growth factor receptor;gbkey=Gene;gene=LOC110375773;gene_biotype=protein_coding	GeneID:110375773	LOC110375773	epidermal growth factor receptor	Gene	LOC110375773	protein_coding	gene-LOC110375773	GeneID:110375773	LOC110375773	epidermal growth factor receptor	Gene	LOC110375773	protein_coding	gene-LOC110375773	1	LOC110375773	0	5163016
gene-LOC110375775	LOC110375775	125.682	0.0362477	0.346339	0.459217	0.666542	NC_064776.1	Gnomon	gene	5239652	5240959		-		ID=gene-LOC110375775;Dbxref=GeneID:110375775;Name=LOC110375775;description=uncharacterized LOC110375775;gbkey=Gene;gene=LOC110375775;gene_biotype=protein_coding	GeneID:110375775	LOC110375775	uncharacterized LOC110375775	Gene	LOC110375775	protein_coding	gene-LOC110375775	GeneID:110375775	LOC110375775	uncharacterized LOC110375775	Gene	LOC110375775	protein_coding	gene-LOC110375775	1	LOC110375775	0	5239652
gene-LOC110375730	LOC110375730	212.887	-0.183163	0.283256	0.320768	0.553787	NC_064776.1	Gnomon	gene	5385584	5405827		+		ID=gene-LOC110375730;Dbxref=GeneID:110375730;Name=LOC110375730;description=flotillin-1;gbkey=Gene;gene=LOC110375730;gene_biotype=protein_coding	GeneID:110375730	LOC110375730	flotillin-1	Gene	LOC110375730	protein_coding	gene-LOC110375730	GeneID:110375730	LOC110375730	flotillin-1	Gene	LOC110375730	protein_coding	gene-LOC110375730	1	LOC110375730	0	5385584
gene-LOC110375729	LOC110375729	135.24	-0.015823	0.260523	0.929058	0.966346	NC_064776.1	Gnomon	gene	5399817	5420008		-		ID=gene-LOC110375729;Dbxref=GeneID:110375729;Name=LOC110375729;description=sulfhydryl oxidase 1;gbkey=Gene;gene=LOC110375729;gene_biotype=protein_coding	GeneID:110375729	LOC110375729	sulfhydryl oxidase 1	Gene	LOC110375729	protein_coding	gene-LOC110375729	GeneID:110375729	LOC110375729	sulfhydryl oxidase 1	Gene	LOC110375729	protein_coding	gene-LOC110375729	1	LOC110375729	0	5399817
gene-LOC110380651	LOC110380651	2153.1	-0.20935	0.293194	0.260226	0.5014	NC_064776.1	Gnomon	gene	5629711	5637932		+		ID=gene-LOC110380651;Dbxref=GeneID:110380651;Name=LOC110380651;description=nucleobindin-2;gbkey=Gene;gene=LOC110380651;gene_biotype=protein_coding	GeneID:110380651	LOC110380651	nucleobindin-2	Gene	LOC110380651	protein_coding	gene-LOC110380651	GeneID:110380651	LOC110380651	nucleobindin-2	Gene	LOC110380651	protein_coding	gene-LOC110380651	1	LOC110380651	0	5629711
gene-LOC110380650	LOC110380650	2133.64	-0.220631	0.391168	0.156692	0.397734	NC_064776.1	Gnomon	gene	5651049	5666932		+		ID=gene-LOC110380650;Dbxref=GeneID:110380650;Name=LOC110380650;description=chitinase-like protein EN03;gbkey=Gene;gene=LOC110380650;gene_biotype=protein_coding	GeneID:110380650	LOC110380650	chitinase-like protein EN03	Gene	LOC110380650	protein_coding	gene-LOC110380650	GeneID:110380650	LOC110380650	chitinase-like protein EN03	Gene	LOC110380650	protein_coding	gene-LOC110380650	1	LOC110380650	0	5651049
gene-LOC110377802	LOC110377802	408.121	-0.188026	0.373339	0.20108	0.44672	NC_064776.1	Gnomon	gene	6062796	6221125		+		ID=gene-LOC110377802;Dbxref=GeneID:110377802;Name=LOC110377802;description=protein disulfide-isomerase A5;gbkey=Gene;gene=LOC110377802;gene_biotype=protein_coding	GeneID:110377802	LOC110377802	protein disulfide-isomerase A5	Gene	LOC110377802	protein_coding	gene-LOC110377802	GeneID:110377802	LOC110377802	protein disulfide-isomerase A5	Gene	LOC110377802	protein_coding	gene-LOC110377802	1	LOC110377802	0	6062796
gene-LOC110377820	LOC110377820	403.985	0.0128945	0.260399	0.942935	0.975698	NC_064776.1	Gnomon	gene	6131060	6136056		-		ID=gene-LOC110377820;Dbxref=GeneID:110377820;Name=LOC110377820;description=uncharacterized LOC110377820;gbkey=Gene;gene=LOC110377820;gene_biotype=protein_coding	GeneID:110377820	LOC110377820	uncharacterized LOC110377820	Gene	LOC110377820	protein_coding	gene-LOC110377820	GeneID:110377820	LOC110377820	uncharacterized LOC110377820	Gene	LOC110377820	protein_coding	gene-LOC110377820	1	LOC110377820	0	6131060
gene-LOC110377797	LOC110377797	6773.38	0.344837	0.250636	0.0717641	0.282199	NC_064776.1	Gnomon	gene	6200855	6203189		-		ID=gene-LOC110377797;Dbxref=GeneID:110377797;Name=LOC110377797;description=triosephosphate isomerase;gbkey=Gene;gene=LOC110377797;gene_biotype=protein_coding	GeneID:110377797	LOC110377797	triosephosphate isomerase	Gene	LOC110377797	protein_coding	gene-LOC110377797	GeneID:110377797	LOC110377797	triosephosphate isomerase	Gene	LOC110377797	protein_coding	gene-LOC110377797	1	LOC110377797	0	6200855
gene-LOC110377799	LOC110377799	213.392	-0.66302	0.333658	0.00682469	0.101462	NC_064776.1	Gnomon	gene	6302642	6313821		-		ID=gene-LOC110377799;Dbxref=GeneID:110377799;Name=LOC110377799;description=palmitoyltransferase ZDHHC3;gbkey=Gene;gene=LOC110377799;gene_biotype=protein_coding	GeneID:110377799	LOC110377799	palmitoyltransferase ZDHHC3	Gene	LOC110377799	protein_coding	gene-LOC110377799	GeneID:110377799	LOC110377799	palmitoyltransferase ZDHHC3	Gene	LOC110377799	protein_coding	gene-LOC110377799	1	LOC110377799	0	6302642
gene-LOC110377803	LOC110377803	874.786	0.256792	0.294161	0.188303	0.431805	NC_064776.1	Gnomon	gene	6341715	6346678		-		ID=gene-LOC110377803;Dbxref=GeneID:110377803;Name=LOC110377803;description=transmembrane protein 208;gbkey=Gene;gene=LOC110377803;gene_biotype=protein_coding	GeneID:110377803	LOC110377803	transmembrane protein 208	Gene	LOC110377803	protein_coding	gene-LOC110377803	GeneID:110377803	LOC110377803	transmembrane protein 208	Gene	LOC110377803	protein_coding	gene-LOC110377803	1	LOC110377803	0	6341715
gene-LOC110377821	LOC110377821	280.377	-0.103834	0.242436	0.554652	0.73456	NC_064776.1	Gnomon	gene	6392176	6430965		-		ID=gene-LOC110377821;Dbxref=GeneID:110377821;Name=LOC110377821;description=peroxidasin;gbkey=Gene;gene=LOC110377821;gene_biotype=protein_coding	GeneID:110377821	LOC110377821	peroxidasin	Gene	LOC110377821	protein_coding	gene-LOC110377821	GeneID:110377821	LOC110377821	peroxidasin	Gene	LOC110377821	protein_coding	gene-LOC110377821	1	LOC110377821	0	6392176
gene-LOC110383314	LOC110383314	299.133	-0.175246	0.287409	0.337905	0.567292	NC_064776.1	Gnomon	gene	6436947	6460618		+		ID=gene-LOC110383314;Dbxref=GeneID:110383314;Name=LOC110383314;description=sterol regulatory element-binding protein cleavage-activating protein;gbkey=Gene;gene=LOC110383314;gene_biotype=protein_coding	GeneID:110383314	LOC110383314	sterol regulatory element-binding protein cleavage-activating protein	Gene	LOC110383314	protein_coding	gene-LOC110383314	GeneID:110383314	LOC110383314	sterol regulatory element-binding protein cleavage-activating protein	Gene	LOC110383314	protein_coding	gene-LOC110383314	1	LOC110383314	0	6436947
gene-LOC110383313	LOC110383313	88.8921	-0.161784	0.300367	0.364237	0.590256	NC_064776.1	Gnomon	gene	6463521	6472555		-		ID=gene-LOC110383313;Dbxref=GeneID:110383313;Name=LOC110383313;description=protein enabled homolog;gbkey=Gene;gene=LOC110383313;gene_biotype=protein_coding	GeneID:110383313	LOC110383313	protein enabled homolog	Gene	LOC110383313	protein_coding	gene-LOC110383313	GeneID:110383313	LOC110383313	protein enabled homolog	Gene	LOC110383313	protein_coding	gene-LOC110383313	1	LOC110383313	0	6463521
gene-LOC126054277	LOC126054277	65.0037	-0.0691979	0.296537	0.664901	0.811117	NC_064776.1	Gnomon	gene	6491620	6502034		+		ID=gene-LOC126054277;Dbxref=GeneID:126054277;Name=LOC126054277;description=protein enabled homolog;gbkey=Gene;gene=LOC126054277;gene_biotype=protein_coding	GeneID:126054277	LOC126054277	protein enabled homolog	Gene	LOC126054277	protein_coding	gene-LOC126054277	GeneID:126054277	LOC126054277	protein enabled homolog	Gene	LOC126054277	protein_coding	gene-LOC126054277	1	LOC126054277	0	6491620
gene-LOC110382514	LOC110382514	3636.24	0.515427	0.245658	0.00914273	0.115604	NC_064776.1	Gnomon	gene	6516280	6531652		+		ID=gene-LOC110382514;Dbxref=GeneID:110382514;Name=LOC110382514;description=6-phosphogluconate dehydrogenase%2C decarboxylating;gbkey=Gene;gene=LOC110382514;gene_biotype=protein_coding	GeneID:110382514	LOC110382514	6-phosphogluconate dehydrogenase%2C decarboxylating	Gene	LOC110382514	protein_coding	gene-LOC110382514	GeneID:110382514	LOC110382514	6-phosphogluconate dehydrogenase%2C decarboxylating	Gene	LOC110382514	protein_coding	gene-LOC110382514	1	LOC110382514	0	6516280
gene-LOC110382520	LOC110382520	1669.09	0.319179	0.335095	0.124975	0.359721	NC_064776.1	Gnomon	gene	6565802	6610705		-		ID=gene-LOC110382520;Dbxref=GeneID:110382520;Name=LOC110382520;description=peptide transporter family 1;gbkey=Gene;gene=LOC110382520;gene_biotype=protein_coding	GeneID:110382520	LOC110382520	peptide transporter family 1	Gene	LOC110382520	protein_coding	gene-LOC110382520	GeneID:110382520	LOC110382520	peptide transporter family 1	Gene	LOC110382520	protein_coding	gene-LOC110382520	1	LOC110382520	0	6565802
gene-LOC110374505	LOC110374505	190.432	-0.262557	0.328157	0.180008	0.423048	NC_064776.1	Gnomon	gene	6636376	6664421		+		ID=gene-LOC110374505;Dbxref=GeneID:110374505;Name=LOC110374505;description=SPARC-related modular calcium-binding protein 2;gbkey=Gene;gene=LOC110374505;gene_biotype=protein_coding	GeneID:110374505	LOC110374505	SPARC-related modular calcium-binding protein 2	Gene	LOC110374505	protein_coding	gene-LOC110374505	GeneID:110374505	LOC110374505	SPARC-related modular calcium-binding protein 2	Gene	LOC110374505	protein_coding	gene-LOC110374505	1	LOC110374505	0	6636376
gene-LOC110374495	LOC110374495	88.6482	0.0758529	0.277072	0.658901	0.807278	NC_064776.1	Gnomon	gene	6663606	6674896		-		ID=gene-LOC110374495;Dbxref=GeneID:110374495;Name=LOC110374495;description=uncharacterized LOC110374495;gbkey=Gene;gene=LOC110374495;gene_biotype=protein_coding	GeneID:110374495	LOC110374495	uncharacterized LOC110374495	Gene	LOC110374495	protein_coding	gene-LOC110374495	GeneID:110374495	LOC110374495	uncharacterized LOC110374495	Gene	LOC110374495	protein_coding	gene-LOC110374495	1	LOC110374495	0	6663606
gene-LOC110374526	LOC110374526	496.071	-0.298201	0.31816	0.138969	0.378085	NC_064776.1	Gnomon	gene	6675670	6705023		+		ID=gene-LOC110374526;Dbxref=GeneID:110374526;Name=LOC110374526;description=ubiquitin carboxyl-terminal hydrolase 35;gbkey=Gene;gene=LOC110374526;gene_biotype=protein_coding	GeneID:110374526	LOC110374526	ubiquitin carboxyl-terminal hydrolase 35	Gene	LOC110374526	protein_coding	gene-LOC110374526	GeneID:110374526	LOC110374526	ubiquitin carboxyl-terminal hydrolase 35	Gene	LOC110374526	protein_coding	gene-LOC110374526	1	LOC110374526	0	6675670
gene-LOC110374508	LOC110374508	187.374	-0.0034389	0.293392	0.980487	0.991701	NC_064776.1	Gnomon	gene	6965395	6991029		+		ID=gene-LOC110374508;Dbxref=GeneID:110374508;Name=LOC110374508;description=uncharacterized LOC110374508;gbkey=Gene;gene=LOC110374508;gene_biotype=protein_coding	GeneID:110374508	LOC110374508	uncharacterized LOC110374508	Gene	LOC110374508	protein_coding	gene-LOC110374508	GeneID:110374508	LOC110374508	uncharacterized LOC110374508	Gene	LOC110374508	protein_coding	gene-LOC110374508	1	LOC110374508	0	6965395
gene-LOC110374517	LOC110374517	54.477	-0.0995185	0.32891	0.471166	0.677083	NC_064776.1	Gnomon	gene	7027552	7059169		-		ID=gene-LOC110374517;Dbxref=GeneID:110374517;Name=LOC110374517;description=protein grindelwald;gbkey=Gene;gene=LOC110374517;gene_biotype=protein_coding	GeneID:110374517	LOC110374517	protein grindelwald	Gene	LOC110374517	protein_coding	gene-LOC110374517	GeneID:110374517	LOC110374517	protein grindelwald	Gene	LOC110374517	protein_coding	gene-LOC110374517	1	LOC110374517	0	7027552
gene-LOC110374515	LOC110374515	503.255	-0.243577	0.40137	0.143365	0.382789	NC_064776.1	Gnomon	gene	7062710	7098933		-		ID=gene-LOC110374515;Dbxref=GeneID:110374515;Name=LOC110374515;description=period circadian protein;gbkey=Gene;gene=LOC110374515;gene_biotype=protein_coding	GeneID:110374515	LOC110374515	period circadian protein	Gene	LOC110374515	protein_coding	gene-LOC110374515	GeneID:110374515	LOC110374515	period circadian protein	Gene	LOC110374515	protein_coding	gene-LOC110374515	1	LOC110374515	0	7062710
gene-LOC110374483	LOC110374483	1359.08	0.0175112	0.200339	0.920153	0.961804	NC_064776.1	Gnomon	gene	7112015	7116374		-		ID=gene-LOC110374483;Dbxref=GeneID:110374483;Name=LOC110374483;description=coatomer subunit gamma;gbkey=Gene;gene=LOC110374483;gene_biotype=protein_coding	GeneID:110374483	LOC110374483	coatomer subunit gamma	Gene	LOC110374483	protein_coding	gene-LOC110374483	GeneID:110374483	LOC110374483	coatomer subunit gamma	Gene	LOC110374483	protein_coding	gene-LOC110374483	1	LOC110374483	0	7112015
gene-LOC110374492	LOC110374492	231.047	-0.136761	0.299534	0.42976	0.64445	NC_064776.1	Gnomon	gene	7245897	7279057		+		ID=gene-LOC110374492;Dbxref=GeneID:110374492;Name=LOC110374492;description=JNK-interacting protein 3;gbkey=Gene;gene=LOC110374492;gene_biotype=protein_coding	GeneID:110374492	LOC110374492	JNK-interacting protein 3	Gene	LOC110374492	protein_coding	gene-LOC110374492	GeneID:110374492	LOC110374492	JNK-interacting protein 3	Gene	LOC110374492	protein_coding	gene-LOC110374492	1	LOC110374492	0	7245897
gene-LOC110374523	LOC110374523	450.428	-0.226134	0.247392	0.216484	0.462387	NC_064776.1	Gnomon	gene	7411883	7425358		-		ID=gene-LOC110374523;Dbxref=GeneID:110374523;Name=LOC110374523;description=nuclear pore complex protein Nup153;gbkey=Gene;gene=LOC110374523;gene_biotype=protein_coding	GeneID:110374523	LOC110374523	nuclear pore complex protein Nup153	Gene	LOC110374523	protein_coding	gene-LOC110374523	GeneID:110374523	LOC110374523	nuclear pore complex protein Nup153	Gene	LOC110374523	protein_coding	gene-LOC110374523	1	LOC110374523	0	7411883
gene-LOC110374498	LOC110374498	392.124	-0.388056	0.282267	0.0573152	0.261188	NC_064776.1	Gnomon	gene	7430870	7445465		-		ID=gene-LOC110374498;Dbxref=GeneID:110374498;Name=LOC110374498;description=TGF-beta receptor type-1;gbkey=Gene;gene=LOC110374498;gene_biotype=protein_coding	GeneID:110374498	LOC110374498	TGF-beta receptor type-1	Gene	LOC110374498	protein_coding	gene-LOC110374498	GeneID:110374498	LOC110374498	TGF-beta receptor type-1	Gene	LOC110374498	protein_coding	gene-LOC110374498	1	LOC110374498	0	7430870
gene-LOC110374501	LOC110374501	67.5838	-0.176195	0.347621	0.275002	0.51525	NC_064776.1	Gnomon	gene	7446483	7459944		-		ID=gene-LOC110374501;Dbxref=GeneID:110374501;Name=LOC110374501;description=1-phosphatidylinositol 4%2C5-bisphosphate phosphodiesterase gamma-1;gbkey=Gene;gene=LOC110374501;gene_biotype=protein_coding	GeneID:110374501	LOC110374501	1-phosphatidylinositol 4%2C5-bisphosphate phosphodiesterase gamma-1	Gene	LOC110374501	protein_coding	gene-LOC110374501	GeneID:110374501	LOC110374501	1-phosphatidylinositol 4%2C5-bisphosphate phosphodiesterase gamma-1	Gene	LOC110374501	protein_coding	gene-LOC110374501	1	LOC110374501	0	7446483
gene-LOC110374497	LOC110374497	1204.75	-0.291072	0.321395	0.146324	0.385841	NC_064776.1	Gnomon	gene	7461393	7478478		-		ID=gene-LOC110374497;Dbxref=GeneID:110374497;Name=LOC110374497;description=PAN2-PAN3 deadenylation complex subunit PAN3;gbkey=Gene;gene=LOC110374497;gene_biotype=protein_coding	GeneID:110374497	LOC110374497	PAN2-PAN3 deadenylation complex subunit PAN3	Gene	LOC110374497	protein_coding	gene-LOC110374497	GeneID:110374497	LOC110374497	PAN2-PAN3 deadenylation complex subunit PAN3	Gene	LOC110374497	protein_coding	gene-LOC110374497	1	LOC110374497	0	7461393
gene-LOC110374500	LOC110374500	392.731	-0.272131	0.400755	0.136426	0.373671	NC_064776.1	Gnomon	gene	7479448	7488492		+		ID=gene-LOC110374500;Dbxref=GeneID:110374500;Name=LOC110374500;description=syntaxin-7;gbkey=Gene;gene=LOC110374500;gene_biotype=protein_coding	GeneID:110374500	LOC110374500	syntaxin-7	Gene	LOC110374500	protein_coding	gene-LOC110374500	GeneID:110374500	LOC110374500	syntaxin-7	Gene	LOC110374500	protein_coding	gene-LOC110374500	1	LOC110374500	0	7479448
gene-LOC110374504	LOC110374504	1753.59	0.173581	0.276001	0.346652	0.574089	NC_064776.1	Gnomon	gene	7557580	7559765		+		ID=gene-LOC110374504;Dbxref=GeneID:110374504;Name=LOC110374504;description=macrophage migration inhibitory factor homolog;gbkey=Gene;gene=LOC110374504;gene_biotype=protein_coding	GeneID:110374504	LOC110374504	macrophage migration inhibitory factor homolog	Gene	LOC110374504	protein_coding	gene-LOC110374504	GeneID:110374504	LOC110374504	macrophage migration inhibitory factor homolog	Gene	LOC110374504	protein_coding	gene-LOC110374504	1	LOC110374504	0	7557580
gene-LOC110374487	LOC110374487	3760.8	0.0168865	0.25152	0.925381	0.964442	NC_064776.1	Gnomon	gene	7572365	7618169		+		ID=gene-LOC110374487;Dbxref=GeneID:110374487;Name=LOC110374487;description=FK506-binding protein 2;gbkey=Gene;gene=LOC110374487;gene_biotype=protein_coding	GeneID:110374487	LOC110374487	FK506-binding protein 2	Gene	LOC110374487	protein_coding	gene-LOC110374487	GeneID:110374487	LOC110374487	FK506-binding protein 2	Gene	LOC110374487	protein_coding	gene-LOC110374487	1	LOC110374487	0	7572365
gene-LOC110374531	LOC110374531	47.2387	0.0961311	0.292172	0.568872	0.745072	NC_064776.1	Gnomon	gene	7649295	7651023		-		ID=gene-LOC110374531;Dbxref=GeneID:110374531;Name=LOC110374531;description=cytosol aminopeptidase;gbkey=Gene;gene=LOC110374531;gene_biotype=protein_coding	GeneID:110374531	LOC110374531	cytosol aminopeptidase	Gene	LOC110374531	protein_coding	gene-LOC110374531	GeneID:110374531	LOC110374531	cytosol aminopeptidase	Gene	LOC110374531	protein_coding	gene-LOC110374531	1	LOC110374531	0	7649295
gene-LOC110378885	LOC110378885	1006.91	-0.0199143	0.291606	0.895213	0.948136	NC_064776.1	Gnomon	gene	7684101	7782941		+		ID=gene-LOC110378885;Dbxref=GeneID:110378885;Name=LOC110378885;description=titin;gbkey=Gene;gene=LOC110378885;gene_biotype=protein_coding	GeneID:110378885	LOC110378885	titin	Gene	LOC110378885	protein_coding	gene-LOC110378885	GeneID:110378885	LOC110378885	titin	Gene	LOC110378885	protein_coding	gene-LOC110378885	1	LOC110378885	0	7684101
gene-LOC110378880	LOC110378880	169.235	-0.243148	0.287165	0.205819	0.452848	NC_064776.1	Gnomon	gene	7811422	7819518		-		ID=gene-LOC110378880;Dbxref=GeneID:110378880;Name=LOC110378880;description=syntaxin-6;gbkey=Gene;gene=LOC110378880;gene_biotype=protein_coding	GeneID:110378880	LOC110378880	syntaxin-6	Gene	LOC110378880	protein_coding	gene-LOC110378880	GeneID:110378880	LOC110378880	syntaxin-6	Gene	LOC110378880	protein_coding	gene-LOC110378880	1	LOC110378880	0	7811422
gene-LOC110378878	LOC110378878	668.938	0.0622097	0.202082	0.697697	0.83083	NC_064776.1	Gnomon	gene	7820582	7832858		+		ID=gene-LOC110378878;Dbxref=GeneID:110378878;Name=LOC110378878;description=exosome component 10;gbkey=Gene;gene=LOC110378878;gene_biotype=protein_coding	GeneID:110378878	LOC110378878	exosome component 10	Gene	LOC110378878	protein_coding	gene-LOC110378878	GeneID:110378878	LOC110378878	exosome component 10	Gene	LOC110378878	protein_coding	gene-LOC110378878	1	LOC110378878	0	7820582
gene-LOC110378888	LOC110378888	1082.45	-0.0507928	0.201902	0.748945	0.863824	NC_064776.1	Gnomon	gene	7885802	7892403		+		ID=gene-LOC110378888;Dbxref=GeneID:110378888;Name=LOC110378888;description=ubiquitin-conjugating enzyme E2-22 kDa;gbkey=Gene;gene=LOC110378888;gene_biotype=protein_coding	GeneID:110378888	LOC110378888	ubiquitin-conjugating enzyme E2-22 kDa	Gene	LOC110378888	protein_coding	gene-LOC110378888	GeneID:110378888	LOC110378888	ubiquitin-conjugating enzyme E2-22 kDa	Gene	LOC110378888	protein_coding	gene-LOC110378888	1	LOC110378888	0	7885802
gene-LOC110378894	LOC110378894	122.677	-0.052823	0.315801	0.698473	0.83083	NC_064776.1	Gnomon	gene	7936169	7952481		+		ID=gene-LOC110378894;Dbxref=GeneID:110378894;Name=LOC110378894;description=uncharacterized LOC110378894;gbkey=Gene;gene=LOC110378894;gene_biotype=protein_coding	GeneID:110378894	LOC110378894	uncharacterized LOC110378894	Gene	LOC110378894	protein_coding	gene-LOC110378894	GeneID:110378894	LOC110378894	uncharacterized LOC110378894	Gene	LOC110378894	protein_coding	gene-LOC110378894	1	LOC110378894	0	7936169
gene-LOC110378879	LOC110378879	644.421	-0.24064	0.245542	0.189974	0.434017	NC_064776.1	Gnomon	gene	7980403	8002515		+		ID=gene-LOC110378879;Dbxref=GeneID:110378879;Name=LOC110378879;description=cold shock domain-containing protein E1;gbkey=Gene;gene=LOC110378879;gene_biotype=protein_coding	GeneID:110378879	LOC110378879	cold shock domain-containing protein E1	Gene	LOC110378879	protein_coding	gene-LOC110378879	GeneID:110378879	LOC110378879	cold shock domain-containing protein E1	Gene	LOC110378879	protein_coding	gene-LOC110378879	1	LOC110378879	0	7980403
gene-LOC110378895	LOC110378895	1155.09	-0.351366	0.268852	0.0748445	0.287115	NC_064776.1	Gnomon	gene	8003119	8019769		-		ID=gene-LOC110378895;Dbxref=GeneID:110378895;Name=LOC110378895;description=peptidoglycan-recognition protein 1;gbkey=Gene;gene=LOC110378895;gene_biotype=protein_coding	GeneID:110378895	LOC110378895	peptidoglycan-recognition protein 1	Gene	LOC110378895	protein_coding	gene-LOC110378895	GeneID:110378895	LOC110378895	peptidoglycan-recognition protein 1	Gene	LOC110378895	protein_coding	gene-LOC110378895	1	LOC110378895	0	8003119
gene-LOC110378876	LOC110378876	66.2286	-0.114709	0.282213	0.510879	0.705539	NC_064776.1	Gnomon	gene	8038481	8114849		-		ID=gene-LOC110378876;Dbxref=GeneID:110378876;Name=LOC110378876;description=UNC93-like protein;gbkey=Gene;gene=LOC110378876;gene_biotype=protein_coding	GeneID:110378876	LOC110378876	UNC93-like protein	Gene	LOC110378876	protein_coding	gene-LOC110378876	GeneID:110378876	LOC110378876	UNC93-like protein	Gene	LOC110378876	protein_coding	gene-LOC110378876	1	LOC110378876	0	8038481
gene-LOC110378883	LOC110378883	211.126	0.101799	0.281191	0.559913	0.738073	NC_064776.1	Gnomon	gene	8132907	8151838		-		ID=gene-LOC110378883;Dbxref=GeneID:110378883;Name=LOC110378883;description=dnaJ homolog subfamily C member 11;gbkey=Gene;gene=LOC110378883;gene_biotype=protein_coding	GeneID:110378883	LOC110378883	dnaJ homolog subfamily C member 11	Gene	LOC110378883	protein_coding	gene-LOC110378883	GeneID:110378883	LOC110378883	dnaJ homolog subfamily C member 11	Gene	LOC110378883	protein_coding	gene-LOC110378883	1	LOC110378883	0	8132907
gene-LOC110378892	LOC110378892	103.455	-0.0810853	0.290193	0.627985	0.785366	NC_064776.1	Gnomon	gene	8152435	8188509		+		ID=gene-LOC110378892;Dbxref=GeneID:110378892;Name=LOC110378892;description=WD repeat-containing protein 47;gbkey=Gene;gene=LOC110378892;gene_biotype=protein_coding	GeneID:110378892	LOC110378892	WD repeat-containing protein 47	Gene	LOC110378892	protein_coding	gene-LOC110378892	GeneID:110378892	LOC110378892	WD repeat-containing protein 47	Gene	LOC110378892	protein_coding	gene-LOC110378892	1	LOC110378892	0	8152435
gene-LOC110378124	LOC110378124	150.714	-0.297504	0.339391	0.140827	0.380355	NC_064776.1	Gnomon	gene	8309171	8333824		-		ID=gene-LOC110378124;Dbxref=GeneID:110378124;Name=LOC110378124;description=DENN domain-containing protein 1A;gbkey=Gene;gene=LOC110378124;gene_biotype=protein_coding	GeneID:110378124	LOC110378124	DENN domain-containing protein 1A	Gene	LOC110378124	protein_coding	gene-LOC110378124	GeneID:110378124	LOC110378124	DENN domain-containing protein 1A	Gene	LOC110378124	protein_coding	gene-LOC110378124	1	LOC110378124	0	8309171
gene-LOC110378129	LOC110378129	106.75	-0.0820494	0.292848	0.617879	0.77909	NC_064776.1	Gnomon	gene	8336011	8347291		+		ID=gene-LOC110378129;Dbxref=GeneID:110378129;Name=LOC110378129;description=uncharacterized LOC110378129;gbkey=Gene;gene=LOC110378129;gene_biotype=protein_coding	GeneID:110378129	LOC110378129	uncharacterized LOC110378129	Gene	LOC110378129	protein_coding	gene-LOC110378129	GeneID:110378129	LOC110378129	uncharacterized LOC110378129	Gene	LOC110378129	protein_coding	gene-LOC110378129	1	LOC110378129	0	8336011
gene-LOC110378126	LOC110378126	301.365	-0.581028	0.539812	0.0291729	0.191385	NC_064776.1	Gnomon	gene	8353529	8370858		-		ID=gene-LOC110378126;Dbxref=GeneID:110378126;Name=LOC110378126;description=uncharacterized LOC110378126;gbkey=Gene;gene=LOC110378126;gene_biotype=protein_coding	GeneID:110378126	LOC110378126	uncharacterized LOC110378126	Gene	LOC110378126	protein_coding	gene-LOC110378126	GeneID:110378126	LOC110378126	uncharacterized LOC110378126	Gene	LOC110378126	protein_coding	gene-LOC110378126	1	LOC110378126	0	8353529
gene-LOC110378125	LOC110378125	82.4621	-0.149979	0.305584	0.389573	0.611086	NC_064776.1	Gnomon	gene	8483096	8491149		-		ID=gene-LOC110378125;Dbxref=GeneID:110378125;Name=LOC110378125;description=uncharacterized LOC110378125;gbkey=Gene;gene=LOC110378125;gene_biotype=protein_coding	GeneID:110378125	LOC110378125	uncharacterized LOC110378125	Gene	LOC110378125	protein_coding	gene-LOC110378125	GeneID:110378125	LOC110378125	uncharacterized LOC110378125	Gene	LOC110378125	protein_coding	gene-LOC110378125	1	LOC110378125	0	8483096
gene-LOC110378127	LOC110378127	344.508	-0.107799	0.300192	0.515577	0.708043	NC_064776.1	Gnomon	gene	8530669	8619398		+		ID=gene-LOC110378127;Dbxref=GeneID:110378127;Name=LOC110378127;description=homeobox protein araucan;gbkey=Gene;gene=LOC110378127;gene_biotype=protein_coding	GeneID:110378127	LOC110378127	homeobox protein araucan	Gene	LOC110378127	protein_coding	gene-LOC110378127	GeneID:110378127	LOC110378127	homeobox protein araucan	Gene	LOC110378127	protein_coding	gene-LOC110378127	1	LOC110378127	0	8530669
gene-LOC110378123	LOC110378123	876.23	-0.282935	0.244282	0.12616	0.361444	NC_064776.1	Gnomon	gene	8771113	8784354		-		ID=gene-LOC110378123;Dbxref=GeneID:110378123;Name=LOC110378123;description=glycerol kinase;gbkey=Gene;gene=LOC110378123;gene_biotype=protein_coding	GeneID:110378123	LOC110378123	glycerol kinase	Gene	LOC110378123	protein_coding	gene-LOC110378123	GeneID:110378123	LOC110378123	glycerol kinase	Gene	LOC110378123	protein_coding	gene-LOC110378123	1	LOC110378123	0	8771113
gene-LOC110378228	LOC110378228	83.9204	-0.223217	0.336323	0.227859	0.472866	NC_064776.1	Gnomon	gene	9381723	9387393		-		ID=gene-LOC110378228;Dbxref=GeneID:110378228;Name=LOC110378228;description=uncharacterized LOC110378228;gbkey=Gene;gene=LOC110378228;gene_biotype=protein_coding	GeneID:110378228	LOC110378228	uncharacterized LOC110378228	Gene	LOC110378228	protein_coding	gene-LOC110378228	GeneID:110378228	LOC110378228	uncharacterized LOC110378228	Gene	LOC110378228	protein_coding	gene-LOC110378228	1	LOC110378228	0	9381723
gene-LOC110378205	LOC110378205	1805.25	-0.400238	0.325501	0.0632706	0.268925	NC_064776.1	Gnomon	gene	9389479	9405518		+		ID=gene-LOC110378205;Dbxref=GeneID:110378205;Name=LOC110378205;description=carnitine O-palmitoyltransferase 1%2C liver isoform;gbkey=Gene;gene=LOC110378205;gene_biotype=protein_coding	GeneID:110378205	LOC110378205	carnitine O-palmitoyltransferase 1%2C liver isoform	Gene	LOC110378205	protein_coding	gene-LOC110378205	GeneID:110378205	LOC110378205	carnitine O-palmitoyltransferase 1%2C liver isoform	Gene	LOC110378205	protein_coding	gene-LOC110378205	1	LOC110378205	0	9389479
gene-LOC110378224	LOC110378224	428.824	0.0832049	0.268267	0.635564	0.790815	NC_064776.1	Gnomon	gene	9407350	9413193		+		ID=gene-LOC110378224;Dbxref=GeneID:110378224;Name=LOC110378224;description=protein ABHD13;gbkey=Gene;gene=LOC110378224;gene_biotype=protein_coding	GeneID:110378224	LOC110378224	protein ABHD13	Gene	LOC110378224	protein_coding	gene-LOC110378224	GeneID:110378224	LOC110378224	protein ABHD13	Gene	LOC110378224	protein_coding	gene-LOC110378224	1	LOC110378224	0	9407350
gene-LOC110378204	LOC110378204	4217.62	-0.0909946	0.288412	0.584523	0.754671	NC_064776.1	Gnomon	gene	9413554	9423647		-		ID=gene-LOC110378204;Dbxref=GeneID:110378204;Name=LOC110378204;description=staphylococcal nuclease domain-containing protein 1;gbkey=Gene;gene=LOC110378204;gene_biotype=protein_coding	GeneID:110378204	LOC110378204	staphylococcal nuclease domain-containing protein 1	Gene	LOC110378204	protein_coding	gene-LOC110378204	GeneID:110378204	LOC110378204	staphylococcal nuclease domain-containing protein 1	Gene	LOC110378204	protein_coding	gene-LOC110378204	1	LOC110378204	0	9413554
gene-LOC110378211	LOC110378211	561.754	-0.124606	0.254719	0.483905	0.686526	NC_064776.1	Gnomon	gene	9433752	9462761		+		ID=gene-LOC110378211;Dbxref=GeneID:110378211;Name=LOC110378211;description=uncharacterized LOC110378211;gbkey=Gene;gene=LOC110378211;gene_biotype=protein_coding	GeneID:110378211	LOC110378211	uncharacterized LOC110378211	Gene	LOC110378211	protein_coding	gene-LOC110378211	GeneID:110378211	LOC110378211	uncharacterized LOC110378211	Gene	LOC110378211	protein_coding	gene-LOC110378211	1	LOC110378211	0	9433752
gene-LOC110378206	LOC110378206	759.141	-0.197297	0.329095	0.270338	0.512022	NC_064776.1	Gnomon	gene	9499018	9559488		+		ID=gene-LOC110378206;Dbxref=GeneID:110378206;Name=LOC110378206;description=pleckstrin homology domain-containing family G member 5;gbkey=Gene;gene=LOC110378206;gene_biotype=protein_coding	GeneID:110378206	LOC110378206	pleckstrin homology domain-containing family G member 5	Gene	LOC110378206	protein_coding	gene-LOC110378206	GeneID:110378206	LOC110378206	pleckstrin homology domain-containing family G member 5	Gene	LOC110378206	protein_coding	gene-LOC110378206	1	LOC110378206	0	9499018
gene-LOC110378229	LOC110378229	282.419	-0.0369377	0.212186	0.823998	0.909318	NC_064776.1	Gnomon	gene	9591723	9625761		+		ID=gene-LOC110378229;Dbxref=GeneID:110378229;Name=LOC110378229;description=circadian locomoter output cycles protein kaput;gbkey=Gene;gene=LOC110378229;gene_biotype=protein_coding	GeneID:110378229	LOC110378229	circadian locomoter output cycles protein kaput	Gene	LOC110378229	protein_coding	gene-LOC110378229	GeneID:110378229	LOC110378229	circadian locomoter output cycles protein kaput	Gene	LOC110378229	protein_coding	gene-LOC110378229	1	LOC110378229	0	9591723
gene-LOC110374594	LOC110374594	129.313	-0.26835	0.337257	0.17187	0.415154	NC_064776.1	Gnomon	gene	9697518	9762240		+		ID=gene-LOC110374594;Dbxref=GeneID:110374594;Name=LOC110374594;description=dendritic arbor reduction protein 1;gbkey=Gene;gene=LOC110374594;gene_biotype=protein_coding	GeneID:110374594	LOC110374594	dendritic arbor reduction protein 1	Gene	LOC110374594	protein_coding	gene-LOC110374594	GeneID:110374594	LOC110374594	dendritic arbor reduction protein 1	Gene	LOC110374594	protein_coding	gene-LOC110374594	1	LOC110374594	0	9697518
gene-LOC110374611	LOC110374611	83.4284	0.2683	0.283088	0.168394	0.411147	NC_064776.1	Gnomon	gene	9765079	9773338		+		ID=gene-LOC110374611;Dbxref=GeneID:110374611;Name=LOC110374611;description=uncharacterized LOC110374611;gbkey=Gene;gene=LOC110374611;gene_biotype=protein_coding	GeneID:110374611	LOC110374611	uncharacterized LOC110374611	Gene	LOC110374611	protein_coding	gene-LOC110374611	GeneID:110374611	LOC110374611	uncharacterized LOC110374611	Gene	LOC110374611	protein_coding	gene-LOC110374611	1	LOC110374611	0	9765079
gene-LOC110374580	LOC110374580	284.168	-0.0657873	0.253772	0.704459	0.835215	NC_064776.1	Gnomon	gene	9772797	9781931		-		ID=gene-LOC110374580;Dbxref=GeneID:110374580;Name=LOC110374580;description=prostaglandin E synthase 2;gbkey=Gene;gene=LOC110374580;gene_biotype=protein_coding	GeneID:110374580	LOC110374580	prostaglandin E synthase 2	Gene	LOC110374580	protein_coding	gene-LOC110374580	GeneID:110374580	LOC110374580	prostaglandin E synthase 2	Gene	LOC110374580	protein_coding	gene-LOC110374580	1	LOC110374580	0	9772797
gene-LOC110374608	LOC110374608	437.73	-0.110293	0.252923	0.532956	0.717732	NC_064776.1	Gnomon	gene	9782949	9800857		+		ID=gene-LOC110374608;Dbxref=GeneID:110374608;Name=LOC110374608;description=ankyrin repeat domain-containing protein 11;gbkey=Gene;gene=LOC110374608;gene_biotype=protein_coding	GeneID:110374608	LOC110374608	ankyrin repeat domain-containing protein 11	Gene	LOC110374608	protein_coding	gene-LOC110374608	GeneID:110374608	LOC110374608	ankyrin repeat domain-containing protein 11	Gene	LOC110374608	protein_coding	gene-LOC110374608	1	LOC110374608	0	9782949
gene-LOC110374581	LOC110374581	120.963	-0.110029	0.270539	0.532134	0.717595	NC_064776.1	Gnomon	gene	9803850	9822605		-		ID=gene-LOC110374581;Dbxref=GeneID:110374581;Name=LOC110374581;description=mediator of RNA polymerase II transcription subunit 23;gbkey=Gene;gene=LOC110374581;gene_biotype=protein_coding	GeneID:110374581	LOC110374581	mediator of RNA polymerase II transcription subunit 23	Gene	LOC110374581	protein_coding	gene-LOC110374581	GeneID:110374581	LOC110374581	mediator of RNA polymerase II transcription subunit 23	Gene	LOC110374581	protein_coding	gene-LOC110374581	1	LOC110374581	0	9803850
gene-LOC110374577	LOC110374577	52.3243	-0.0800128	0.341435	0.445282	0.654997	NC_064776.1	Gnomon	gene	9837263	9855765		+		ID=gene-LOC110374577;Dbxref=GeneID:110374577;Name=LOC110374577;description=uncharacterized LOC110374577;gbkey=Gene;gene=LOC110374577;gene_biotype=protein_coding	GeneID:110374577	LOC110374577	uncharacterized LOC110374577	Gene	LOC110374577	protein_coding	gene-LOC110374577	GeneID:110374577	LOC110374577	uncharacterized LOC110374577	Gene	LOC110374577	protein_coding	gene-LOC110374577	1	LOC110374577	0	9837263
gene-LOC110374574	LOC110374574	622.513	-0.0884922	0.259127	0.610419	0.773482	NC_064776.1	Gnomon	gene	9874021	9883604		+		ID=gene-LOC110374574;Dbxref=GeneID:110374574;Name=LOC110374574;description=proton-coupled folate transporter;gbkey=Gene;gene=LOC110374574;gene_biotype=protein_coding	GeneID:110374574	LOC110374574	proton-coupled folate transporter	Gene	LOC110374574	protein_coding	gene-LOC110374574	GeneID:110374574	LOC110374574	proton-coupled folate transporter	Gene	LOC110374574	protein_coding	gene-LOC110374574	1	LOC110374574	0	9874021
gene-LOC110374572	LOC110374572	120.488	-0.20996	0.356516	0.223292	0.469083	NC_064776.1	Gnomon	gene	9884058	9888060		-		ID=gene-LOC110374572;Dbxref=GeneID:110374572;Name=LOC110374572;description=putative serine protease K12H4.7;gbkey=Gene;gene=LOC110374572;gene_biotype=protein_coding	GeneID:110374572	LOC110374572	putative serine protease K12H4.7	Gene	LOC110374572	protein_coding	gene-LOC110374572	GeneID:110374572	LOC110374572	putative serine protease K12H4.7	Gene	LOC110374572	protein_coding	gene-LOC110374572	1	LOC110374572	0	9884058
gene-LOC110374576	LOC110374576	19250.8	-0.00833997	0.207972	0.955092	0.980461	NC_064776.1	Gnomon	gene	9890496	9902297		+		ID=gene-LOC110374576;Dbxref=GeneID:110374576;Name=LOC110374576;description=probable citrate synthase 2%2C mitochondrial;gbkey=Gene;gene=LOC110374576;gene_biotype=protein_coding	GeneID:110374576	LOC110374576	probable citrate synthase 2%2C mitochondrial	Gene	LOC110374576	protein_coding	gene-LOC110374576	GeneID:110374576	LOC110374576	probable citrate synthase 2%2C mitochondrial	Gene	LOC110374576	protein_coding	gene-LOC110374576	1	LOC110374576	0	9890496
gene-LOC110374603	LOC110374603	100.277	0.0359181	0.305012	0.81107	0.901927	NC_064776.1	Gnomon	gene	10124574	10172373		+		ID=gene-LOC110374603;Dbxref=GeneID:110374603;Name=LOC110374603;description=calcitonin gene-related peptide type 1 receptor;gbkey=Gene;gene=LOC110374603;gene_biotype=protein_coding	GeneID:110374603	LOC110374603	calcitonin gene-related peptide type 1 receptor	Gene	LOC110374603	protein_coding	gene-LOC110374603	GeneID:110374603	LOC110374603	calcitonin gene-related peptide type 1 receptor	Gene	LOC110374603	protein_coding	gene-LOC110374603	1	LOC110374603	0	10124574
gene-LOC110374591	LOC110374591	4596.24	-0.865324	0.277441	0.000215427	0.014926	NC_064776.1	Gnomon	gene	10174752	10181813		-		ID=gene-LOC110374591;Dbxref=GeneID:110374591;Name=LOC110374591;description=sodium/potassium/calcium exchanger 3;gbkey=Gene;gene=LOC110374591;gene_biotype=protein_coding	GeneID:110374591	LOC110374591	sodium/potassium/calcium exchanger 3	Gene	LOC110374591	protein_coding	gene-LOC110374591	GeneID:110374591	LOC110374591	sodium/potassium/calcium exchanger 3	Gene	LOC110374591	protein_coding	gene-LOC110374591	1	LOC110374591	0	10174752
gene-LOC110374598	LOC110374598	149.607	-0.147922	0.249096	0.40838	0.62622	NC_064776.1	Gnomon	gene	10216730	10222881		+		ID=gene-LOC110374598;Dbxref=GeneID:110374598;Name=LOC110374598;description=RUS family member 1;gbkey=Gene;gene=LOC110374598;gene_biotype=protein_coding	GeneID:110374598	LOC110374598	RUS family member 1	Gene	LOC110374598	protein_coding	gene-LOC110374598	GeneID:110374598	LOC110374598	RUS family member 1	Gene	LOC110374598	protein_coding	gene-LOC110374598	1	LOC110374598	0	10216730
gene-LOC110374578	LOC110374578	853.264	-0.114951	0.244979	0.514326	0.707111	NC_064776.1	Gnomon	gene	10509629	10520298		-		ID=gene-LOC110374578;Dbxref=GeneID:110374578;Name=LOC110374578;description=protein angel homolog 1;gbkey=Gene;gene=LOC110374578;gene_biotype=protein_coding	GeneID:110374578	LOC110374578	protein angel homolog 1	Gene	LOC110374578	protein_coding	gene-LOC110374578	GeneID:110374578	LOC110374578	protein angel homolog 1	Gene	LOC110374578	protein_coding	gene-LOC110374578	1	LOC110374578	0	10509629
gene-LOC110374583	LOC110374583	92.5678	-0.124171	0.281107	0.481246	0.685188	NC_064776.1	Gnomon	gene	10520675	10580899		+		ID=gene-LOC110374583;Dbxref=GeneID:110374583;Name=LOC110374583;description=intermembrane lipid transfer protein VPS13B;gbkey=Gene;gene=LOC110374583;gene_biotype=protein_coding	GeneID:110374583	LOC110374583	intermembrane lipid transfer protein VPS13B	Gene	LOC110374583	protein_coding	gene-LOC110374583	GeneID:110374583	LOC110374583	intermembrane lipid transfer protein VPS13B	Gene	LOC110374583	protein_coding	gene-LOC110374583	1	LOC110374583	0	10520675
gene-LOC110374600	LOC110374600	98.2951	-0.175672	0.352067	0.26486	0.506591	NC_064776.1	Gnomon	gene	10662552	10679262		+		ID=gene-LOC110374600;Dbxref=GeneID:110374600;Name=LOC110374600;description=serine/threonine-protein kinase tricornered;gbkey=Gene;gene=LOC110374600;gene_biotype=protein_coding	GeneID:110374600	LOC110374600	serine/threonine-protein kinase tricornered	Gene	LOC110374600	protein_coding	gene-LOC110374600	GeneID:110374600	LOC110374600	serine/threonine-protein kinase tricornered	Gene	LOC110374600	protein_coding	gene-LOC110374600	1	LOC110374600	0	10662552
gene-LOC126054155	LOC126054155	114.734	0.093427	0.350198	0.335361	0.56504	NC_064776.1	Gnomon	gene	10757058	10760622		-		ID=gene-LOC126054155;Dbxref=GeneID:126054155;Name=LOC126054155;description=uncharacterized LOC126054155;gbkey=Gene;gene=LOC126054155;gene_biotype=protein_coding	GeneID:126054155	LOC126054155	uncharacterized LOC126054155	Gene	LOC126054155	protein_coding	gene-LOC126054155	GeneID:126054155	LOC126054155	uncharacterized LOC126054155	Gene	LOC126054155	protein_coding	gene-LOC126054155	1	LOC126054155	0	10757058
gene-LOC110382816	LOC110382816	86.3231	-0.100355	0.255916	0.569395	0.7455	NC_064776.1	Gnomon	gene	10766213	10781173		+		ID=gene-LOC110382816;Dbxref=GeneID:110382816;Name=LOC110382816;description=GATOR complex protein NPRL2;gbkey=Gene;gene=LOC110382816;gene_biotype=protein_coding	GeneID:110382816	LOC110382816	GATOR complex protein NPRL2	Gene	LOC110382816	protein_coding	gene-LOC110382816	GeneID:110382816	LOC110382816	GATOR complex protein NPRL2	Gene	LOC110382816	protein_coding	gene-LOC110382816	1	LOC110382816	0	10766213
gene-LOC110379367	LOC110379367	2555.92	0.136458	0.215536	0.427084	0.642308	NC_064776.1	Gnomon	gene	10822540	10836543		-		ID=gene-LOC110379367;Dbxref=GeneID:110379367;Name=LOC110379367;description=coatomer subunit beta';gbkey=Gene;gene=LOC110379367;gene_biotype=protein_coding	GeneID:110379367	LOC110379367	coatomer subunit beta'	Gene	LOC110379367	protein_coding	gene-LOC110379367	GeneID:110379367	LOC110379367	coatomer subunit beta'	Gene	LOC110379367	protein_coding	gene-LOC110379367	1	LOC110379367	0	10822540
gene-LOC110379369	LOC110379369	238.663	-0.475446	0.662859	0.0355676	0.20796	NC_064776.1	Gnomon	gene	10837758	10852070		-		ID=gene-LOC110379369;Dbxref=GeneID:110379369;Name=LOC110379369;description=transcription initiation factor TFIID subunit 4;gbkey=Gene;gene=LOC110379369;gene_biotype=protein_coding	GeneID:110379369	LOC110379369	transcription initiation factor TFIID subunit 4	Gene	LOC110379369	protein_coding	gene-LOC110379369	GeneID:110379369	LOC110379369	transcription initiation factor TFIID subunit 4	Gene	LOC110379369	protein_coding	gene-LOC110379369	1	LOC110379369	0	10837758
gene-LOC110379382	LOC110379382	568.135	-0.493483	0.528044	0.044846	0.233173	NC_064776.1	Gnomon	gene	10853113	10875439		+		ID=gene-LOC110379382;Dbxref=GeneID:110379382;Name=LOC110379382;description=H(+)/Cl(-) exchange transporter 3;gbkey=Gene;gene=LOC110379382;gene_biotype=protein_coding	GeneID:110379382	LOC110379382	H(+)/Cl(-) exchange transporter 3	Gene	LOC110379382	protein_coding	gene-LOC110379382	GeneID:110379382	LOC110379382	H(+)/Cl(-) exchange transporter 3	Gene	LOC110379382	protein_coding	gene-LOC110379382	1	LOC110379382	0	10853113
gene-LOC110379381	LOC110379381	315.941	-0.479423	0.553975	0.0441606	0.231366	NC_064776.1	Gnomon	gene	10875776	10966256		-		ID=gene-LOC110379381;Dbxref=GeneID:110379381;Name=LOC110379381;description=protein furry;gbkey=Gene;gene=LOC110379381;gene_biotype=protein_coding	GeneID:110379381	LOC110379381	protein furry	Gene	LOC110379381	protein_coding	gene-LOC110379381	GeneID:110379381	LOC110379381	protein furry	Gene	LOC110379381	protein_coding	gene-LOC110379381	1	LOC110379381	0	10875776
gene-LOC110379378	LOC110379378	59.4233	-0.0747318	0.323234	0.577672	0.750267	NC_064776.1	Gnomon	gene	10980046	10984700		+		ID=gene-LOC110379378;Dbxref=GeneID:110379378;Name=LOC110379378;description=glycine cleavage system H protein;gbkey=Gene;gene=LOC110379378;gene_biotype=protein_coding	GeneID:110379378	LOC110379378	glycine cleavage system H protein	Gene	LOC110379378	protein_coding	gene-LOC110379378	GeneID:110379378	LOC110379378	glycine cleavage system H protein	Gene	LOC110379378	protein_coding	gene-LOC110379378	1	LOC110379378	0	10980046
gene-LOC110379366	LOC110379366	327.928	-0.0968992	0.248458	0.580776	0.752443	NC_064776.1	Gnomon	gene	11059742	11079241		+		ID=gene-LOC110379366;Dbxref=GeneID:110379366;Name=LOC110379366;description=G-protein-signaling modulator 2;gbkey=Gene;gene=LOC110379366;gene_biotype=protein_coding	GeneID:110379366	LOC110379366	G-protein-signaling modulator 2	Gene	LOC110379366	protein_coding	gene-LOC110379366	GeneID:110379366	LOC110379366	G-protein-signaling modulator 2	Gene	LOC110379366	protein_coding	gene-LOC110379366	1	LOC110379366	0	11059742
gene-LOC110379368	LOC110379368	160.433	-0.520633	0.58404	0.0372634	0.21256	NC_064776.1	Gnomon	gene	11079962	11134884		+		ID=gene-LOC110379368;Dbxref=GeneID:110379368;Name=LOC110379368;description=protein cycle;gbkey=Gene;gene=LOC110379368;gene_biotype=protein_coding	GeneID:110379368	LOC110379368	protein cycle	Gene	LOC110379368	protein_coding	gene-LOC110379368	GeneID:110379368	LOC110379368	protein cycle	Gene	LOC110379368	protein_coding	gene-LOC110379368	1	LOC110379368	0	11079962
gene-LOC110379376	LOC110379376	1073.18	0.208456	0.317209	0.263327	0.504797	NC_064776.1	Gnomon	gene	11135158	11139367		-		ID=gene-LOC110379376;Dbxref=GeneID:110379376;Name=LOC110379376;description=OCIA domain-containing protein 1;gbkey=Gene;gene=LOC110379376;gene_biotype=protein_coding	GeneID:110379376	LOC110379376	OCIA domain-containing protein 1	Gene	LOC110379376	protein_coding	gene-LOC110379376	GeneID:110379376	LOC110379376	OCIA domain-containing protein 1	Gene	LOC110379376	protein_coding	gene-LOC110379376	1	LOC110379376	0	11135158
gene-LOC110378182	LOC110378182	424.684	0.286906	0.256756	0.131454	0.367464	NC_064776.1	Gnomon	gene	11157020	11269656		+		ID=gene-LOC110378182;Dbxref=GeneID:110378182;Name=LOC110378182;description=hepatic leukemia factor;gbkey=Gene;gene=LOC110378182;gene_biotype=protein_coding	GeneID:110378182	LOC110378182	hepatic leukemia factor	Gene	LOC110378182	protein_coding	gene-LOC110378182	GeneID:110378182	LOC110378182	hepatic leukemia factor	Gene	LOC110378182	protein_coding	gene-LOC110378182	1	LOC110378182	0	11157020
gene-LOC110378181	LOC110378181	498.195	-0.0308089	0.21049	0.84807	0.922559	NC_064776.1	Gnomon	gene	11320829	11335320		-		ID=gene-LOC110378181;Dbxref=GeneID:110378181;Name=LOC110378181;description=F-box/WD repeat-containing protein 7;gbkey=Gene;gene=LOC110378181;gene_biotype=protein_coding	GeneID:110378181	LOC110378181	F-box/WD repeat-containing protein 7	Gene	LOC110378181	protein_coding	gene-LOC110378181	GeneID:110378181	LOC110378181	F-box/WD repeat-containing protein 7	Gene	LOC110378181	protein_coding	gene-LOC110378181	1	LOC110378181	0	11320829
gene-LOC110378193	LOC110378193	696.378	-0.54333	0.624644	0.0326055	0.200717	NC_064776.1	Gnomon	gene	11512068	11658915		+		ID=gene-LOC110378193;Dbxref=GeneID:110378193;Name=LOC110378193;description=basement membrane-specific heparan sulfate proteoglycan core protein;gbkey=Gene;gene=LOC110378193;gene_biotype=protein_coding	GeneID:110378193	LOC110378193	basement membrane-specific heparan sulfate proteoglycan core protein	Gene	LOC110378193	protein_coding	gene-LOC110378193	GeneID:110378193	LOC110378193	basement membrane-specific heparan sulfate proteoglycan core protein	Gene	LOC110378193	protein_coding	gene-LOC110378193	1	LOC110378193	0	11512068
gene-LOC110378179	LOC110378179	457.871	-0.0671472	0.264958	0.696627	0.830367	NC_064776.1	Gnomon	gene	11745313	11754549		-		ID=gene-LOC110378179;Dbxref=GeneID:110378179;Name=LOC110378179;description=solute carrier family 35 member B1 homolog;gbkey=Gene;gene=LOC110378179;gene_biotype=protein_coding	GeneID:110378179	LOC110378179	solute carrier family 35 member B1 homolog	Gene	LOC110378179	protein_coding	gene-LOC110378179	GeneID:110378179	LOC110378179	solute carrier family 35 member B1 homolog	Gene	LOC110378179	protein_coding	gene-LOC110378179	1	LOC110378179	0	11745313
gene-LOC110376632	LOC110376632	124.081	-0.237384	0.382419	0.170129	0.413407	NC_064776.1	Gnomon	gene	11756732	12051362		+		ID=gene-LOC110376632;Dbxref=GeneID:110376632;Name=LOC110376632;description=coiled-coil domain-containing protein AGAP005037;gbkey=Gene;gene=LOC110376632;gene_biotype=protein_coding	GeneID:110376632	LOC110376632	coiled-coil domain-containing protein AGAP005037	Gene	LOC110376632	protein_coding	gene-LOC110376632	GeneID:110376632	LOC110376632	coiled-coil domain-containing protein AGAP005037	Gene	LOC110376632	protein_coding	gene-LOC110376632	1	LOC110376632	0	11756732
gene-LOC110376620	LOC110376620	1709.67	-0.23718	0.342264	0.205028	0.452582	NC_064776.1	Gnomon	gene	12354452	12379114		-		ID=gene-LOC110376620;Dbxref=GeneID:110376620;Name=LOC110376620;description=CCR4-NOT transcription complex subunit 1;gbkey=Gene;gene=LOC110376620;gene_biotype=protein_coding	GeneID:110376620	LOC110376620	CCR4-NOT transcription complex subunit 1	Gene	LOC110376620	protein_coding	gene-LOC110376620	GeneID:110376620	LOC110376620	CCR4-NOT transcription complex subunit 1	Gene	LOC110376620	protein_coding	gene-LOC110376620	1	LOC110376620	0	12354452
gene-LOC110376630	LOC110376630	2379.64	0.592002	0.55548	0.0286302	0.190055	NC_064776.1	Gnomon	gene	12380643	12382004		+		ID=gene-LOC110376630;Dbxref=GeneID:110376630;Name=LOC110376630;description=uncharacterized LOC110376630;gbkey=Gene;gene=LOC110376630;gene_biotype=protein_coding	GeneID:110376630	LOC110376630	uncharacterized LOC110376630	Gene	LOC110376630	protein_coding	gene-LOC110376630	GeneID:110376630	LOC110376630	uncharacterized LOC110376630	Gene	LOC110376630	protein_coding	gene-LOC110376630	1	LOC110376630	0	12380643
gene-LOC110376627	LOC110376627	479.073	0.846796	0.286025	0.000356304	0.0208561	NC_064776.1	Gnomon	gene	12387689	12398290		+		ID=gene-LOC110376627;Dbxref=GeneID:110376627;Name=LOC110376627;description=paraplegin;gbkey=Gene;gene=LOC110376627;gene_biotype=protein_coding	GeneID:110376627	LOC110376627	paraplegin	Gene	LOC110376627	protein_coding	gene-LOC110376627	GeneID:110376627	LOC110376627	paraplegin	Gene	LOC110376627	protein_coding	gene-LOC110376627	1	LOC110376627	0	12387689
gene-LOC110379990	LOC110379990	625.089	-0.231745	0.379032	0.1722	0.415526	NC_064776.1	Gnomon	gene	12721666	12747399		-		ID=gene-LOC110379990;Dbxref=GeneID:110379990;Name=LOC110379990;description=large proline-rich protein bag6-B;gbkey=Gene;gene=LOC110379990;gene_biotype=protein_coding	GeneID:110379990	LOC110379990	large proline-rich protein bag6-B	Gene	LOC110379990	protein_coding	gene-LOC110379990	GeneID:110379990	LOC110379990	large proline-rich protein bag6-B	Gene	LOC110379990	protein_coding	gene-LOC110379990	1	LOC110379990	0	12721666
gene-LOC110379983	LOC110379983	9268.04	-0.740413	0.431397	0.00885656	0.114772	NC_064776.1	Gnomon	gene	12798377	12813082		+		ID=gene-LOC110379983;Dbxref=GeneID:110379983;Name=LOC110379983;description=glutamine synthetase 2 cytoplasmic;gbkey=Gene;gene=LOC110379983;gene_biotype=protein_coding	GeneID:110379983	LOC110379983	glutamine synthetase 2 cytoplasmic	Gene	LOC110379983	protein_coding	gene-LOC110379983	GeneID:110379983	LOC110379983	glutamine synthetase 2 cytoplasmic	Gene	LOC110379983	protein_coding	gene-LOC110379983	1	LOC110379983	0	12798377
gene-LOC110379981	LOC110379981	243.071	-0.270468	0.338078	0.16822	0.411147	NC_064776.1	Gnomon	gene	12819122	12841311		-		ID=gene-LOC110379981;Dbxref=GeneID:110379981;Name=LOC110379981;description=protein zer-1 homolog;gbkey=Gene;gene=LOC110379981;gene_biotype=protein_coding	GeneID:110379981	LOC110379981	protein zer-1 homolog	Gene	LOC110379981	protein_coding	gene-LOC110379981	GeneID:110379981	LOC110379981	protein zer-1 homolog	Gene	LOC110379981	protein_coding	gene-LOC110379981	1	LOC110379981	0	12819122
gene-LOC110374222	LOC110374222	364.235	0.304249	0.285324	0.125841	0.360707	NC_064776.1	Gnomon	gene	12885538	12888968		+		ID=gene-LOC110374222;Dbxref=GeneID:110374222;Name=LOC110374222;description=ras-related protein Rab-21;gbkey=Gene;gene=LOC110374222;gene_biotype=protein_coding	GeneID:110374222	LOC110374222	ras-related protein Rab-21	Gene	LOC110374222	protein_coding	gene-LOC110374222	GeneID:110374222	LOC110374222	ras-related protein Rab-21	Gene	LOC110374222	protein_coding	gene-LOC110374222	1	LOC110374222	0	12885538
gene-LOC110374221	LOC110374221	537.182	0.199722	0.309848	0.282158	0.521935	NC_064776.1	Gnomon	gene	12888791	12893625		-		ID=gene-LOC110374221;Dbxref=GeneID:110374221;Name=LOC110374221;description=ATPase family AAA domain-containing protein 3A homolog;gbkey=Gene;gene=LOC110374221;gene_biotype=protein_coding	GeneID:110374221	LOC110374221	ATPase family AAA domain-containing protein 3A homolog	Gene	LOC110374221	protein_coding	gene-LOC110374221	GeneID:110374221	LOC110374221	ATPase family AAA domain-containing protein 3A homolog	Gene	LOC110374221	protein_coding	gene-LOC110374221	1	LOC110374221	0	12888791
gene-LOC110374260	LOC110374260	93.9254	-0.267775	0.348345	0.169809	0.413234	NC_064776.1	Gnomon	gene	12897742	12902367		-		ID=gene-LOC110374260;Dbxref=GeneID:110374260;Name=LOC110374260;description=LITAF domain-containing protein;gbkey=Gene;gene=LOC110374260;gene_biotype=protein_coding	GeneID:110374260	LOC110374260	LITAF domain-containing protein	Gene	LOC110374260	protein_coding	gene-LOC110374260	GeneID:110374260	LOC110374260	LITAF domain-containing protein	Gene	LOC110374260	protein_coding	gene-LOC110374260	1	LOC110374260	0	12897742
gene-LOC110374269	LOC110374269	385.69	0.0471094	0.236496	0.788014	0.88748	NC_064776.1	Gnomon	gene	12903678	12906136		+		ID=gene-LOC110374269;Dbxref=GeneID:110374269;Name=LOC110374269;description=beta-parvin;gbkey=Gene;gene=LOC110374269;gene_biotype=protein_coding	GeneID:110374269	LOC110374269	beta-parvin	Gene	LOC110374269	protein_coding	gene-LOC110374269	GeneID:110374269	LOC110374269	beta-parvin	Gene	LOC110374269	protein_coding	gene-LOC110374269	1	LOC110374269	0	12903678
gene-LOC110374220	LOC110374220	425.634	-0.161483	0.252731	0.370883	0.594977	NC_064776.1	Gnomon	gene	12906881	12933895		-		ID=gene-LOC110374220;Dbxref=GeneID:110374220;Name=LOC110374220;description=ecotropic viral integration site 5 ortholog;gbkey=Gene;gene=LOC110374220;gene_biotype=protein_coding	GeneID:110374220	LOC110374220	ecotropic viral integration site 5 ortholog	Gene	LOC110374220	protein_coding	gene-LOC110374220	GeneID:110374220	LOC110374220	ecotropic viral integration site 5 ortholog	Gene	LOC110374220	protein_coding	gene-LOC110374220	1	LOC110374220	0	12906881
gene-LOC110374262	LOC110374262	83.7805	-0.167342	0.354904	0.265645	0.507068	NC_064776.1	Gnomon	gene	13138593	13141565		+		ID=gene-LOC110374262;Dbxref=GeneID:110374262;Name=LOC110374262;description=secernin-3;gbkey=Gene;gene=LOC110374262;gene_biotype=protein_coding	GeneID:110374262	LOC110374262	secernin-3	Gene	LOC110374262	protein_coding	gene-LOC110374262	GeneID:110374262	LOC110374262	secernin-3	Gene	LOC110374262	protein_coding	gene-LOC110374262	1	LOC110374262	0	13138593
gene-LOC110374258	LOC110374258	64.7723	-0.521627	0.708493	0.0313603	0.197867	NC_064776.1	Gnomon	gene	13214291	13228449		+		ID=gene-LOC110374258;Dbxref=GeneID:110374258;Name=LOC110374258;description=sodium/potassium/calcium exchanger 4;gbkey=Gene;gene=LOC110374258;gene_biotype=protein_coding	GeneID:110374258	LOC110374258	sodium/potassium/calcium exchanger 4	Gene	LOC110374258	protein_coding	gene-LOC110374258	GeneID:110374258	LOC110374258	sodium/potassium/calcium exchanger 4	Gene	LOC110374258	protein_coding	gene-LOC110374258	1	LOC110374258	0	13214291
gene-LOC110374279	LOC110374279	359.773	0.329159	0.370165	0.114526	0.346389	NC_064776.1	Gnomon	gene	13232640	13244697		-		ID=gene-LOC110374279;Dbxref=GeneID:110374279;Name=LOC110374279;description=dentin sialophosphoprotein;gbkey=Gene;gene=LOC110374279;gene_biotype=protein_coding	GeneID:110374279	LOC110374279	dentin sialophosphoprotein	Gene	LOC110374279	protein_coding	gene-LOC110374279	GeneID:110374279	LOC110374279	dentin sialophosphoprotein	Gene	LOC110374279	protein_coding	gene-LOC110374279	1	LOC110374279	0	13232640
gene-LOC110374225	LOC110374225	716.6	-0.15277	0.294262	0.388593	0.610351	NC_064776.1	Gnomon	gene	13252454	13265629		+		ID=gene-LOC110374225;Dbxref=GeneID:110374225;Name=LOC110374225;description=ER degradation-enhancing alpha-mannosidase-like protein 3;gbkey=Gene;gene=LOC110374225;gene_biotype=protein_coding	GeneID:110374225	LOC110374225	ER degradation-enhancing alpha-mannosidase-like protein 3	Gene	LOC110374225	protein_coding	gene-LOC110374225	GeneID:110374225	LOC110374225	ER degradation-enhancing alpha-mannosidase-like protein 3	Gene	LOC110374225	protein_coding	gene-LOC110374225	1	LOC110374225	0	13252454
gene-LOC110374229	LOC110374229	4493.18	-0.281673	0.233101	0.121961	0.355905	NC_064776.1	Gnomon	gene	13265557	13270931		-		ID=gene-LOC110374229;Dbxref=GeneID:110374229;Name=LOC110374229;description=uncharacterized LOC110374229;gbkey=Gene;gene=LOC110374229;gene_biotype=protein_coding	GeneID:110374229	LOC110374229	uncharacterized LOC110374229	Gene	LOC110374229	protein_coding	gene-LOC110374229	GeneID:110374229	LOC110374229	uncharacterized LOC110374229	Gene	LOC110374229	protein_coding	gene-LOC110374229	1	LOC110374229	0	13265557
gene-LOC110374249	LOC110374249	238.323	0.123304	0.2336	0.483604	0.68643	NC_064776.1	Gnomon	gene	13381735	13396880		-		ID=gene-LOC110374249;Dbxref=GeneID:110374249;Name=LOC110374249;description=WW domain-containing adapter protein with coiled-coil homolog;gbkey=Gene;gene=LOC110374249;gene_biotype=protein_coding	GeneID:110374249	LOC110374249	WW domain-containing adapter protein with coiled-coil homolog	Gene	LOC110374249	protein_coding	gene-LOC110374249	GeneID:110374249	LOC110374249	WW domain-containing adapter protein with coiled-coil homolog	Gene	LOC110374249	protein_coding	gene-LOC110374249	1	LOC110374249	0	13381735
gene-LOC110374219	LOC110374219	244.505	0.0491343	0.260155	0.778697	0.881096	NC_064776.1	Gnomon	gene	13398218	13413061		+		ID=gene-LOC110374219;Dbxref=GeneID:110374219;Name=LOC110374219;description=uncharacterized LOC110374219;gbkey=Gene;gene=LOC110374219;gene_biotype=protein_coding	GeneID:110374219	LOC110374219	uncharacterized LOC110374219	Gene	LOC110374219	protein_coding	gene-LOC110374219	GeneID:110374219	LOC110374219	uncharacterized LOC110374219	Gene	LOC110374219	protein_coding	gene-LOC110374219	1	LOC110374219	0	13398218
gene-LOC110374276	LOC110374276	615.422	0.649409	0.388445	0.0123995	0.128147	NC_064776.1	Gnomon	gene	13421902	13422804		-		ID=gene-LOC110374276;Dbxref=GeneID:110374276;Name=LOC110374276;description=prefoldin subunit 1;gbkey=Gene;gene=LOC110374276;gene_biotype=protein_coding	GeneID:110374276	LOC110374276	prefoldin subunit 1	Gene	LOC110374276	protein_coding	gene-LOC110374276	GeneID:110374276	LOC110374276	prefoldin subunit 1	Gene	LOC110374276	protein_coding	gene-LOC110374276	1	LOC110374276	0	13421902
gene-LOC110374231	LOC110374231	1848.33	-0.205456	0.289329	0.265864	0.507226	NC_064776.1	Gnomon	gene	13687299	13714965		-		ID=gene-LOC110374231;Dbxref=GeneID:110374231;Name=LOC110374231;description=eukaryotic translation initiation factor 4 gamma 3;gbkey=Gene;gene=LOC110374231;gene_biotype=protein_coding	GeneID:110374231	LOC110374231	eukaryotic translation initiation factor 4 gamma 3	Gene	LOC110374231	protein_coding	gene-LOC110374231	GeneID:110374231	LOC110374231	eukaryotic translation initiation factor 4 gamma 3	Gene	LOC110374231	protein_coding	gene-LOC110374231	1	LOC110374231	0	13687299
gene-LOC110374248	LOC110374248	12151.6	0.134279	0.231815	0.446506	0.656055	NC_064776.1	Gnomon	gene	13766184	13769706		+		ID=gene-LOC110374248;Dbxref=GeneID:110374248;Name=LOC110374248;description=Y-box factor homolog;gbkey=Gene;gene=LOC110374248;gene_biotype=protein_coding	GeneID:110374248	LOC110374248	Y-box factor homolog	Gene	LOC110374248	protein_coding	gene-LOC110374248	GeneID:110374248	LOC110374248	Y-box factor homolog	Gene	LOC110374248	protein_coding	gene-LOC110374248	1	LOC110374248	0	13766184
gene-LOC110374239	LOC110374239	12241.1	-0.373048	0.256328	0.0567474	0.26033	NC_064776.1	Gnomon	gene	13794771	13797508		+		ID=gene-LOC110374239;Dbxref=GeneID:110374239;Name=LOC110374239;description=catalase;gbkey=Gene;gene=LOC110374239;gene_biotype=protein_coding	GeneID:110374239	LOC110374239	catalase	Gene	LOC110374239	protein_coding	gene-LOC110374239	GeneID:110374239	LOC110374239	catalase	Gene	LOC110374239	protein_coding	gene-LOC110374239	1	LOC110374239	0	13794771
gene-LOC110374274	LOC110374274	50.1209	0.0315408	0.300829	0.837513	0.916574	NC_064776.1	Gnomon	gene	13806845	13812434		+		ID=gene-LOC110374274;Dbxref=GeneID:110374274;Name=LOC110374274;description=juvenile hormone esterase;gbkey=Gene;gene=LOC110374274;gene_biotype=protein_coding	GeneID:110374274	LOC110374274	juvenile hormone esterase	Gene	LOC110374274	protein_coding	gene-LOC110374274	GeneID:110374274	LOC110374274	juvenile hormone esterase	Gene	LOC110374274	protein_coding	gene-LOC110374274	1	LOC110374274	0	13806845
gene-LOC110374242	LOC110374242	102.16	-0.791407	0.524439	0.0103788	0.121262	NC_064776.1	Gnomon	gene	13824995	13840319		+		ID=gene-LOC110374242;Dbxref=GeneID:110374242;Name=LOC110374242;description=procollagen-lysine%2C2-oxoglutarate 5-dioxygenase;gbkey=Gene;gene=LOC110374242;gene_biotype=protein_coding	GeneID:110374242	LOC110374242	procollagen-lysine%2C2-oxoglutarate 5-dioxygenase	Gene	LOC110374242	protein_coding	gene-LOC110374242	GeneID:110374242	LOC110374242	procollagen-lysine%2C2-oxoglutarate 5-dioxygenase	Gene	LOC110374242	protein_coding	gene-LOC110374242	1	LOC110374242	0	13824995
gene-LOC110379384	LOC110379384	1524.13	-0.0713588	0.234338	0.679159	0.820295	NC_064776.1	Gnomon	gene	14096974	14168475		+		ID=gene-LOC110379384;Dbxref=GeneID:110379384;Name=LOC110379384;description=insulin-like growth factor 2 mRNA-binding protein 1;gbkey=Gene;gene=LOC110379384;gene_biotype=protein_coding	GeneID:110379384	LOC110379384	insulin-like growth factor 2 mRNA-binding protein 1	Gene	LOC110379384	protein_coding	gene-LOC110379384	GeneID:110379384	LOC110379384	insulin-like growth factor 2 mRNA-binding protein 1	Gene	LOC110379384	protein_coding	gene-LOC110379384	1	LOC110379384	0	14096974
gene-LOC110379386	LOC110379386	207.662	-0.32103	0.353703	0.120037	0.353566	NC_064776.1	Gnomon	gene	14215532	14232935		+		ID=gene-LOC110379386;Dbxref=GeneID:110379386;Name=LOC110379386;description=uncharacterized LOC110379386;gbkey=Gene;gene=LOC110379386;gene_biotype=protein_coding	GeneID:110379386	LOC110379386	uncharacterized LOC110379386	Gene	LOC110379386	protein_coding	gene-LOC110379386	GeneID:110379386	LOC110379386	uncharacterized LOC110379386	Gene	LOC110379386	protein_coding	gene-LOC110379386	1	LOC110379386	0	14215532
gene-LOC110379393	LOC110379393	2512.76	-0.106941	0.220237	0.530744	0.717164	NC_064776.1	Gnomon	gene	14234137	14248244		-		ID=gene-LOC110379393;Dbxref=GeneID:110379393;Name=LOC110379393;description=vesicle-associated membrane protein-associated protein B;gbkey=Gene;gene=LOC110379393;gene_biotype=protein_coding	GeneID:110379393	LOC110379393	vesicle-associated membrane protein-associated protein B	Gene	LOC110379393	protein_coding	gene-LOC110379393	GeneID:110379393	LOC110379393	vesicle-associated membrane protein-associated protein B	Gene	LOC110379393	protein_coding	gene-LOC110379393	1	LOC110379393	0	14234137
gene-LOC110379391	LOC110379391	75.4298	0.188814	0.29539	0.309068	0.543793	NC_064776.1	Gnomon	gene	14249544	14256003		+		ID=gene-LOC110379391;Dbxref=GeneID:110379391;Name=LOC110379391;description=pyruvate dehydrogenase [acetyl-transferring]-phosphatase 1%2C mitochondrial;gbkey=Gene;gene=LOC110379391;gene_biotype=protein_coding	GeneID:110379391	LOC110379391	pyruvate dehydrogenase [acetyl-transferring]-phosphatase 1%2C mitochondrial	Gene	LOC110379391	protein_coding	gene-LOC110379391	GeneID:110379391	LOC110379391	pyruvate dehydrogenase [acetyl-transferring]-phosphatase 1%2C mitochondrial	Gene	LOC110379391	protein_coding	gene-LOC110379391	1	LOC110379391	0	14249544
gene-LOC110373856	LOC110373856	1031.22	-0.463308	0.481786	0.0504971	0.246128	NC_064776.1	Gnomon	gene	14649427	14684474		+		ID=gene-LOC110373856;Dbxref=GeneID:110373856;Name=LOC110373856;description=proton-coupled amino acid transporter-like protein pathetic;gbkey=Gene;gene=LOC110373856;gene_biotype=protein_coding	GeneID:110373856	LOC110373856	proton-coupled amino acid transporter-like protein pathetic	Gene	LOC110373856	protein_coding	gene-LOC110373856	GeneID:110373856	LOC110373856	proton-coupled amino acid transporter-like protein pathetic	Gene	LOC110373856	protein_coding	gene-LOC110373856	1	LOC110373856	0	14649427
gene-LOC110373884	LOC110373884	1279.84	0.165014	0.282236	0.365353	0.591563	NC_064776.1	Gnomon	gene	14704572	14708756		+		ID=gene-LOC110373884;Dbxref=GeneID:110373884;Name=LOC110373884;description=3-hydroxyacyl-CoA dehydrogenase type-2;gbkey=Gene;gene=LOC110373884;gene_biotype=protein_coding	GeneID:110373884	LOC110373884	3-hydroxyacyl-CoA dehydrogenase type-2	Gene	LOC110373884	protein_coding	gene-LOC110373884	GeneID:110373884	LOC110373884	3-hydroxyacyl-CoA dehydrogenase type-2	Gene	LOC110373884	protein_coding	gene-LOC110373884	1	LOC110373884	0	14704572
gene-LOC110373890	LOC110373890	224.007	0.151812	0.296649	0.39535	0.616035	NC_064776.1	Gnomon	gene	14711659	14772786		-		ID=gene-LOC110373890;Dbxref=GeneID:110373890;Name=LOC110373890;description=nuclear hormone receptor FTZ-F1;gbkey=Gene;gene=LOC110373890;gene_biotype=protein_coding	GeneID:110373890	LOC110373890	nuclear hormone receptor FTZ-F1	Gene	LOC110373890	protein_coding	gene-LOC110373890	GeneID:110373890	LOC110373890	nuclear hormone receptor FTZ-F1	Gene	LOC110373890	protein_coding	gene-LOC110373890	1	LOC110373890	0	14711659
gene-LOC110373858	LOC110373858	18168	-0.0137459	0.236724	0.926713	0.965357	NC_064776.1	Gnomon	gene	14773857	14792176		-		ID=gene-LOC110373858;Dbxref=GeneID:110373858;Name=LOC110373858;description=probable medium-chain specific acyl-CoA dehydrogenase%2C mitochondrial;gbkey=Gene;gene=LOC110373858;gene_biotype=protein_coding	GeneID:110373858	LOC110373858	probable medium-chain specific acyl-CoA dehydrogenase%2C mitochondrial	Gene	LOC110373858	protein_coding	gene-LOC110373858	GeneID:110373858	LOC110373858	probable medium-chain specific acyl-CoA dehydrogenase%2C mitochondrial	Gene	LOC110373858	protein_coding	gene-LOC110373858	1	LOC110373858	0	14773857
gene-LOC110373891	LOC110373891	126.282	0.456156	0.435968	0.0535308	0.253307	NC_064776.1	Gnomon	gene	14908229	14911132		-		ID=gene-LOC110373891;Dbxref=GeneID:110373891;Name=LOC110373891;description=lysophospholipase-like protein 1;gbkey=Gene;gene=LOC110373891;gene_biotype=protein_coding	GeneID:110373891	LOC110373891	lysophospholipase-like protein 1	Gene	LOC110373891	protein_coding	gene-LOC110373891	GeneID:110373891	LOC110373891	lysophospholipase-like protein 1	Gene	LOC110373891	protein_coding	gene-LOC110373891	1	LOC110373891	0	14908229
gene-LOC110373879	LOC110373879	46.3615	0.0615678	0.288573	0.710118	0.838703	NC_064776.1	Gnomon	gene	14916327	14950320		+		ID=gene-LOC110373879;Dbxref=GeneID:110373879;Name=LOC110373879;description=membrane-bound transcription factor site-1 protease;gbkey=Gene;gene=LOC110373879;gene_biotype=protein_coding	GeneID:110373879	LOC110373879	membrane-bound transcription factor site-1 protease	Gene	LOC110373879	protein_coding	gene-LOC110373879	GeneID:110373879	LOC110373879	membrane-bound transcription factor site-1 protease	Gene	LOC110373879	protein_coding	gene-LOC110373879	1	LOC110373879	0	14916327
gene-LOC110373860	LOC110373860	547.747	-0.342458	0.311778	0.0968242	0.322906	NC_064776.1	Gnomon	gene	14954048	14973477		+		ID=gene-LOC110373860;Dbxref=GeneID:110373860;Name=LOC110373860;description=acetyl-coenzyme A synthetase;gbkey=Gene;gene=LOC110373860;gene_biotype=protein_coding	GeneID:110373860	LOC110373860	acetyl-coenzyme A synthetase	Gene	LOC110373860	protein_coding	gene-LOC110373860	GeneID:110373860	LOC110373860	acetyl-coenzyme A synthetase	Gene	LOC110373860	protein_coding	gene-LOC110373860	1	LOC110373860	0	14954048
gene-LOC110373882	LOC110373882	94.0235	-7.85679	1.10659	6.07531e-13	6.87522e-10	NC_064776.1	Gnomon	gene	14993520	15001770		-		ID=gene-LOC110373882;Dbxref=GeneID:110373882;Name=LOC110373882;description=nuclear pore complex protein Nup153;gbkey=Gene;gene=LOC110373882;gene_biotype=protein_coding	GeneID:110373882	LOC110373882	nuclear pore complex protein Nup153	Gene	LOC110373882	protein_coding	gene-LOC110373882	GeneID:110373882	LOC110373882	nuclear pore complex protein Nup153	Gene	LOC110373882	protein_coding	gene-LOC110373882	1	LOC110373882	0	14993520
gene-LOC110373867	LOC110373867	5003.97	0.00920833	0.217189	0.959525	0.982406	NC_064776.1	Gnomon	gene	15005607	15010771		-		ID=gene-LOC110373867;Dbxref=GeneID:110373867;Name=LOC110373867;description=uncharacterized LOC110373867;gbkey=Gene;gene=LOC110373867;gene_biotype=protein_coding	GeneID:110373867	LOC110373867	uncharacterized LOC110373867	Gene	LOC110373867	protein_coding	gene-LOC110373867	GeneID:110373867	LOC110373867	uncharacterized LOC110373867	Gene	LOC110373867	protein_coding	gene-LOC110373867	1	LOC110373867	0	15005607
gene-LOC110373887	LOC110373887	494.351	0.408029	0.313586	0.0572731	0.261188	NC_064776.1	Gnomon	gene	15012431	15015925		+		ID=gene-LOC110373887;Dbxref=GeneID:110373887;Name=LOC110373887;description=surfeit locus protein 1;gbkey=Gene;gene=LOC110373887;gene_biotype=protein_coding	GeneID:110373887	LOC110373887	surfeit locus protein 1	Gene	LOC110373887	protein_coding	gene-LOC110373887	GeneID:110373887	LOC110373887	surfeit locus protein 1	Gene	LOC110373887	protein_coding	gene-LOC110373887	1	LOC110373887	0	15012431
gene-LOC110373859	LOC110373859	1570.72	-0.0978221	0.186723	0.530373	0.717092	NC_064776.1	Gnomon	gene	15111597	15120317		-		ID=gene-LOC110373859;Dbxref=GeneID:110373859;Name=LOC110373859;description=cdc42 homolog;gbkey=Gene;gene=LOC110373859;gene_biotype=protein_coding	GeneID:110373859	LOC110373859	cdc42 homolog	Gene	LOC110373859	protein_coding	gene-LOC110373859	GeneID:110373859	LOC110373859	cdc42 homolog	Gene	LOC110373859	protein_coding	gene-LOC110373859	1	LOC110373859	0	15111597
gene-LOC110373881	LOC110373881	464.467	0.156845	0.283782	0.388288	0.610154	NC_064776.1	Gnomon	gene	15120764	15125154		+		ID=gene-LOC110373881;Dbxref=GeneID:110373881;Name=LOC110373881;description=peroxiredoxin-6;gbkey=Gene;gene=LOC110373881;gene_biotype=protein_coding	GeneID:110373881	LOC110373881	peroxiredoxin-6	Gene	LOC110373881	protein_coding	gene-LOC110373881	GeneID:110373881	LOC110373881	peroxiredoxin-6	Gene	LOC110373881	protein_coding	gene-LOC110373881	1	LOC110373881	0	15120764
gene-LOC110373851	LOC110373851	882.639	0.139619	0.211281	0.410906	0.628815	NC_064776.1	Gnomon	gene	15210667	15215938		-		ID=gene-LOC110373851;Dbxref=GeneID:110373851;Name=LOC110373851;description=ubiquitin carboxyl-terminal hydrolase isozyme L5;gbkey=Gene;gene=LOC110373851;gene_biotype=protein_coding	GeneID:110373851	LOC110373851	ubiquitin carboxyl-terminal hydrolase isozyme L5	Gene	LOC110373851	protein_coding	gene-LOC110373851	GeneID:110373851	LOC110373851	ubiquitin carboxyl-terminal hydrolase isozyme L5	Gene	LOC110373851	protein_coding	gene-LOC110373851	1	LOC110373851	0	15210667
gene-LOC110373848	LOC110373848	970.841	-0.307572	0.438573	0.0995661	0.324982	NC_064776.1	Gnomon	gene	15216858	15225811		+		ID=gene-LOC110373848;Dbxref=GeneID:110373848;Name=LOC110373848;description=lysophospholipid acyltransferase 5;gbkey=Gene;gene=LOC110373848;gene_biotype=protein_coding	GeneID:110373848	LOC110373848	lysophospholipid acyltransferase 5	Gene	LOC110373848	protein_coding	gene-LOC110373848	GeneID:110373848	LOC110373848	lysophospholipid acyltransferase 5	Gene	LOC110373848	protein_coding	gene-LOC110373848	1	LOC110373848	0	15216858
gene-LOC110373888	LOC110373888	2412.63	-0.735056	0.481653	0.0118971	0.125437	NC_064776.1	Gnomon	gene	15331484	15337366		+		ID=gene-LOC110373888;Dbxref=GeneID:110373888;Name=LOC110373888;description=D-3-phosphoglycerate dehydrogenase-like;gbkey=Gene;gene=LOC110373888;gene_biotype=protein_coding	GeneID:110373888	LOC110373888	D-3-phosphoglycerate dehydrogenase-like	Gene	LOC110373888	protein_coding	gene-LOC110373888	GeneID:110373888	LOC110373888	D-3-phosphoglycerate dehydrogenase-like	Gene	LOC110373888	protein_coding	gene-LOC110373888	1	LOC110373888	0	15331484
gene-LOC110373878	LOC110373878	57.074	-0.183587	0.294288	0.318121	0.551736	NC_064776.1	Gnomon	gene	15337694	15349189		-		ID=gene-LOC110373878;Dbxref=GeneID:110373878;Name=LOC110373878;description=uncharacterized LOC110373878;gbkey=Gene;gene=LOC110373878;gene_biotype=protein_coding	GeneID:110373878	LOC110373878	uncharacterized LOC110373878	Gene	LOC110373878	protein_coding	gene-LOC110373878	GeneID:110373878	LOC110373878	uncharacterized LOC110373878	Gene	LOC110373878	protein_coding	gene-LOC110373878	1	LOC110373878	0	15337694
gene-LOC110373871	LOC110373871	114.671	0.0188061	0.250917	0.91575	0.959915	NC_064776.1	Gnomon	gene	15352259	15359625		+		ID=gene-LOC110373871;Dbxref=GeneID:110373871;Name=LOC110373871;description=prostatic acid phosphatase;gbkey=Gene;gene=LOC110373871;gene_biotype=protein_coding	GeneID:110373871	LOC110373871	prostatic acid phosphatase	Gene	LOC110373871	protein_coding	gene-LOC110373871	GeneID:110373871	LOC110373871	prostatic acid phosphatase	Gene	LOC110373871	protein_coding	gene-LOC110373871	1	LOC110373871	0	15352259
gene-LOC110373889	LOC110373889	584.509	0.00371849	0.201628	0.983621	0.992909	NC_064776.1	Gnomon	gene	15360514	15479828		+		ID=gene-LOC110373889;Dbxref=GeneID:110373889;Name=LOC110373889;description=uncharacterized LOC110373889;gbkey=Gene;gene=LOC110373889;gene_biotype=protein_coding	GeneID:110373889	LOC110373889	uncharacterized LOC110373889	Gene	LOC110373889	protein_coding	gene-LOC110373889	GeneID:110373889	LOC110373889	uncharacterized LOC110373889	Gene	LOC110373889	protein_coding	gene-LOC110373889	1	LOC110373889	0	15360514
gene-LOC110372443	LOC110372443	221.633	-0.301001	0.28653	0.128582	0.364099	NC_064776.1	Gnomon	gene	15865958	15962304		-		ID=gene-LOC110372443;Dbxref=GeneID:110372443;Name=LOC110372443;description=neurocalcin homolog;gbkey=Gene;gene=LOC110372443;gene_biotype=protein_coding	GeneID:110372443	LOC110372443	neurocalcin homolog	Gene	LOC110372443	protein_coding	gene-LOC110372443	GeneID:110372443	LOC110372443	neurocalcin homolog	Gene	LOC110372443	protein_coding	gene-LOC110372443	1	LOC110372443	0	15865958
gene-LOC110372463	LOC110372463	47.2456	0.104261	0.284883	0.547167	0.729341	NC_064776.1	Gnomon	gene	15963479	16017637		+		ID=gene-LOC110372463;Dbxref=GeneID:110372463;Name=LOC110372463;description=activated Cdc42 kinase-like;gbkey=Gene;gene=LOC110372463;gene_biotype=protein_coding	GeneID:110372463	LOC110372463	activated Cdc42 kinase-like	Gene	LOC110372463	protein_coding	gene-LOC110372463	GeneID:110372463	LOC110372463	activated Cdc42 kinase-like	Gene	LOC110372463	protein_coding	gene-LOC110372463	1	LOC110372463	0	15963479
gene-LOC110372453	LOC110372453	76.9546	0.00343128	0.259636	0.985994	0.993751	NC_064776.1	Gnomon	gene	16167860	16170582		-		ID=gene-LOC110372453;Dbxref=GeneID:110372453;Name=LOC110372453;description=protein SERAC1;gbkey=Gene;gene=LOC110372453;gene_biotype=protein_coding	GeneID:110372453	LOC110372453	protein SERAC1	Gene	LOC110372453	protein_coding	gene-LOC110372453	GeneID:110372453	LOC110372453	protein SERAC1	Gene	LOC110372453	protein_coding	gene-LOC110372453	1	LOC110372453	0	16167860
gene-LOC110372454	LOC110372454	280.483	0.0912802	0.215025	0.594815	0.763044	NC_064776.1	Gnomon	gene	16171751	16175811		+		ID=gene-LOC110372454;Dbxref=GeneID:110372454;Name=LOC110372454;description=uncharacterized LOC110372454;gbkey=Gene;gene=LOC110372454;gene_biotype=protein_coding	GeneID:110372454	LOC110372454	uncharacterized LOC110372454	Gene	LOC110372454	protein_coding	gene-LOC110372454	GeneID:110372454	LOC110372454	uncharacterized LOC110372454	Gene	LOC110372454	protein_coding	gene-LOC110372454	1	LOC110372454	0	16171751
gene-LOC110372433	LOC110372433	46.3445	-0.0889062	0.290631	0.593723	0.762364	NC_064776.1	Gnomon	gene	16202061	16203189		+		ID=gene-LOC110372433;Dbxref=GeneID:110372433;Name=LOC110372433;description=uncharacterized LOC110372433;gbkey=Gene;gene=LOC110372433;gene_biotype=lncRNA	GeneID:110372433	LOC110372433	uncharacterized LOC110372433	Gene	LOC110372433	lncRNA	gene-LOC110372433	GeneID:110372433	LOC110372433	uncharacterized LOC110372433	Gene	LOC110372433	lncRNA	gene-LOC110372433	1	LOC110372433	0	16202061
gene-LOC110372452	LOC110372452	1398.42	-1.18361	0.553152	0.00172025	0.0519377	NC_064776.1	Gnomon	gene	16211428	16218190		-		ID=gene-LOC110372452;Dbxref=GeneID:110372452;Name=LOC110372452;description=D-3-phosphoglycerate dehydrogenase;gbkey=Gene;gene=LOC110372452;gene_biotype=protein_coding	GeneID:110372452	LOC110372452	D-3-phosphoglycerate dehydrogenase	Gene	LOC110372452	protein_coding	gene-LOC110372452	GeneID:110372452	LOC110372452	D-3-phosphoglycerate dehydrogenase	Gene	LOC110372452	protein_coding	gene-LOC110372452	1	LOC110372452	0	16211428
gene-LOC110372468	LOC110372468	583.725	0.0680897	0.202208	0.680037	0.820734	NC_064776.1	Gnomon	gene	16270540	16275225		+		ID=gene-LOC110372468;Dbxref=GeneID:110372468;Name=LOC110372468;description=ubiquitin-conjugating enzyme E2 G2;gbkey=Gene;gene=LOC110372468;gene_biotype=protein_coding	GeneID:110372468	LOC110372468	ubiquitin-conjugating enzyme E2 G2	Gene	LOC110372468	protein_coding	gene-LOC110372468	GeneID:110372468	LOC110372468	ubiquitin-conjugating enzyme E2 G2	Gene	LOC110372468	protein_coding	gene-LOC110372468	1	LOC110372468	0	16270540
gene-LOC110372461	LOC110372461	80.7546	-0.403872	0.409147	0.0712112	0.281423	NC_064776.1	Gnomon	gene	16320386	16386696		+		ID=gene-LOC110372461;Dbxref=GeneID:110372461;Name=LOC110372461;description=nostrin;gbkey=Gene;gene=LOC110372461;gene_biotype=protein_coding	GeneID:110372461	LOC110372461	nostrin	Gene	LOC110372461	protein_coding	gene-LOC110372461	GeneID:110372461	LOC110372461	nostrin	Gene	LOC110372461	protein_coding	gene-LOC110372461	1	LOC110372461	0	16320386
gene-LOC110372464	LOC110372464	141.556	-0.144414	0.283963	0.418907	0.635047	NC_064776.1	Gnomon	gene	16390321	16417250		-		ID=gene-LOC110372464;Dbxref=GeneID:110372464;Name=LOC110372464;description=transmembrane protein 198;gbkey=Gene;gene=LOC110372464;gene_biotype=protein_coding	GeneID:110372464	LOC110372464	transmembrane protein 198	Gene	LOC110372464	protein_coding	gene-LOC110372464	GeneID:110372464	LOC110372464	transmembrane protein 198	Gene	LOC110372464	protein_coding	gene-LOC110372464	1	LOC110372464	0	16390321
gene-LOC110372450	LOC110372450	1333.15	-0.154455	0.22909	0.377679	0.600413	NC_064776.1	Gnomon	gene	16417438	16434236		+		ID=gene-LOC110372450;Dbxref=GeneID:110372450;Name=LOC110372450;description=protein DDI1 homolog 2;gbkey=Gene;gene=LOC110372450;gene_biotype=protein_coding	GeneID:110372450	LOC110372450	protein DDI1 homolog 2	Gene	LOC110372450	protein_coding	gene-LOC110372450	GeneID:110372450	LOC110372450	protein DDI1 homolog 2	Gene	LOC110372450	protein_coding	gene-LOC110372450	1	LOC110372450	0	16417438
gene-LOC110372485	LOC110372485	516.165	0.258234	0.297714	0.186643	0.42945	NC_064776.1	Gnomon	gene	16448556	16460556		+		ID=gene-LOC110372485;Dbxref=GeneID:110372485;Name=LOC110372485;description=ADP-ribosylation factor-like protein 5A;gbkey=Gene;gene=LOC110372485;gene_biotype=protein_coding	GeneID:110372485	LOC110372485	ADP-ribosylation factor-like protein 5A	Gene	LOC110372485	protein_coding	gene-LOC110372485	GeneID:110372485	LOC110372485	ADP-ribosylation factor-like protein 5A	Gene	LOC110372485	protein_coding	gene-LOC110372485	1	LOC110372485	0	16448556
gene-LOC110372472	LOC110372472	207.636	-0.0802293	0.229711	0.641212	0.794854	NC_064776.1	Gnomon	gene	16598272	16624846		+		ID=gene-LOC110372472;Dbxref=GeneID:110372472;Name=LOC110372472;description=uncharacterized LOC110372472;gbkey=Gene;gene=LOC110372472;gene_biotype=protein_coding	GeneID:110372472	LOC110372472	uncharacterized LOC110372472	Gene	LOC110372472	protein_coding	gene-LOC110372472	GeneID:110372472	LOC110372472	uncharacterized LOC110372472	Gene	LOC110372472	protein_coding	gene-LOC110372472	1	LOC110372472	0	16598272
gene-LOC110372460	LOC110372460	215.617	0.0870952	0.311886	0.571547	0.746757	NC_064776.1	Gnomon	gene	16626731	16694387		-		ID=gene-LOC110372460;Dbxref=GeneID:110372460;Name=LOC110372460;description=sensory neuron membrane protein 2;gbkey=Gene;gene=LOC110372460;gene_biotype=protein_coding	GeneID:110372460	LOC110372460	sensory neuron membrane protein 2	Gene	LOC110372460	protein_coding	gene-LOC110372460	GeneID:110372460	LOC110372460	sensory neuron membrane protein 2	Gene	LOC110372460	protein_coding	gene-LOC110372460	1	LOC110372460	0	16626731
gene-LOC110372441	LOC110372441	82.9518	-0.334554	0.413596	0.10286	0.328978	NC_064776.1	Gnomon	gene	16705773	16745023		-		ID=gene-LOC110372441;Dbxref=GeneID:110372441;Name=LOC110372441;description=protein AF-10;gbkey=Gene;gene=LOC110372441;gene_biotype=protein_coding	GeneID:110372441	LOC110372441	protein AF-10	Gene	LOC110372441	protein_coding	gene-LOC110372441	GeneID:110372441	LOC110372441	protein AF-10	Gene	LOC110372441	protein_coding	gene-LOC110372441	1	LOC110372441	0	16705773
gene-LOC110372483	LOC110372483	129.605	-0.19792	0.249952	0.278187	0.518301	NC_064776.1	Gnomon	gene	16768057	16806265		+		ID=gene-LOC110372483;Dbxref=GeneID:110372483;Name=LOC110372483;description=proton-coupled amino acid transporter-like protein CG1139;gbkey=Gene;gene=LOC110372483;gene_biotype=protein_coding	GeneID:110372483	LOC110372483	proton-coupled amino acid transporter-like protein CG1139	Gene	LOC110372483	protein_coding	gene-LOC110372483	GeneID:110372483	LOC110372483	proton-coupled amino acid transporter-like protein CG1139	Gene	LOC110372483	protein_coding	gene-LOC110372483	1	LOC110372483	0	16768057
gene-LOC110372447	LOC110372447	481.566	0.165406	0.276511	0.369982	0.594176	NC_064776.1	Gnomon	gene	16820880	16853726		+		ID=gene-LOC110372447;Dbxref=GeneID:110372447;Name=LOC110372447;description=GRB10-interacting GYF protein 2;gbkey=Gene;gene=LOC110372447;gene_biotype=protein_coding	GeneID:110372447	LOC110372447	GRB10-interacting GYF protein 2	Gene	LOC110372447	protein_coding	gene-LOC110372447	GeneID:110372447	LOC110372447	GRB10-interacting GYF protein 2	Gene	LOC110372447	protein_coding	gene-LOC110372447	1	LOC110372447	0	16820880
gene-LOC110372462	LOC110372462	142.364	-0.0449178	0.242555	0.794032	0.890793	NC_064776.1	Gnomon	gene	16985528	16999026		+		ID=gene-LOC110372462;Dbxref=GeneID:110372462;Name=LOC110372462;description=phytanoyl-CoA dioxygenase domain-containing protein 1 homolog;gbkey=Gene;gene=LOC110372462;gene_biotype=protein_coding	GeneID:110372462	LOC110372462	phytanoyl-CoA dioxygenase domain-containing protein 1 homolog	Gene	LOC110372462	protein_coding	gene-LOC110372462	GeneID:110372462	LOC110372462	phytanoyl-CoA dioxygenase domain-containing protein 1 homolog	Gene	LOC110372462	protein_coding	gene-LOC110372462	1	LOC110372462	0	16985528
gene-LOC110372445	LOC110372445	502.978	-0.137837	0.24794	0.443173	0.654656	NC_064776.1	Gnomon	gene	17014238	17034470		+		ID=gene-LOC110372445;Dbxref=GeneID:110372445;Name=LOC110372445;description=solute carrier family 35 member F6;gbkey=Gene;gene=LOC110372445;gene_biotype=protein_coding	GeneID:110372445	LOC110372445	solute carrier family 35 member F6	Gene	LOC110372445	protein_coding	gene-LOC110372445	GeneID:110372445	LOC110372445	solute carrier family 35 member F6	Gene	LOC110372445	protein_coding	gene-LOC110372445	1	LOC110372445	0	17014238
gene-LOC110372435	LOC110372435	734.93	0.300446	0.328	0.139066	0.378085	NC_064776.1	Gnomon	gene	17050164	17061227		+		ID=gene-LOC110372435;Dbxref=GeneID:110372435;Name=LOC110372435;description=L-lactate dehydrogenase;gbkey=Gene;gene=LOC110372435;gene_biotype=protein_coding	GeneID:110372435	LOC110372435	L-lactate dehydrogenase	Gene	LOC110372435	protein_coding	gene-LOC110372435	GeneID:110372435	LOC110372435	L-lactate dehydrogenase	Gene	LOC110372435	protein_coding	gene-LOC110372435	1	LOC110372435	0	17050164
gene-LOC110372439	LOC110372439	282.078	-0.422312	0.507676	0.0579414	0.262189	NC_064776.1	Gnomon	gene	17062099	17200874		-		ID=gene-LOC110372439;Dbxref=GeneID:110372439;Name=LOC110372439;description=kalirin;gbkey=Gene;gene=LOC110372439;gene_biotype=protein_coding	GeneID:110372439	LOC110372439	kalirin	Gene	LOC110372439	protein_coding	gene-LOC110372439	GeneID:110372439	LOC110372439	kalirin	Gene	LOC110372439	protein_coding	gene-LOC110372439	1	LOC110372439	0	17062099
gene-LOC110372449	LOC110372449	2458.86	0.324299	0.310058	0.114107	0.345996	NC_064776.1	Gnomon	gene	17243094	17256317		-		ID=gene-LOC110372449;Dbxref=GeneID:110372449;Name=LOC110372449;description=uncharacterized LOC110372449;gbkey=Gene;gene=LOC110372449;gene_biotype=protein_coding	GeneID:110372449	LOC110372449	uncharacterized LOC110372449	Gene	LOC110372449	protein_coding	gene-LOC110372449	GeneID:110372449	LOC110372449	uncharacterized LOC110372449	Gene	LOC110372449	protein_coding	gene-LOC110372449	1	LOC110372449	0	17243094
gene-LOC110372448	LOC110372448	151.265	-0.989417	0.641945	0.00642406	0.0993608	NC_064776.1	Gnomon	gene	17260887	17296825		-		ID=gene-LOC110372448;Dbxref=GeneID:110372448;Name=LOC110372448;description=uncharacterized LOC110372448;gbkey=Gene;gene=LOC110372448;gene_biotype=protein_coding	GeneID:110372448	LOC110372448	uncharacterized LOC110372448	Gene	LOC110372448	protein_coding	gene-LOC110372448	GeneID:110372448	LOC110372448	uncharacterized LOC110372448	Gene	LOC110372448	protein_coding	gene-LOC110372448	1	LOC110372448	0	17260887
gene-LOC110381714	LOC110381714	125.67	-0.0674825	0.285554	0.682657	0.82262	NC_064776.1	Gnomon	gene	17360001	17383792		+		ID=gene-LOC110381714;Dbxref=GeneID:110381714;Name=LOC110381714;description=sodium-dependent nutrient amino acid transporter 1;gbkey=Gene;gene=LOC110381714;gene_biotype=protein_coding	GeneID:110381714	LOC110381714	sodium-dependent nutrient amino acid transporter 1	Gene	LOC110381714	protein_coding	gene-LOC110381714	GeneID:110381714	LOC110381714	sodium-dependent nutrient amino acid transporter 1	Gene	LOC110381714	protein_coding	gene-LOC110381714	1	LOC110381714	0	17360001
gene-LOC110381712	LOC110381712	45.8105	0.0325679	0.271152	0.849457	0.923584	NC_064776.1	Gnomon	gene	17397503	17438621		+		ID=gene-LOC110381712;Dbxref=GeneID:110381712;Name=LOC110381712;description=tyrosine-protein phosphatase corkscrew;gbkey=Gene;gene=LOC110381712;gene_biotype=protein_coding	GeneID:110381712	LOC110381712	tyrosine-protein phosphatase corkscrew	Gene	LOC110381712	protein_coding	gene-LOC110381712	GeneID:110381712	LOC110381712	tyrosine-protein phosphatase corkscrew	Gene	LOC110381712	protein_coding	gene-LOC110381712	1	LOC110381712	0	17397503
gene-LOC126056419	LOC126056419	58.4988	0.245148	0.430974	0.0969277	0.322934	NC_064776.1	Gnomon	gene	17811391	17827461		-		ID=gene-LOC126056419;Dbxref=GeneID:126056419;Name=LOC126056419;description=uncharacterized LOC126056419;gbkey=Gene;gene=LOC126056419;gene_biotype=protein_coding	GeneID:126056419	LOC126056419	uncharacterized LOC126056419	Gene	LOC126056419	protein_coding	gene-LOC126056419	GeneID:126056419	LOC126056419	uncharacterized LOC126056419	Gene	LOC126056419	protein_coding	gene-LOC126056419	1	LOC126056419	0	17811391
gene-LOC110376190	LOC110376190	3543.92	2.41691	0.407542	1.79394e-10	1.21808e-07	NC_064777.1	Gnomon	gene	13716	14835		-		ID=gene-LOC110376190;Dbxref=GeneID:110376190;Name=LOC110376190;description=uncharacterized LOC110376190;gbkey=Gene;gene=LOC110376190;gene_biotype=protein_coding	GeneID:110376190	LOC110376190	uncharacterized LOC110376190	Gene	LOC110376190	protein_coding	gene-LOC110376190	GeneID:110376190	LOC110376190	uncharacterized LOC110376190	Gene	LOC110376190	protein_coding	gene-LOC110376190	2	LOC110376190	17811391	17825107
gene-LOC110376174	LOC110376174	55.4247	-0.812209	0.494044	0.00823103	0.111554	NC_064777.1	Gnomon	gene	253972	273264		+		ID=gene-LOC110376174;Dbxref=GeneID:110376174;Name=LOC110376174;description=DAZ-associated protein 2;gbkey=Gene;gene=LOC110376174;gene_biotype=protein_coding	GeneID:110376174	LOC110376174	DAZ-associated protein 2	Gene	LOC110376174	protein_coding	gene-LOC110376174	GeneID:110376174	LOC110376174	DAZ-associated protein 2	Gene	LOC110376174	protein_coding	gene-LOC110376174	2	LOC110376174	17811391	18065363
gene-LOC110376185	LOC110376185	244.859	-1.20089	0.299611	4.81105e-06	0.000907418	NC_064777.1	Gnomon	gene	334456	348885		+		ID=gene-LOC110376185;Dbxref=GeneID:110376185;Name=LOC110376185;description=uncharacterized LOC110376185;gbkey=Gene;gene=LOC110376185;gene_biotype=protein_coding	GeneID:110376185	LOC110376185	uncharacterized LOC110376185	Gene	LOC110376185	protein_coding	gene-LOC110376185	GeneID:110376185	LOC110376185	uncharacterized LOC110376185	Gene	LOC110376185	protein_coding	gene-LOC110376185	2	LOC110376185	17811391	18145847
gene-LOC110376207	LOC110376207	557.578	0.178727	0.211925	0.294262	0.531649	NC_064777.1	Gnomon	gene	384175	388173		-		ID=gene-LOC110376207;Dbxref=GeneID:110376207;Name=LOC110376207;description=presequence protease%2C mitochondrial;gbkey=Gene;gene=LOC110376207;gene_biotype=protein_coding	GeneID:110376207	LOC110376207	presequence protease%2C mitochondrial	Gene	LOC110376207	protein_coding	gene-LOC110376207	GeneID:110376207	LOC110376207	presequence protease%2C mitochondrial	Gene	LOC110376207	protein_coding	gene-LOC110376207	2	LOC110376207	17811391	18195566
gene-LOC110376182	LOC110376182	473.198	-0.0400489	0.25438	0.814899	0.904046	NC_064777.1	Gnomon	gene	388386	403642		+		ID=gene-LOC110376182;Dbxref=GeneID:110376182;Name=LOC110376182;description=nucleolar GTP-binding protein 1;gbkey=Gene;gene=LOC110376182;gene_biotype=protein_coding	GeneID:110376182	LOC110376182	nucleolar GTP-binding protein 1	Gene	LOC110376182	protein_coding	gene-LOC110376182	GeneID:110376182	LOC110376182	nucleolar GTP-binding protein 1	Gene	LOC110376182	protein_coding	gene-LOC110376182	2	LOC110376182	17811391	18199777
gene-LOC110376188	LOC110376188	828.744	-0.129077	0.228445	0.457238	0.664664	NC_064777.1	Gnomon	gene	407609	517087		-		ID=gene-LOC110376188;Dbxref=GeneID:110376188;Name=LOC110376188;description=protein daughterless;gbkey=Gene;gene=LOC110376188;gene_biotype=protein_coding	GeneID:110376188	LOC110376188	protein daughterless	Gene	LOC110376188	protein_coding	gene-LOC110376188	GeneID:110376188	LOC110376188	protein daughterless	Gene	LOC110376188	protein_coding	gene-LOC110376188	2	LOC110376188	17811391	18219000
gene-LOC110376179	LOC110376179	1279.46	-0.121445	0.282559	0.487785	0.690156	NC_064777.1	Gnomon	gene	517759	535462		+		ID=gene-LOC110376179;Dbxref=GeneID:110376179;Name=LOC110376179;description=ATP-dependent zinc metalloprotease YME1L;gbkey=Gene;gene=LOC110376179;gene_biotype=protein_coding	GeneID:110376179	LOC110376179	ATP-dependent zinc metalloprotease YME1L	Gene	LOC110376179	protein_coding	gene-LOC110376179	GeneID:110376179	LOC110376179	ATP-dependent zinc metalloprotease YME1L	Gene	LOC110376179	protein_coding	gene-LOC110376179	2	LOC110376179	17811391	18329150
gene-LOC110376195	LOC110376195	70.4537	-0.0931683	0.2767	0.589824	0.76005	NC_064777.1	Gnomon	gene	541509	548520		+		ID=gene-LOC110376195;Dbxref=GeneID:110376195;Name=LOC110376195;description=uncharacterized LOC110376195;gbkey=Gene;gene=LOC110376195;gene_biotype=protein_coding	GeneID:110376195	LOC110376195	uncharacterized LOC110376195	Gene	LOC110376195	protein_coding	gene-LOC110376195	GeneID:110376195	LOC110376195	uncharacterized LOC110376195	Gene	LOC110376195	protein_coding	gene-LOC110376195	2	LOC110376195	17811391	18352900
gene-LOC110376198	LOC110376198	47.1669	0.15739	0.335731	0.328627	0.56079	NC_064777.1	Gnomon	gene	549434	558357		-		ID=gene-LOC110376198;Dbxref=GeneID:110376198;Name=LOC110376198;description=uncharacterized LOC110376198;gbkey=Gene;gene=LOC110376198;gene_biotype=protein_coding	GeneID:110376198	LOC110376198	uncharacterized LOC110376198	Gene	LOC110376198	protein_coding	gene-LOC110376198	GeneID:110376198	LOC110376198	uncharacterized LOC110376198	Gene	LOC110376198	protein_coding	gene-LOC110376198	2	LOC110376198	17811391	18360825
gene-LOC110376192	LOC110376192	152.543	-0.0394104	0.31261	0.773623	0.879252	NC_064777.1	Gnomon	gene	558528	583799		+		ID=gene-LOC110376192;Dbxref=GeneID:110376192;Name=LOC110376192;description=BTB/POZ domain-containing protein 10;gbkey=Gene;gene=LOC110376192;gene_biotype=protein_coding	GeneID:110376192	LOC110376192	BTB/POZ domain-containing protein 10	Gene	LOC110376192	protein_coding	gene-LOC110376192	GeneID:110376192	LOC110376192	BTB/POZ domain-containing protein 10	Gene	LOC110376192	protein_coding	gene-LOC110376192	2	LOC110376192	17811391	18369919
gene-LOC110376184	LOC110376184	54.6997	0.173776	0.37238	0.206796	0.453975	NC_064777.1	Gnomon	gene	628480	631348		+		ID=gene-LOC110376184;Dbxref=GeneID:110376184;Name=LOC110376184;description=uncharacterized LOC110376184;gbkey=Gene;gene=LOC110376184;gene_biotype=protein_coding	GeneID:110376184	LOC110376184	uncharacterized LOC110376184	Gene	LOC110376184	protein_coding	gene-LOC110376184	GeneID:110376184	LOC110376184	uncharacterized LOC110376184	Gene	LOC110376184	protein_coding	gene-LOC110376184	2	LOC110376184	17811391	18439871
gene-LOC110376173	LOC110376173	1078.7	-0.219543	0.282451	0.244145	0.489587	NC_064777.1	Gnomon	gene	639642	689462		+		ID=gene-LOC110376173;Dbxref=GeneID:110376173;Name=LOC110376173;description=protein FAM214A;gbkey=Gene;gene=LOC110376173;gene_biotype=protein_coding	GeneID:110376173	LOC110376173	protein FAM214A	Gene	LOC110376173	protein_coding	gene-LOC110376173	GeneID:110376173	LOC110376173	protein FAM214A	Gene	LOC110376173	protein_coding	gene-LOC110376173	2	LOC110376173	17811391	18451033
gene-LOC110383119	LOC110383119	260.5	-0.16892	0.337451	0.303734	0.540307	NC_064777.1	Gnomon	gene	859026	876792		+		ID=gene-LOC110383119;Dbxref=GeneID:110383119;Name=LOC110383119;description=uncharacterized LOC110383119;gbkey=Gene;gene=LOC110383119;gene_biotype=protein_coding	GeneID:110383119	LOC110383119	uncharacterized LOC110383119	Gene	LOC110383119	protein_coding	gene-LOC110383119	GeneID:110383119	LOC110383119	uncharacterized LOC110383119	Gene	LOC110383119	protein_coding	gene-LOC110383119	2	LOC110383119	17811391	18670417
gene-LOC110382249	LOC110382249	552.115	-0.107608	0.25279	0.542104	0.725726	NC_064777.1	Gnomon	gene	996508	1054756		-		ID=gene-LOC110382249;Dbxref=GeneID:110382249;Name=LOC110382249;description=paired amphipathic helix protein Sin3b;gbkey=Gene;gene=LOC110382249;gene_biotype=protein_coding	GeneID:110382249	LOC110382249	paired amphipathic helix protein Sin3b	Gene	LOC110382249	protein_coding	gene-LOC110382249	GeneID:110382249	LOC110382249	paired amphipathic helix protein Sin3b	Gene	LOC110382249	protein_coding	gene-LOC110382249	2	LOC110382249	17811391	18807899
gene-LOC110382247	LOC110382247	2014.57	-0.0854024	0.312814	0.567638	0.744274	NC_064777.1	Gnomon	gene	1055454	1066647		+		ID=gene-LOC110382247;Dbxref=GeneID:110382247;Name=LOC110382247;description=protein seele;gbkey=Gene;gene=LOC110382247;gene_biotype=protein_coding	GeneID:110382247	LOC110382247	protein seele	Gene	LOC110382247	protein_coding	gene-LOC110382247	GeneID:110382247	LOC110382247	protein seele	Gene	LOC110382247	protein_coding	gene-LOC110382247	2	LOC110382247	17811391	18866845
gene-LOC110382246	LOC110382246	312.895	0.0219084	0.261208	0.904429	0.953112	NC_064777.1	Gnomon	gene	1067511	1088893		-		ID=gene-LOC110382246;Dbxref=GeneID:110382246;Name=LOC110382246;description=ras-related protein Rab-31;gbkey=Gene;gene=LOC110382246;gene_biotype=protein_coding	GeneID:110382246	LOC110382246	ras-related protein Rab-31	Gene	LOC110382246	protein_coding	gene-LOC110382246	GeneID:110382246	LOC110382246	ras-related protein Rab-31	Gene	LOC110382246	protein_coding	gene-LOC110382246	2	LOC110382246	17811391	18878902
gene-LOC110381580	LOC110381580	95.8378	0.133865	0.310875	0.426873	0.642308	NC_064777.1	Gnomon	gene	1158652	1223634		-		ID=gene-LOC110381580;Dbxref=GeneID:110381580;Name=LOC110381580;description=uncharacterized LOC110381580;gbkey=Gene;gene=LOC110381580;gene_biotype=protein_coding	GeneID:110381580	LOC110381580	uncharacterized LOC110381580	Gene	LOC110381580	protein_coding	gene-LOC110381580	GeneID:110381580	LOC110381580	uncharacterized LOC110381580	Gene	LOC110381580	protein_coding	gene-LOC110381580	2	LOC110381580	17811391	18970043
gene-LOC110381581	LOC110381581	873.643	-0.0391094	0.225937	0.817304	0.905449	NC_064777.1	Gnomon	gene	1266250	1283122		-		ID=gene-LOC110381581;Dbxref=GeneID:110381581;Name=LOC110381581;description=UBX domain-containing protein 4;gbkey=Gene;gene=LOC110381581;gene_biotype=protein_coding	GeneID:110381581	LOC110381581	UBX domain-containing protein 4	Gene	LOC110381581	protein_coding	gene-LOC110381581	GeneID:110381581	LOC110381581	UBX domain-containing protein 4	Gene	LOC110381581	protein_coding	gene-LOC110381581	2	LOC110381581	17811391	19077641
gene-LOC110383154	LOC110383154	708.151	-0.242191	0.213594	0.158783	0.40005	NC_064777.1	Gnomon	gene	1340607	1381658		+		ID=gene-LOC110383154;Dbxref=GeneID:110383154;Name=LOC110383154;description=uncharacterized LOC110383154;gbkey=Gene;gene=LOC110383154;gene_biotype=protein_coding	GeneID:110383154	LOC110383154	uncharacterized LOC110383154	Gene	LOC110383154	protein_coding	gene-LOC110383154	GeneID:110383154	LOC110383154	uncharacterized LOC110383154	Gene	LOC110383154	protein_coding	gene-LOC110383154	2	LOC110383154	17811391	19151998
gene-LOC110379899	LOC110379899	279.27	0.368677	0.310586	0.0801179	0.297367	NC_064777.1	Gnomon	gene	1385853	1405451		-		ID=gene-LOC110379899;Dbxref=GeneID:110379899;Name=LOC110379899;description=methionine--tRNA ligase%2C cytoplasmic;gbkey=Gene;gene=LOC110379899;gene_biotype=protein_coding	GeneID:110379899	LOC110379899	methionine--tRNA ligase%2C cytoplasmic	Gene	LOC110379899	protein_coding	gene-LOC110379899	GeneID:110379899	LOC110379899	methionine--tRNA ligase%2C cytoplasmic	Gene	LOC110379899	protein_coding	gene-LOC110379899	2	LOC110379899	17811391	19197244
gene-LOC110379901	LOC110379901	535.132	-2.21852	0.472356	1.33542e-07	5.66719e-05	NC_064777.1	Gnomon	gene	1406236	1475166		-		ID=gene-LOC110379901;Dbxref=GeneID:110379901;Name=LOC110379901;description=pyruvate dehydrogenase (acetyl-transferring) kinase%2C mitochondrial;gbkey=Gene;gene=LOC110379901;gene_biotype=protein_coding	GeneID:110379901	LOC110379901	pyruvate dehydrogenase (acetyl-transferring) kinase%2C mitochondrial	Gene	LOC110379901	protein_coding	gene-LOC110379901	GeneID:110379901	LOC110379901	pyruvate dehydrogenase (acetyl-transferring) kinase%2C mitochondrial	Gene	LOC110379901	protein_coding	gene-LOC110379901	2	LOC110379901	17811391	19217627
gene-LOC110379903	LOC110379903	260.092	-0.052052	0.288328	0.746593	0.861698	NC_064777.1	Gnomon	gene	1481302	1485231		+		ID=gene-LOC110379903;Dbxref=GeneID:110379903;Name=LOC110379903;description=putative gamma-glutamylcyclotransferase CG2811;gbkey=Gene;gene=LOC110379903;gene_biotype=protein_coding	GeneID:110379903	LOC110379903	putative gamma-glutamylcyclotransferase CG2811	Gene	LOC110379903	protein_coding	gene-LOC110379903	GeneID:110379903	LOC110379903	putative gamma-glutamylcyclotransferase CG2811	Gene	LOC110379903	protein_coding	gene-LOC110379903	2	LOC110379903	17811391	19292693
gene-LOC110379902	LOC110379902	1910.47	0.737728	0.518774	0.0137582	0.135782	NC_064777.1	Gnomon	gene	1488292	1490250		+		ID=gene-LOC110379902;Dbxref=GeneID:110379902;Name=LOC110379902;description=probable NADH dehydrogenase [ubiquinone] 1 alpha subcomplex subunit 12;gbkey=Gene;gene=LOC110379902;gene_biotype=protein_coding	GeneID:110379902	LOC110379902	probable NADH dehydrogenase [ubiquinone] 1 alpha subcomplex subunit 12	Gene	LOC110379902	protein_coding	gene-LOC110379902	GeneID:110379902	LOC110379902	probable NADH dehydrogenase [ubiquinone] 1 alpha subcomplex subunit 12	Gene	LOC110379902	protein_coding	gene-LOC110379902	2	LOC110379902	17811391	19299683
gene-LOC110379904	LOC110379904	54.118	0.241816	0.375664	0.17763	0.421421	NC_064777.1	Gnomon	gene	1659899	1663320		+		ID=gene-LOC110379904;Dbxref=GeneID:110379904;Name=LOC110379904;description=protein FAM136A;gbkey=Gene;gene=LOC110379904;gene_biotype=protein_coding	GeneID:110379904	LOC110379904	protein FAM136A	Gene	LOC110379904	protein_coding	gene-LOC110379904	GeneID:110379904	LOC110379904	protein FAM136A	Gene	LOC110379904	protein_coding	gene-LOC110379904	2	LOC110379904	17811391	19471290
gene-LOC126055301	LOC126055301	296.651	0.456512	0.39669	0.0513259	0.248362	NC_064777.1	Gnomon	gene	1769046	1774817		+		ID=gene-LOC126055301;Dbxref=GeneID:126055301;Name=LOC126055301;description=peptidyl-prolyl cis-trans isomerase G-like;gbkey=Gene;gene=LOC126055301;gene_biotype=protein_coding	GeneID:126055301	LOC126055301	peptidyl-prolyl cis-trans isomerase G-like	Gene	LOC126055301	protein_coding	gene-LOC126055301	GeneID:126055301	LOC126055301	peptidyl-prolyl cis-trans isomerase G-like	Gene	LOC126055301	protein_coding	gene-LOC126055301	2	LOC126055301	17811391	19580437
gene-LOC110381669	LOC110381669	6523.23	-0.301042	0.231876	0.0968218	0.322906	NC_064777.1	Gnomon	gene	1871664	1878045		+		ID=gene-LOC110381669;Dbxref=GeneID:110381669;Name=LOC110381669;description=ornithine decarboxylase antizyme 2;gbkey=Gene;gene=LOC110381669;gene_biotype=protein_coding	GeneID:110381669	LOC110381669	ornithine decarboxylase antizyme 2	Gene	LOC110381669	protein_coding	gene-LOC110381669	GeneID:110381669	LOC110381669	ornithine decarboxylase antizyme 2	Gene	LOC110381669	protein_coding	gene-LOC110381669	2	LOC110381669	17811391	19683055
gene-LOC110373765	LOC110373765	80.2813	-0.378666	0.379648	0.082109	0.299683	NC_064777.1	Gnomon	gene	2116151	2139078		+		ID=gene-LOC110373765;Dbxref=GeneID:110373765;Name=LOC110373765;description=synaptic vesicle glycoprotein 2C;gbkey=Gene;gene=LOC110373765;gene_biotype=protein_coding	GeneID:110373765	LOC110373765	synaptic vesicle glycoprotein 2C	Gene	LOC110373765	protein_coding	gene-LOC110373765	GeneID:110373765	LOC110373765	synaptic vesicle glycoprotein 2C	Gene	LOC110373765	protein_coding	gene-LOC110373765	2	LOC110373765	17811391	19927542
gene-LOC110373767	LOC110373767	944.669	1.04839	0.439431	0.00123596	0.0461176	NC_064777.1	Gnomon	gene	2150208	2152940		-		ID=gene-LOC110373767;Dbxref=GeneID:110373767;Name=LOC110373767;description=NADH dehydrogenase [ubiquinone] 1 alpha subcomplex subunit 8;gbkey=Gene;gene=LOC110373767;gene_biotype=protein_coding	GeneID:110373767	LOC110373767	NADH dehydrogenase [ubiquinone] 1 alpha subcomplex subunit 8	Gene	LOC110373767	protein_coding	gene-LOC110373767	GeneID:110373767	LOC110373767	NADH dehydrogenase [ubiquinone] 1 alpha subcomplex subunit 8	Gene	LOC110373767	protein_coding	gene-LOC110373767	2	LOC110373767	17811391	19961599
gene-LOC110373771	LOC110373771	60.4579	1.57543	0.510628	0.000106564	0.0100623	NC_064777.1	Gnomon	gene	2157507	2163793		-		ID=gene-LOC110373771;Dbxref=GeneID:110373771;Name=LOC110373771;description=uncharacterized LOC110373771;gbkey=Gene;gene=LOC110373771;gene_biotype=protein_coding	GeneID:110373771	LOC110373771	uncharacterized LOC110373771	Gene	LOC110373771	protein_coding	gene-LOC110373771	GeneID:110373771	LOC110373771	uncharacterized LOC110373771	Gene	LOC110373771	protein_coding	gene-LOC110373771	2	LOC110373771	17811391	19968898
gene-LOC110373755	LOC110373755	68.3321	0.023638	0.286615	0.886545	0.943665	NC_064777.1	Gnomon	gene	2158802	2177092		+		ID=gene-LOC110373755;Dbxref=GeneID:110373755;Name=LOC110373755;description=uncharacterized LOC110373755;gbkey=Gene;gene=LOC110373755;gene_biotype=protein_coding	GeneID:110373755	LOC110373755	uncharacterized LOC110373755	Gene	LOC110373755	protein_coding	gene-LOC110373755	GeneID:110373755	LOC110373755	uncharacterized LOC110373755	Gene	LOC110373755	protein_coding	gene-LOC110373755	2	LOC110373755	17811391	19970193
gene-LOC110373777	LOC110373777	529.639	-0.603506	0.293117	0.00802082	0.109871	NC_064777.1	Gnomon	gene	2280710	2585578		+		ID=gene-LOC110373777;Dbxref=GeneID:110373777;Name=LOC110373777;description=isochorismatase domain-containing protein 1;gbkey=Gene;gene=LOC110373777;gene_biotype=protein_coding	GeneID:110373777	LOC110373777	isochorismatase domain-containing protein 1	Gene	LOC110373777	protein_coding	gene-LOC110373777	GeneID:110373777	LOC110373777	isochorismatase domain-containing protein 1	Gene	LOC110373777	protein_coding	gene-LOC110373777	2	LOC110373777	17811391	20092101
gene-LOC110373784	LOC110373784	2265	-0.452248	0.23012	0.0152692	0.1434	NC_064777.1	Gnomon	gene	2301749	2343359		-		ID=gene-LOC110373784;Dbxref=GeneID:110373784;Name=LOC110373784;description=cullin-1;gbkey=Gene;gene=LOC110373784;gene_biotype=protein_coding	GeneID:110373784	LOC110373784	cullin-1	Gene	LOC110373784	protein_coding	gene-LOC110373784	GeneID:110373784	LOC110373784	cullin-1	Gene	LOC110373784	protein_coding	gene-LOC110373784	2	LOC110373784	17811391	20113140
gene-LOC110373778	LOC110373778	436.622	0.280455	0.258956	0.140792	0.380355	NC_064777.1	Gnomon	gene	2585053	2591946		-		ID=gene-LOC110373778;Dbxref=GeneID:110373778;Name=LOC110373778;description=coatomer subunit zeta-1;gbkey=Gene;gene=LOC110373778;gene_biotype=protein_coding	GeneID:110373778	LOC110373778	coatomer subunit zeta-1	Gene	LOC110373778	protein_coding	gene-LOC110373778	GeneID:110373778	LOC110373778	coatomer subunit zeta-1	Gene	LOC110373778	protein_coding	gene-LOC110373778	2	LOC110373778	17811391	20396444
gene-LOC110373789	LOC110373789	97.2366	-0.200838	0.304055	0.280013	0.520024	NC_064777.1	Gnomon	gene	2617680	2635797		-		ID=gene-LOC110373789;Dbxref=GeneID:110373789;Name=LOC110373789;description=endoplasmic reticulum junction formation protein lunapark-B;gbkey=Gene;gene=LOC110373789;gene_biotype=protein_coding	GeneID:110373789	LOC110373789	endoplasmic reticulum junction formation protein lunapark-B	Gene	LOC110373789	protein_coding	gene-LOC110373789	GeneID:110373789	LOC110373789	endoplasmic reticulum junction formation protein lunapark-B	Gene	LOC110373789	protein_coding	gene-LOC110373789	2	LOC110373789	17811391	20429071
gene-LOC110373801	LOC110373801	1133.52	-9.1429	0.601924	2.71548e-52	1.84381e-48	NC_064777.1	Gnomon	gene	2636270	2641608		-		ID=gene-LOC110373801;Dbxref=GeneID:110373801;Name=LOC110373801;description=uncharacterized LOC110373801;gbkey=Gene;gene=LOC110373801;gene_biotype=protein_coding	GeneID:110373801	LOC110373801	uncharacterized LOC110373801	Gene	LOC110373801	protein_coding	gene-LOC110373801	GeneID:110373801	LOC110373801	uncharacterized LOC110373801	Gene	LOC110373801	protein_coding	gene-LOC110373801	2	LOC110373801	17811391	20447661
gene-LOC110373783	LOC110373783	45.4522	-0.0547193	0.33679	0.578219	0.750292	NC_064777.1	Gnomon	gene	2682672	2693064		-		ID=gene-LOC110373783;Dbxref=GeneID:110373783;Name=LOC110373783;description=uncharacterized LOC110373783;gbkey=Gene;gene=LOC110373783;gene_biotype=protein_coding	GeneID:110373783	LOC110373783	uncharacterized LOC110373783	Gene	LOC110373783	protein_coding	gene-LOC110373783	GeneID:110373783	LOC110373783	uncharacterized LOC110373783	Gene	LOC110373783	protein_coding	gene-LOC110373783	2	LOC110373783	17811391	20494063
gene-LOC110373800	LOC110373800	431.744	0.484141	0.393992	0.0418135	0.22426	NC_064777.1	Gnomon	gene	2694302	2698463		+		ID=gene-LOC110373800;Dbxref=GeneID:110373800;Name=LOC110373800;description=RNA-binding protein 8A;gbkey=Gene;gene=LOC110373800;gene_biotype=protein_coding	GeneID:110373800	LOC110373800	RNA-binding protein 8A	Gene	LOC110373800	protein_coding	gene-LOC110373800	GeneID:110373800	LOC110373800	RNA-binding protein 8A	Gene	LOC110373800	protein_coding	gene-LOC110373800	2	LOC110373800	17811391	20505693
gene-LOC110373792	LOC110373792	2420.88	0.2145	0.303374	0.252069	0.495805	NC_064777.1	Gnomon	gene	2698702	2701658		-		ID=gene-LOC110373792;Dbxref=GeneID:110373792;Name=LOC110373792;description=proteasome subunit beta type-4;gbkey=Gene;gene=LOC110373792;gene_biotype=protein_coding	GeneID:110373792	LOC110373792	proteasome subunit beta type-4	Gene	LOC110373792	protein_coding	gene-LOC110373792	GeneID:110373792	LOC110373792	proteasome subunit beta type-4	Gene	LOC110373792	protein_coding	gene-LOC110373792	2	LOC110373792	17811391	20510093
gene-LOC110373793	LOC110373793	10431.9	0.445103	0.485274	0.0577573	0.262147	NC_064777.1	Gnomon	gene	2702015	2704229		+		ID=gene-LOC110373793;Dbxref=GeneID:110373793;Name=LOC110373793;description=60S ribosomal protein L23;gbkey=Gene;gene=LOC110373793;gene_biotype=protein_coding	GeneID:110373793	LOC110373793	60S ribosomal protein L23	Gene	LOC110373793	protein_coding	gene-LOC110373793	GeneID:110373793	LOC110373793	60S ribosomal protein L23	Gene	LOC110373793	protein_coding	gene-LOC110373793	2	LOC110373793	17811391	20513406
gene-LOC110373794	LOC110373794	51.0038	0.325546	0.433356	0.100125	0.325686	NC_064777.1	Gnomon	gene	2706775	2711458		-		ID=gene-LOC110373794;Dbxref=GeneID:110373794;Name=LOC110373794;description=uncharacterized LOC110373794;gbkey=Gene;gene=LOC110373794;gene_biotype=protein_coding	GeneID:110373794	LOC110373794	uncharacterized LOC110373794	Gene	LOC110373794	protein_coding	gene-LOC110373794	GeneID:110373794	LOC110373794	uncharacterized LOC110373794	Gene	LOC110373794	protein_coding	gene-LOC110373794	2	LOC110373794	17811391	20518166
gene-LOC110373752	LOC110373752	95.5136	-2.10985	0.636177	3.7069e-05	0.00489783	NC_064777.1	Gnomon	gene	2763790	2863228		-		ID=gene-LOC110373752;Dbxref=GeneID:110373752;Name=LOC110373752;description=bromodomain adjacent to zinc finger domain protein 2B;gbkey=Gene;gene=LOC110373752;gene_biotype=protein_coding	GeneID:110373752	LOC110373752	bromodomain adjacent to zinc finger domain protein 2B	Gene	LOC110373752	protein_coding	gene-LOC110373752	GeneID:110373752	LOC110373752	bromodomain adjacent to zinc finger domain protein 2B	Gene	LOC110373752	protein_coding	gene-LOC110373752	2	LOC110373752	17811391	20575181
gene-LOC110373776	LOC110373776	298.934	1.19281	0.485361	0.000851794	0.0373141	NC_064777.1	Gnomon	gene	3012593	3020618		-		ID=gene-LOC110373776;Dbxref=GeneID:110373776;Name=LOC110373776;description=androgen-dependent TFPI-regulating protein;gbkey=Gene;gene=LOC110373776;gene_biotype=protein_coding	GeneID:110373776	LOC110373776	androgen-dependent TFPI-regulating protein	Gene	LOC110373776	protein_coding	gene-LOC110373776	GeneID:110373776	LOC110373776	androgen-dependent TFPI-regulating protein	Gene	LOC110373776	protein_coding	gene-LOC110373776	2	LOC110373776	17811391	20823984
gene-LOC110373782	LOC110373782	439.323	0.647549	0.315012	0.00626885	0.0985064	NC_064777.1	Gnomon	gene	3031988	3037092		+		ID=gene-LOC110373782;Dbxref=GeneID:110373782;Name=LOC110373782;description=androgen-dependent TFPI-regulating protein;gbkey=Gene;gene=LOC110373782;gene_biotype=protein_coding	GeneID:110373782	LOC110373782	androgen-dependent TFPI-regulating protein	Gene	LOC110373782	protein_coding	gene-LOC110373782	GeneID:110373782	LOC110373782	androgen-dependent TFPI-regulating protein	Gene	LOC110373782	protein_coding	gene-LOC110373782	2	LOC110373782	17811391	20843379
gene-LOC110384663	LOC110384663	185.199	0.210713	0.341883	0.241169	0.486348	NC_064777.1	Gnomon	gene	3187397	3196086		-		ID=gene-LOC110384663;Dbxref=GeneID:110384663;Name=LOC110384663;description=spliceosome-associated protein CWC27 homolog;gbkey=Gene;gene=LOC110384663;gene_biotype=protein_coding	GeneID:110384663	LOC110384663	spliceosome-associated protein CWC27 homolog	Gene	LOC110384663	protein_coding	gene-LOC110384663	GeneID:110384663	LOC110384663	spliceosome-associated protein CWC27 homolog	Gene	LOC110384663	protein_coding	gene-LOC110384663	2	LOC110384663	17811391	20998788
gene-LOC110384637	LOC110384637	48.2173	0.210875	0.370916	0.201154	0.44672	NC_064777.1	Gnomon	gene	3312616	3315375		+		ID=gene-LOC110384637;Dbxref=GeneID:110384637;Name=LOC110384637;description=protein KTI12 homolog;gbkey=Gene;gene=LOC110384637;gene_biotype=protein_coding	GeneID:110384637	LOC110384637	protein KTI12 homolog	Gene	LOC110384637	protein_coding	gene-LOC110384637	GeneID:110384637	LOC110384637	protein KTI12 homolog	Gene	LOC110384637	protein_coding	gene-LOC110384637	2	LOC110384637	17811391	21124007
gene-LOC110384641	LOC110384641	691.692	-0.475476	0.294451	0.0266621	0.183555	NC_064777.1	Gnomon	gene	3382270	3412681		-		ID=gene-LOC110384641;Dbxref=GeneID:110384641;Name=LOC110384641;description=acyl-CoA-binding domain-containing protein 5;gbkey=Gene;gene=LOC110384641;gene_biotype=protein_coding	GeneID:110384641	LOC110384641	acyl-CoA-binding domain-containing protein 5	Gene	LOC110384641	protein_coding	gene-LOC110384641	GeneID:110384641	LOC110384641	acyl-CoA-binding domain-containing protein 5	Gene	LOC110384641	protein_coding	gene-LOC110384641	2	LOC110384641	17811391	21193661
gene-LOC110384668	LOC110384668	3174.64	0.908162	0.449426	0.0035918	0.0759233	NC_064777.1	Gnomon	gene	3413662	3419188		+		ID=gene-LOC110384668;Dbxref=GeneID:110384668;Name=LOC110384668;description=nascent polypeptide-associated complex subunit alpha;gbkey=Gene;gene=LOC110384668;gene_biotype=protein_coding	GeneID:110384668	LOC110384668	nascent polypeptide-associated complex subunit alpha	Gene	LOC110384668	protein_coding	gene-LOC110384668	GeneID:110384668	LOC110384668	nascent polypeptide-associated complex subunit alpha	Gene	LOC110384668	protein_coding	gene-LOC110384668	2	LOC110384668	17811391	21225053
gene-LOC110384618	LOC110384618	736.138	0.315798	0.311863	0.1221	0.355905	NC_064777.1	Gnomon	gene	3419877	3426845		-		ID=gene-LOC110384618;Dbxref=GeneID:110384618;Name=LOC110384618;description=T-complex protein 1 subunit epsilon;gbkey=Gene;gene=LOC110384618;gene_biotype=protein_coding	GeneID:110384618	LOC110384618	T-complex protein 1 subunit epsilon	Gene	LOC110384618	protein_coding	gene-LOC110384618	GeneID:110384618	LOC110384618	T-complex protein 1 subunit epsilon	Gene	LOC110384618	protein_coding	gene-LOC110384618	2	LOC110384618	17811391	21231268
gene-LOC110384634	LOC110384634	2006.6	0.0471135	0.218409	0.784654	0.885463	NC_064777.1	Gnomon	gene	3445264	3453373		+		ID=gene-LOC110384634;Dbxref=GeneID:110384634;Name=LOC110384634;description=protein CDV3 homolog;gbkey=Gene;gene=LOC110384634;gene_biotype=protein_coding	GeneID:110384634	LOC110384634	protein CDV3 homolog	Gene	LOC110384634	protein_coding	gene-LOC110384634	GeneID:110384634	LOC110384634	protein CDV3 homolog	Gene	LOC110384634	protein_coding	gene-LOC110384634	2	LOC110384634	17811391	21256655
gene-LOC110384655	LOC110384655	673.274	1.68939	0.464416	1.55264e-05	0.00245173	NC_064777.1	Gnomon	gene	3502856	3504757		+		ID=gene-LOC110384655;Dbxref=GeneID:110384655;Name=LOC110384655;description=adenosine 5'-monophosphoramidase HINT2;gbkey=Gene;gene=LOC110384655;gene_biotype=protein_coding	GeneID:110384655	LOC110384655	adenosine 5'-monophosphoramidase HINT2	Gene	LOC110384655	protein_coding	gene-LOC110384655	GeneID:110384655	LOC110384655	adenosine 5'-monophosphoramidase HINT2	Gene	LOC110384655	protein_coding	gene-LOC110384655	2	LOC110384655	17811391	21314247
gene-LOC110384633	LOC110384633	1243.87	0.135469	0.292442	0.443622	0.654656	NC_064777.1	Gnomon	gene	3505120	3506104		+		ID=gene-LOC110384633;Dbxref=GeneID:110384633;Name=LOC110384633;description=adenosine 5'-monophosphoramidase HINT1;gbkey=Gene;gene=LOC110384633;gene_biotype=protein_coding	GeneID:110384633	LOC110384633	adenosine 5'-monophosphoramidase HINT1	Gene	LOC110384633	protein_coding	gene-LOC110384633	GeneID:110384633	LOC110384633	adenosine 5'-monophosphoramidase HINT1	Gene	LOC110384633	protein_coding	gene-LOC110384633	2	LOC110384633	17811391	21316511
gene-LOC110384632	LOC110384632	120.43	0.337672	0.4075	0.10298	0.329173	NC_064777.1	Gnomon	gene	3506470	3513076		+		ID=gene-LOC110384632;Dbxref=GeneID:110384632;Name=LOC110384632;description=translin;gbkey=Gene;gene=LOC110384632;gene_biotype=protein_coding	GeneID:110384632	LOC110384632	translin	Gene	LOC110384632	protein_coding	gene-LOC110384632	GeneID:110384632	LOC110384632	translin	Gene	LOC110384632	protein_coding	gene-LOC110384632	2	LOC110384632	17811391	21317861
gene-LOC110384615	LOC110384615	499.734	0.0553076	0.254947	0.753454	0.866964	NC_064777.1	Gnomon	gene	3845171	3874236		-		ID=gene-LOC110384615;Dbxref=GeneID:110384615;Name=LOC110384615;description=cyclin-T;gbkey=Gene;gene=LOC110384615;gene_biotype=protein_coding	GeneID:110384615	LOC110384615	cyclin-T	Gene	LOC110384615	protein_coding	gene-LOC110384615	GeneID:110384615	LOC110384615	cyclin-T	Gene	LOC110384615	protein_coding	gene-LOC110384615	2	LOC110384615	17811391	21656562
gene-LOC110384616	LOC110384616	45.5571	-0.57749	0.547749	0.0305891	0.196432	NC_064777.1	Gnomon	gene	3874450	3883835		+		ID=gene-LOC110384616;Dbxref=GeneID:110384616;Name=LOC110384616;description=KAT8 regulatory NSL complex subunit 2;gbkey=Gene;gene=LOC110384616;gene_biotype=protein_coding	GeneID:110384616	LOC110384616	KAT8 regulatory NSL complex subunit 2	Gene	LOC110384616	protein_coding	gene-LOC110384616	GeneID:110384616	LOC110384616	KAT8 regulatory NSL complex subunit 2	Gene	LOC110384616	protein_coding	gene-LOC110384616	2	LOC110384616	17811391	21685841
gene-LOC110384617	LOC110384617	3456.89	2.67008	0.603304	4.59628e-07	0.000150436	NC_064777.1	Gnomon	gene	3891633	3895348		-		ID=gene-LOC110384617;Dbxref=GeneID:110384617;Name=LOC110384617;description=uncharacterized LOC110384617;gbkey=Gene;gene=LOC110384617;gene_biotype=protein_coding	GeneID:110384617	LOC110384617	uncharacterized LOC110384617	Gene	LOC110384617	protein_coding	gene-LOC110384617	GeneID:110384617	LOC110384617	uncharacterized LOC110384617	Gene	LOC110384617	protein_coding	gene-LOC110384617	2	LOC110384617	17811391	21703024
gene-LOC110384607	LOC110384607	85.416	-0.319902	0.451156	0.0929639	0.317517	NC_064777.1	Gnomon	gene	4022886	4078026		-		ID=gene-LOC110384607;Dbxref=GeneID:110384607;Name=LOC110384607;description=phosphatidylinositol 4-phosphate 5-kinase type-1 alpha;gbkey=Gene;gene=LOC110384607;gene_biotype=protein_coding	GeneID:110384607	LOC110384607	phosphatidylinositol 4-phosphate 5-kinase type-1 alpha	Gene	LOC110384607	protein_coding	gene-LOC110384607	GeneID:110384607	LOC110384607	phosphatidylinositol 4-phosphate 5-kinase type-1 alpha	Gene	LOC110384607	protein_coding	gene-LOC110384607	2	LOC110384607	17811391	21834277
gene-LOC110369604	LOC110369604	188.603	0.321677	0.293845	0.110842	0.341945	NC_064777.1	Gnomon	gene	4078527	4098764		+		ID=gene-LOC110369604;Dbxref=GeneID:110369604;Name=LOC110369604;description=PC4 and SFRS1-interacting protein;gbkey=Gene;gene=LOC110369604;gene_biotype=protein_coding	GeneID:110369604	LOC110369604	PC4 and SFRS1-interacting protein	Gene	LOC110369604	protein_coding	gene-LOC110369604	GeneID:110369604	LOC110369604	PC4 and SFRS1-interacting protein	Gene	LOC110369604	protein_coding	gene-LOC110369604	2	LOC110369604	17811391	21889918
gene-LOC110384671	LOC110384671	990.829	0.554548	0.356512	0.0212555	0.164379	NC_064777.1	Gnomon	gene	4109454	4111805		-		ID=gene-LOC110384671;Dbxref=GeneID:110384671;Name=LOC110384671;description=translation machinery-associated protein 7 homolog;gbkey=Gene;gene=LOC110384671;gene_biotype=protein_coding	GeneID:110384671	LOC110384671	translation machinery-associated protein 7 homolog	Gene	LOC110384671	protein_coding	gene-LOC110384671	GeneID:110384671	LOC110384671	translation machinery-associated protein 7 homolog	Gene	LOC110384671	protein_coding	gene-LOC110384671	2	LOC110384671	17811391	21920845
gene-LOC110369605	LOC110369605	354.45	-0.112923	0.24622	0.522431	0.712167	NC_064777.1	Gnomon	gene	4132030	4252603		-		ID=gene-LOC110369605;Dbxref=GeneID:110369605;Name=LOC110369605;description=uncharacterized LOC110369605;gbkey=Gene;gene=LOC110369605;gene_biotype=protein_coding	GeneID:110369605	LOC110369605	uncharacterized LOC110369605	Gene	LOC110369605	protein_coding	gene-LOC110369605	GeneID:110369605	LOC110369605	uncharacterized LOC110369605	Gene	LOC110369605	protein_coding	gene-LOC110369605	2	LOC110369605	17811391	21943421
gene-LOC110384631	LOC110384631	132.844	-0.227569	0.400983	0.142571	0.381876	NC_064777.1	Gnomon	gene	4257858	4285453		-		ID=gene-LOC110384631;Dbxref=GeneID:110384631;Name=LOC110384631;description=uncharacterized LOC110384631;gbkey=Gene;gene=LOC110384631;gene_biotype=protein_coding	GeneID:110384631	LOC110384631	uncharacterized LOC110384631	Gene	LOC110384631	protein_coding	gene-LOC110384631	GeneID:110384631	LOC110384631	uncharacterized LOC110384631	Gene	LOC110384631	protein_coding	gene-LOC110384631	2	LOC110384631	17811391	22069249
gene-LOC110384623	LOC110384623	123.506	-0.268432	0.344661	0.170096	0.413407	NC_064777.1	Gnomon	gene	4310878	4361585		-		ID=gene-LOC110384623;Dbxref=GeneID:110384623;Name=LOC110384623;description=dymeclin;gbkey=Gene;gene=LOC110384623;gene_biotype=protein_coding	GeneID:110384623	LOC110384623	dymeclin	Gene	LOC110384623	protein_coding	gene-LOC110384623	GeneID:110384623	LOC110384623	dymeclin	Gene	LOC110384623	protein_coding	gene-LOC110384623	2	LOC110384623	17811391	22122269
gene-LOC110384647	LOC110384647	47.7667	1.92676	0.667117	0.000169339	0.0131686	NC_064777.1	Gnomon	gene	4361967	4372279		+		ID=gene-LOC110384647;Dbxref=GeneID:110384647;Name=LOC110384647;description=putative ATP-dependent RNA helicase TDRD12;gbkey=Gene;gene=LOC110384647;gene_biotype=protein_coding	GeneID:110384647	LOC110384647	putative ATP-dependent RNA helicase TDRD12	Gene	LOC110384647	protein_coding	gene-LOC110384647	GeneID:110384647	LOC110384647	putative ATP-dependent RNA helicase TDRD12	Gene	LOC110384647	protein_coding	gene-LOC110384647	2	LOC110384647	17811391	22173358
gene-LOC126054845	LOC126054845	58.2167	-0.0498981	0.288953	0.75745	0.869793	NC_064777.1	Gnomon	gene	4373939	4375600		-		ID=gene-LOC126054845;Dbxref=GeneID:126054845;Name=LOC126054845;description=uncharacterized LOC126054845;gbkey=Gene;gene=LOC126054845;gene_biotype=protein_coding	GeneID:126054845	LOC126054845	uncharacterized LOC126054845	Gene	LOC126054845	protein_coding	gene-LOC126054845	GeneID:126054845	LOC126054845	uncharacterized LOC126054845	Gene	LOC126054845	protein_coding	gene-LOC126054845	2	LOC126054845	17811391	22185330
gene-LOC110369629	LOC110369629	74.6773	-0.147025	0.30472	0.396989	0.616497	NC_064777.1	Gnomon	gene	4377426	4496307		-		ID=gene-LOC110369629;Dbxref=GeneID:110369629;Name=LOC110369629;description=WD repeat-containing protein 7;gbkey=Gene;gene=LOC110369629;gene_biotype=protein_coding	GeneID:110369629	LOC110369629	WD repeat-containing protein 7	Gene	LOC110369629	protein_coding	gene-LOC110369629	GeneID:110369629	LOC110369629	WD repeat-containing protein 7	Gene	LOC110369629	protein_coding	gene-LOC110369629	2	LOC110369629	17811391	22188817
gene-LOC110384640	LOC110384640	450.726	-0.1164	0.251556	0.511395	0.705539	NC_064777.1	Gnomon	gene	4499635	4533201		+		ID=gene-LOC110384640;Dbxref=GeneID:110384640;Name=LOC110384640;description=LIM and SH3 domain protein Lasp;gbkey=Gene;gene=LOC110384640;gene_biotype=protein_coding	GeneID:110384640	LOC110384640	LIM and SH3 domain protein Lasp	Gene	LOC110384640	protein_coding	gene-LOC110384640	GeneID:110384640	LOC110384640	LIM and SH3 domain protein Lasp	Gene	LOC110384640	protein_coding	gene-LOC110384640	2	LOC110384640	17811391	22311026
gene-LOC110384610	LOC110384610	462.52	-0.267723	0.356654	0.166115	0.409	NC_064777.1	Gnomon	gene	4537762	4586342		-		ID=gene-LOC110384610;Dbxref=GeneID:110384610;Name=LOC110384610;description=transcription factor CP2;gbkey=Gene;gene=LOC110384610;gene_biotype=protein_coding	GeneID:110384610	LOC110384610	transcription factor CP2	Gene	LOC110384610	protein_coding	gene-LOC110384610	GeneID:110384610	LOC110384610	transcription factor CP2	Gene	LOC110384610	protein_coding	gene-LOC110384610	2	LOC110384610	17811391	22349153
gene-LOC110369606	LOC110369606	186.906	-0.955332	0.653904	0.00755745	0.107354	NC_064777.1	Gnomon	gene	4608150	4632277		+		ID=gene-LOC110369606;Dbxref=GeneID:110369606;Name=LOC110369606;description=unconventional myosin-Va;gbkey=Gene;gene=LOC110369606;gene_biotype=protein_coding;partial=true;start_range=.,4608150	GeneID:110369606	LOC110369606	unconventional myosin-Va	Gene	LOC110369606	protein_coding	true	.,4608150	gene-LOC110369606	GeneID:110369606	LOC110369606	unconventional myosin-Va	Gene	LOC110369606	2	LOC110369606	17811391	22419541
gene-LOC110369621	LOC110369621	523.964	0.797254	0.260519	0.000291264	0.0185212	NC_064777.1	Gnomon	gene	4641052	4679360		+		ID=gene-LOC110369621;Dbxref=GeneID:110369621;Name=LOC110369621;description=solute carrier family 28 member 3;gbkey=Gene;gene=LOC110369621;gene_biotype=protein_coding	GeneID:110369621	LOC110369621	solute carrier family 28 member 3	Gene	LOC110369621	protein_coding	gene-LOC110369621	GeneID:110369621	LOC110369621	solute carrier family 28 member 3	Gene	LOC110369621	protein_coding	gene-LOC110369621	2	LOC110369621	17811391	22452443
gene-LOC110369607	LOC110369607	236.003	-0.384268	0.545648	0.0536851	0.253316	NC_064777.1	Gnomon	gene	4684296	4702869		-		ID=gene-LOC110369607;Dbxref=GeneID:110369607;Name=LOC110369607;description=mothers against decapentaplegic homolog 3;gbkey=Gene;gene=LOC110369607;gene_biotype=protein_coding	GeneID:110369607	LOC110369607	mothers against decapentaplegic homolog 3	Gene	LOC110369607	protein_coding	gene-LOC110369607	GeneID:110369607	LOC110369607	mothers against decapentaplegic homolog 3	Gene	LOC110369607	protein_coding	gene-LOC110369607	2	LOC110369607	17811391	22495687
gene-LOC110369634	LOC110369634	97.9349	0.062604	0.266998	0.719721	0.844416	NC_064777.1	Gnomon	gene	4821989	4824235		-		ID=gene-LOC110369634;Dbxref=GeneID:110369634;Name=LOC110369634;description=carbonyl reductase [NADPH] 1;gbkey=Gene;gene=LOC110369634;gene_biotype=protein_coding	GeneID:110369634	LOC110369634	carbonyl reductase [NADPH] 1	Gene	LOC110369634	protein_coding	gene-LOC110369634	GeneID:110369634	LOC110369634	carbonyl reductase [NADPH] 1	Gene	LOC110369634	protein_coding	gene-LOC110369634	2	LOC110369634	17811391	22633380
gene-LOC110384639	LOC110384639	196.646	0.0837501	0.310083	0.58267	0.753586	NC_064777.1	Gnomon	gene	4829240	4837102		+		ID=gene-LOC110384639;Dbxref=GeneID:110384639;Name=LOC110384639;description=guanine nucleotide-binding protein G(f) subunit alpha;gbkey=Gene;gene=LOC110384639;gene_biotype=protein_coding	GeneID:110384639	LOC110384639	guanine nucleotide-binding protein G(f) subunit alpha	Gene	LOC110384639	protein_coding	gene-LOC110384639	GeneID:110384639	LOC110384639	guanine nucleotide-binding protein G(f) subunit alpha	Gene	LOC110384639	protein_coding	gene-LOC110384639	2	LOC110384639	17811391	22640631
gene-LOC110384619	LOC110384619	3501.76	0.0642662	0.278508	0.689811	0.826331	NC_064777.1	Gnomon	gene	4860385	4891918		+		ID=gene-LOC110384619;Dbxref=GeneID:110384619;Name=LOC110384619;description=steroidogenic acute regulatory protein-like;gbkey=Gene;gene=LOC110384619;gene_biotype=protein_coding	GeneID:110384619	LOC110384619	steroidogenic acute regulatory protein-like	Gene	LOC110384619	protein_coding	gene-LOC110384619	GeneID:110384619	LOC110384619	steroidogenic acute regulatory protein-like	Gene	LOC110384619	protein_coding	gene-LOC110384619	2	LOC110384619	17811391	22671776
gene-LOC110369611	LOC110369611	1327.38	0.767119	0.260039	0.000440741	0.0246796	NC_064777.1	Gnomon	gene	4928406	4938201		+		ID=gene-LOC110369611;Dbxref=GeneID:110369611;Name=LOC110369611;description=aspartate--tRNA ligase%2C cytoplasmic;gbkey=Gene;gene=LOC110369611;gene_biotype=protein_coding	GeneID:110369611	LOC110369611	aspartate--tRNA ligase%2C cytoplasmic	Gene	LOC110369611	protein_coding	gene-LOC110369611	GeneID:110369611	LOC110369611	aspartate--tRNA ligase%2C cytoplasmic	Gene	LOC110369611	protein_coding	gene-LOC110369611	2	LOC110369611	17811391	22739797
gene-LOC110384680	LOC110384680	117.271	-0.201209	0.319789	0.274624	0.51525	NC_064777.1	Gnomon	gene	4986539	4995201		+		ID=gene-LOC110384680;Dbxref=GeneID:110384680;Name=LOC110384680;description=AP-3 complex subunit sigma-2;gbkey=Gene;gene=LOC110384680;gene_biotype=protein_coding	GeneID:110384680	LOC110384680	AP-3 complex subunit sigma-2	Gene	LOC110384680	protein_coding	gene-LOC110384680	GeneID:110384680	LOC110384680	AP-3 complex subunit sigma-2	Gene	LOC110384680	protein_coding	gene-LOC110384680	2	LOC110384680	17811391	22797930
gene-LOC110369618	LOC110369618	266.27	1.17305	0.685549	0.00390518	0.0779525	NC_064777.1	Gnomon	gene	5186339	5197760		+		ID=gene-LOC110369618;Dbxref=GeneID:110369618;Name=LOC110369618;description=aldo-keto reductase AKR2E4;gbkey=Gene;gene=LOC110369618;gene_biotype=protein_coding	GeneID:110369618	LOC110369618	aldo-keto reductase AKR2E4	Gene	LOC110369618	protein_coding	gene-LOC110369618	GeneID:110369618	LOC110369618	aldo-keto reductase AKR2E4	Gene	LOC110369618	protein_coding	gene-LOC110369618	2	LOC110369618	17811391	22997730
gene-LOC110369638	LOC110369638	134.899	2.01659	1.45871	0.00300792	0.0692065	NC_064777.1	Gnomon	gene	5199794	5206255		+		ID=gene-LOC110369638;Dbxref=GeneID:110369638;Name=LOC110369638;description=aldo-keto reductase AKR2E4;gbkey=Gene;gene=LOC110369638;gene_biotype=protein_coding	GeneID:110369638	LOC110369638	aldo-keto reductase AKR2E4	Gene	LOC110369638	protein_coding	gene-LOC110369638	GeneID:110369638	LOC110369638	aldo-keto reductase AKR2E4	Gene	LOC110369638	protein_coding	gene-LOC110369638	2	LOC110369638	17811391	23011185
gene-LOC110384691	LOC110384691	1263.62	-1.43159	0.459281	0.000102098	0.0100249	NC_064777.1	Gnomon	gene	5205789	5220238		-		ID=gene-LOC110384691;Dbxref=GeneID:110384691;Name=LOC110384691;description=uncharacterized LOC110384691;gbkey=Gene;gene=LOC110384691;gene_biotype=protein_coding	GeneID:110384691	LOC110384691	uncharacterized LOC110384691	Gene	LOC110384691	protein_coding	gene-LOC110384691	GeneID:110384691	LOC110384691	uncharacterized LOC110384691	Gene	LOC110384691	protein_coding	gene-LOC110384691	2	LOC110384691	17811391	23017180
gene-LOC110384622	LOC110384622	128.236	-0.136099	0.348092	0.317547	0.551162	NC_064777.1	Gnomon	gene	5260776	5381954		+		ID=gene-LOC110384622;Dbxref=GeneID:110384622;Name=LOC110384622;description=talin-1;gbkey=Gene;gene=LOC110384622;gene_biotype=protein_coding	GeneID:110384622	LOC110384622	talin-1	Gene	LOC110384622	protein_coding	gene-LOC110384622	GeneID:110384622	LOC110384622	talin-1	Gene	LOC110384622	protein_coding	gene-LOC110384622	2	LOC110384622	17811391	23072167
gene-LOC110369626	LOC110369626	125.113	-0.689735	0.480194	0.0152066	0.1434	NC_064777.1	Gnomon	gene	5531945	5586822		-		ID=gene-LOC110369626;Dbxref=GeneID:110369626;Name=LOC110369626;description=CLIP-associating protein;gbkey=Gene;gene=LOC110369626;gene_biotype=protein_coding	GeneID:110369626	LOC110369626	CLIP-associating protein	Gene	LOC110369626	protein_coding	gene-LOC110369626	GeneID:110369626	LOC110369626	CLIP-associating protein	Gene	LOC110369626	protein_coding	gene-LOC110369626	2	LOC110369626	17811391	23343336
gene-LOC110374888	LOC110374888	29507.4	-0.119209	0.234359	0.506626	0.703066	NC_064777.1	Gnomon	gene	5944326	5956624		+		ID=gene-LOC110374888;Dbxref=GeneID:110374888;Name=LOC110374888;description=chitin-binding domain protein cbd-1;gbkey=Gene;gene=LOC110374888;gene_biotype=protein_coding	GeneID:110374888	LOC110374888	chitin-binding domain protein cbd-1	Gene	LOC110374888	protein_coding	gene-LOC110374888	GeneID:110374888	LOC110374888	chitin-binding domain protein cbd-1	Gene	LOC110374888	protein_coding	gene-LOC110374888	2	LOC110374888	17811391	23755717
gene-LOC110374883	LOC110374883	244.065	-2.04858	0.500892	2.05058e-06	0.000515684	NC_064777.1	Gnomon	gene	5956892	5970553		-		ID=gene-LOC110374883;Dbxref=GeneID:110374883;Name=LOC110374883;description=cysteine dioxygenase type 1;gbkey=Gene;gene=LOC110374883;gene_biotype=protein_coding	GeneID:110374883	LOC110374883	cysteine dioxygenase type 1	Gene	LOC110374883	protein_coding	gene-LOC110374883	GeneID:110374883	LOC110374883	cysteine dioxygenase type 1	Gene	LOC110374883	protein_coding	gene-LOC110374883	2	LOC110374883	17811391	23768283
gene-LOC110374865	LOC110374865	76.2601	0.30396	0.352712	0.135393	0.372494	NC_064777.1	Gnomon	gene	5988860	5996118		+		ID=gene-LOC110374865;Dbxref=GeneID:110374865;Name=LOC110374865;description=E3 ubiquitin-protein ligase RNF113A;gbkey=Gene;gene=LOC110374865;gene_biotype=protein_coding	GeneID:110374865	LOC110374865	E3 ubiquitin-protein ligase RNF113A	Gene	LOC110374865	protein_coding	gene-LOC110374865	GeneID:110374865	LOC110374865	E3 ubiquitin-protein ligase RNF113A	Gene	LOC110374865	protein_coding	gene-LOC110374865	2	LOC110374865	17811391	23800251
gene-LOC110374885	LOC110374885	1098.12	-0.2292	0.412134	0.120259	0.353566	NC_064777.1	Gnomon	gene	6031070	6092340		-		ID=gene-LOC110374885;Dbxref=GeneID:110374885;Name=LOC110374885;description=mucin-17;gbkey=Gene;gene=LOC110374885;gene_biotype=protein_coding	GeneID:110374885	LOC110374885	mucin-17	Gene	LOC110374885	protein_coding	gene-LOC110374885	GeneID:110374885	LOC110374885	mucin-17	Gene	LOC110374885	protein_coding	gene-LOC110374885	2	LOC110374885	17811391	23842461
gene-LOC110380401	LOC110380401	52.2599	-0.330108	0.350973	0.112947	0.344833	NC_064777.1	Gnomon	gene	6154167	6171689		+		ID=gene-LOC110380401;Dbxref=GeneID:110380401;Name=LOC110380401;description=uncharacterized LOC110380401;gbkey=Gene;gene=LOC110380401;gene_biotype=protein_coding	GeneID:110380401	LOC110380401	uncharacterized LOC110380401	Gene	LOC110380401	protein_coding	gene-LOC110380401	GeneID:110380401	LOC110380401	uncharacterized LOC110380401	Gene	LOC110380401	protein_coding	gene-LOC110380401	2	LOC110380401	17811391	23965558
gene-LOC110380413	LOC110380413	6997.83	-0.375933	0.398749	0.0844723	0.303635	NC_064777.1	Gnomon	gene	6224185	6227372		-		ID=gene-LOC110380413;Dbxref=GeneID:110380413;Name=LOC110380413;description=cytochrome P450 6B6-like;gbkey=Gene;gene=LOC110380413;gene_biotype=protein_coding	GeneID:110380413	LOC110380413	cytochrome P450 6B6-like	Gene	LOC110380413	protein_coding	gene-LOC110380413	GeneID:110380413	LOC110380413	cytochrome P450 6B6-like	Gene	LOC110380413	protein_coding	gene-LOC110380413	2	LOC110380413	17811391	24035576
gene-LOC110380419	LOC110380419	150.338	-1.68614	0.572008	0.000150464	0.0123091	NC_064777.1	Gnomon	gene	6229198	6232902		-		ID=gene-LOC110380419;Dbxref=GeneID:110380419;Name=LOC110380419;description=cytochrome P450 6B6-like;gbkey=Gene;gene=LOC110380419;gene_biotype=protein_coding	GeneID:110380419	LOC110380419	cytochrome P450 6B6-like	Gene	LOC110380419	protein_coding	gene-LOC110380419	GeneID:110380419	LOC110380419	cytochrome P450 6B6-like	Gene	LOC110380419	protein_coding	gene-LOC110380419	2	LOC110380419	17811391	24040589
gene-LOC110380405	LOC110380405	974.743	0.0691438	0.264073	0.693551	0.828067	NC_064777.1	Gnomon	gene	6234427	6246167		-		ID=gene-LOC110380405;Dbxref=GeneID:110380405;Name=LOC110380405;description=protein ERGIC-53;gbkey=Gene;gene=LOC110380405;gene_biotype=protein_coding	GeneID:110380405	LOC110380405	protein ERGIC-53	Gene	LOC110380405	protein_coding	gene-LOC110380405	GeneID:110380405	LOC110380405	protein ERGIC-53	Gene	LOC110380405	protein_coding	gene-LOC110380405	2	LOC110380405	17811391	24045818
gene-LOC110380412	LOC110380412	67.022	-0.0488523	0.267598	0.774469	0.879667	NC_064777.1	Gnomon	gene	6340307	6356389		-		ID=gene-LOC110380412;Dbxref=GeneID:110380412;Name=LOC110380412;description=vacuolar protein sorting-associated protein 53 homolog;gbkey=Gene;gene=LOC110380412;gene_biotype=protein_coding	GeneID:110380412	LOC110380412	vacuolar protein sorting-associated protein 53 homolog	Gene	LOC110380412	protein_coding	gene-LOC110380412	GeneID:110380412	LOC110380412	vacuolar protein sorting-associated protein 53 homolog	Gene	LOC110380412	protein_coding	gene-LOC110380412	2	LOC110380412	17811391	24151698
gene-LOC110380414	LOC110380414	62.496	-0.0307713	0.267493	0.855108	0.926189	NC_064777.1	Gnomon	gene	6356652	6391800		+		ID=gene-LOC110380414;Dbxref=GeneID:110380414;Name=LOC110380414;description=cilia- and flagella-associated protein 410;gbkey=Gene;gene=LOC110380414;gene_biotype=protein_coding	GeneID:110380414	LOC110380414	cilia- and flagella-associated protein 410	Gene	LOC110380414	protein_coding	gene-LOC110380414	GeneID:110380414	LOC110380414	cilia- and flagella-associated protein 410	Gene	LOC110380414	protein_coding	gene-LOC110380414	2	LOC110380414	17811391	24168043
gene-LOC110380420	LOC110380420	16716.5	0.932157	0.56926	0.00761703	0.107749	NC_064777.1	Gnomon	gene	6400536	6405033		-		ID=gene-LOC110380420;Dbxref=GeneID:110380420;Name=LOC110380420;description=40S ribosomal protein S21;gbkey=Gene;gene=LOC110380420;gene_biotype=protein_coding	GeneID:110380420	LOC110380420	40S ribosomal protein S21	Gene	LOC110380420	protein_coding	gene-LOC110380420	GeneID:110380420	LOC110380420	40S ribosomal protein S21	Gene	LOC110380420	protein_coding	gene-LOC110380420	2	LOC110380420	17811391	24211927
gene-LOC110380153	LOC110380153	48.0478	0.0218332	0.315473	0.872321	0.937193	NC_064778.1	Gnomon	gene	3784	11232		-		ID=gene-LOC110380153;Dbxref=GeneID:110380153;Name=LOC110380153;description=uncharacterized LOC110380153;gbkey=Gene;gene=LOC110380153;gene_biotype=protein_coding	GeneID:110380153	LOC110380153	uncharacterized LOC110380153	Gene	LOC110380153	protein_coding	gene-LOC110380153	GeneID:110380153	LOC110380153	uncharacterized LOC110380153	Gene	LOC110380153	protein_coding	gene-LOC110380153	3	LOC110380153	24211927	24215711
gene-LOC126056312	LOC126056312	467.675	-0.0433994	0.280501	0.791304	0.890058	NC_064778.1	Gnomon	gene	39354	40731		+		ID=gene-LOC126056312;Dbxref=GeneID:126056312;Name=LOC126056312;description=high mobility group protein D-like;gbkey=Gene;gene=LOC126056312;gene_biotype=protein_coding	GeneID:126056312	LOC126056312	high mobility group protein D-like	Gene	LOC126056312	protein_coding	gene-LOC126056312	GeneID:126056312	LOC126056312	high mobility group protein D-like	Gene	LOC126056312	protein_coding	gene-LOC126056312	3	LOC126056312	24211927	24251281
gene-LOC110380141	LOC110380141	97.9223	-0.0418179	0.294589	0.787684	0.887255	NC_064778.1	Gnomon	gene	40881	295116		+		ID=gene-LOC110380141;Dbxref=GeneID:110380141;Name=LOC110380141;description=uncharacterized LOC110380141;gbkey=Gene;gene=LOC110380141;gene_biotype=protein_coding	GeneID:110380141	LOC110380141	uncharacterized LOC110380141	Gene	LOC110380141	protein_coding	gene-LOC110380141	GeneID:110380141	LOC110380141	uncharacterized LOC110380141	Gene	LOC110380141	protein_coding	gene-LOC110380141	3	LOC110380141	24211927	24252808
gene-LOC110380154	LOC110380154	3443.33	-0.489079	0.368473	0.0372259	0.21256	NC_064778.1	Gnomon	gene	215378	218215		+		ID=gene-LOC110380154;Dbxref=GeneID:110380154;Name=LOC110380154;description=protein charybde;gbkey=Gene;gene=LOC110380154;gene_biotype=protein_coding	GeneID:110380154	LOC110380154	protein charybde	Gene	LOC110380154	protein_coding	gene-LOC110380154	GeneID:110380154	LOC110380154	protein charybde	Gene	LOC110380154	protein_coding	gene-LOC110380154	3	LOC110380154	24211927	24427305
gene-LOC110380142	LOC110380142	221.579	-0.0144353	0.290574	0.922688	0.96307	NC_064778.1	Gnomon	gene	288840	290217		+		ID=gene-LOC110380142;Dbxref=GeneID:110380142;Name=LOC110380142;description=high mobility group protein D;gbkey=Gene;gene=LOC110380142;gene_biotype=protein_coding	GeneID:110380142	LOC110380142	high mobility group protein D	Gene	LOC110380142	protein_coding	gene-LOC110380142	GeneID:110380142	LOC110380142	high mobility group protein D	Gene	LOC110380142	protein_coding	gene-LOC110380142	3	LOC110380142	24211927	24500767
gene-LOC126056290	LOC126056290	2861.23	-0.261875	0.315877	0.178946	0.422477	NC_064778.1	Gnomon	gene	441223	444060		+		ID=gene-LOC126056290;Dbxref=GeneID:126056290;Name=LOC126056290;description=protein charybde-like;gbkey=Gene;gene=LOC126056290;gene_biotype=protein_coding	GeneID:126056290	LOC126056290	protein charybde-like	Gene	LOC126056290	protein_coding	gene-LOC126056290	GeneID:126056290	LOC126056290	protein charybde-like	Gene	LOC126056290	protein_coding	gene-LOC126056290	3	LOC126056290	24211927	24653150
gene-LOC110380261	LOC110380261	46.134	0.899044	0.674281	0.0100515	0.119527	NC_064778.1	Gnomon	gene	645925	647316		-		ID=gene-LOC110380261;Dbxref=GeneID:110380261;Name=LOC110380261;description=nucleoside diphosphate kinase 6;gbkey=Gene;gene=LOC110380261;gene_biotype=protein_coding	GeneID:110380261	LOC110380261	nucleoside diphosphate kinase 6	Gene	LOC110380261	protein_coding	gene-LOC110380261	GeneID:110380261	LOC110380261	nucleoside diphosphate kinase 6	Gene	LOC110380261	protein_coding	gene-LOC110380261	3	LOC110380261	24211927	24857852
gene-LOC110380246	LOC110380246	147.49	0.0471577	0.219962	0.783514	0.885054	NC_064778.1	Gnomon	gene	652291	654529		+		ID=gene-LOC110380246;Dbxref=GeneID:110380246;Name=LOC110380246;description=U5 small nuclear ribonucleoprotein 40 kDa protein;gbkey=Gene;gene=LOC110380246;gene_biotype=protein_coding	GeneID:110380246	LOC110380246	U5 small nuclear ribonucleoprotein 40 kDa protein	Gene	LOC110380246	protein_coding	gene-LOC110380246	GeneID:110380246	LOC110380246	U5 small nuclear ribonucleoprotein 40 kDa protein	Gene	LOC110380246	protein_coding	gene-LOC110380246	3	LOC110380246	24211927	24864218
gene-LOC110380245	LOC110380245	130.45	0.0344226	0.248883	0.845197	0.921251	NC_064778.1	Gnomon	gene	654506	658528		-		ID=gene-LOC110380245;Dbxref=GeneID:110380245;Name=LOC110380245;description=nucleoporin NUP42;gbkey=Gene;gene=LOC110380245;gene_biotype=protein_coding	GeneID:110380245	LOC110380245	nucleoporin NUP42	Gene	LOC110380245	protein_coding	gene-LOC110380245	GeneID:110380245	LOC110380245	nucleoporin NUP42	Gene	LOC110380245	protein_coding	gene-LOC110380245	3	LOC110380245	24211927	24866433
gene-LOC110380251	LOC110380251	612.59	-0.314011	0.306036	0.120559	0.353757	NC_064778.1	Gnomon	gene	658635	662553		+		ID=gene-LOC110380251;Dbxref=GeneID:110380251;Name=LOC110380251;description=stimulator of interferon genes protein;gbkey=Gene;gene=LOC110380251;gene_biotype=protein_coding	GeneID:110380251	LOC110380251	stimulator of interferon genes protein	Gene	LOC110380251	protein_coding	gene-LOC110380251	GeneID:110380251	LOC110380251	stimulator of interferon genes protein	Gene	LOC110380251	protein_coding	gene-LOC110380251	3	LOC110380251	24211927	24870562
gene-LOC110380253	LOC110380253	88.9215	-0.239706	0.318227	0.212151	0.459785	NC_064778.1	Gnomon	gene	662836	669015		+		ID=gene-LOC110380253;Dbxref=GeneID:110380253;Name=LOC110380253;description=stimulator of interferon genes protein homolog;gbkey=Gene;gene=LOC110380253;gene_biotype=protein_coding	GeneID:110380253	LOC110380253	stimulator of interferon genes protein homolog	Gene	LOC110380253	protein_coding	gene-LOC110380253	GeneID:110380253	LOC110380253	stimulator of interferon genes protein homolog	Gene	LOC110380253	protein_coding	gene-LOC110380253	3	LOC110380253	24211927	24874763
gene-LOC110380241	LOC110380241	51.7363	0.135615	0.325302	0.39719	0.616516	NC_064778.1	Gnomon	gene	679510	686145		+		ID=gene-LOC110380241;Dbxref=GeneID:110380241;Name=LOC110380241;description=nucleolar pre-ribosomal-associated protein 1;gbkey=Gene;gene=LOC110380241;gene_biotype=protein_coding	GeneID:110380241	LOC110380241	nucleolar pre-ribosomal-associated protein 1	Gene	LOC110380241	protein_coding	gene-LOC110380241	GeneID:110380241	LOC110380241	nucleolar pre-ribosomal-associated protein 1	Gene	LOC110380241	protein_coding	gene-LOC110380241	3	LOC110380241	24211927	24891437
gene-LOC110380244	LOC110380244	205.37	-0.30561	0.295941	0.126841	0.362562	NC_064778.1	Gnomon	gene	796857	799971		+		ID=gene-LOC110380244;Dbxref=GeneID:110380244;Name=LOC110380244;description=PEST proteolytic signal-containing nuclear protein;gbkey=Gene;gene=LOC110380244;gene_biotype=protein_coding	GeneID:110380244	LOC110380244	PEST proteolytic signal-containing nuclear protein	Gene	LOC110380244	protein_coding	gene-LOC110380244	GeneID:110380244	LOC110380244	PEST proteolytic signal-containing nuclear protein	Gene	LOC110380244	protein_coding	gene-LOC110380244	3	LOC110380244	24211927	25008784
gene-LOC110380255	LOC110380255	6149.62	0.0189963	0.261721	0.916483	0.960475	NC_064778.1	Gnomon	gene	800135	809392		-		ID=gene-LOC110380255;Dbxref=GeneID:110380255;Name=LOC110380255;description=hydroxyacyl-coenzyme A dehydrogenase%2C mitochondrial;gbkey=Gene;gene=LOC110380255;gene_biotype=protein_coding	GeneID:110380255	LOC110380255	hydroxyacyl-coenzyme A dehydrogenase%2C mitochondrial	Gene	LOC110380255	protein_coding	gene-LOC110380255	GeneID:110380255	LOC110380255	hydroxyacyl-coenzyme A dehydrogenase%2C mitochondrial	Gene	LOC110380255	protein_coding	gene-LOC110380255	3	LOC110380255	24211927	25012062
gene-LOC110380263	LOC110380263	291.05	-0.343179	0.323565	0.099335	0.324838	NC_064778.1	Gnomon	gene	810021	822608		+		ID=gene-LOC110380263;Dbxref=GeneID:110380263;Name=LOC110380263;description=inositol polyphosphate multikinase;gbkey=Gene;gene=LOC110380263;gene_biotype=protein_coding	GeneID:110380263	LOC110380263	inositol polyphosphate multikinase	Gene	LOC110380263	protein_coding	gene-LOC110380263	GeneID:110380263	LOC110380263	inositol polyphosphate multikinase	Gene	LOC110380263	protein_coding	gene-LOC110380263	3	LOC110380263	24211927	25021948
gene-LOC110380259	LOC110380259	4273.69	0.102962	0.301811	0.528493	0.715833	NC_064778.1	Gnomon	gene	810304	815378		+		ID=gene-LOC110380259;Dbxref=GeneID:110380259;Name=LOC110380259;description=probable 3-hydroxyacyl-CoA dehydrogenase B0272.3;gbkey=Gene;gene=LOC110380259;gene_biotype=protein_coding	GeneID:110380259	LOC110380259	probable 3-hydroxyacyl-CoA dehydrogenase B0272.3	Gene	LOC110380259	protein_coding	gene-LOC110380259	GeneID:110380259	LOC110380259	probable 3-hydroxyacyl-CoA dehydrogenase B0272.3	Gene	LOC110380259	protein_coding	gene-LOC110380259	3	LOC110380259	24211927	25022231
gene-LOC110380258	LOC110380258	769.446	0.165432	0.214411	0.332585	0.564141	NC_064778.1	Gnomon	gene	822496	836295		-		ID=gene-LOC110380258;Dbxref=GeneID:110380258;Name=LOC110380258;description=AN1-type zinc finger protein 4;gbkey=Gene;gene=LOC110380258;gene_biotype=protein_coding	GeneID:110380258	LOC110380258	AN1-type zinc finger protein 4	Gene	LOC110380258	protein_coding	gene-LOC110380258	GeneID:110380258	LOC110380258	AN1-type zinc finger protein 4	Gene	LOC110380258	protein_coding	gene-LOC110380258	3	LOC110380258	24211927	25034423
gene-LOC110380260	LOC110380260	15169.7	0.644879	0.516751	0.0214908	0.165445	NC_064778.1	Gnomon	gene	837226	838297		+		ID=gene-LOC110380260;Dbxref=GeneID:110380260;Name=LOC110380260;description=40S ribosomal protein S26;gbkey=Gene;gene=LOC110380260;gene_biotype=protein_coding	GeneID:110380260	LOC110380260	40S ribosomal protein S26	Gene	LOC110380260	protein_coding	gene-LOC110380260	GeneID:110380260	LOC110380260	40S ribosomal protein S26	Gene	LOC110380260	protein_coding	gene-LOC110380260	3	LOC110380260	24211927	25049153
gene-LOC110380262	LOC110380262	92.0444	0.0483336	0.269909	0.778674	0.881096	NC_064778.1	Gnomon	gene	838951	840518		-		ID=gene-LOC110380262;Dbxref=GeneID:110380262;Name=LOC110380262;description=transcription initiation factor TFIID subunit 9;gbkey=Gene;gene=LOC110380262;gene_biotype=protein_coding	GeneID:110380262	LOC110380262	transcription initiation factor TFIID subunit 9	Gene	LOC110380262	protein_coding	gene-LOC110380262	GeneID:110380262	LOC110380262	transcription initiation factor TFIID subunit 9	Gene	LOC110380262	protein_coding	gene-LOC110380262	3	LOC110380262	24211927	25050878
gene-LOC110380242	LOC110380242	372.061	-0.110748	0.234397	0.525725	0.714018	NC_064778.1	Gnomon	gene	841204	930666		-		ID=gene-LOC110380242;Dbxref=GeneID:110380242;Name=LOC110380242;description=stress-activated protein kinase JNK;gbkey=Gene;gene=LOC110380242;gene_biotype=protein_coding	GeneID:110380242	LOC110380242	stress-activated protein kinase JNK	Gene	LOC110380242	protein_coding	gene-LOC110380242	GeneID:110380242	LOC110380242	stress-activated protein kinase JNK	Gene	LOC110380242	protein_coding	gene-LOC110380242	3	LOC110380242	24211927	25053131
gene-LOC110379868	LOC110379868	593.105	0.229681	0.256458	0.218813	0.464225	NC_064778.1	Gnomon	gene	931133	933931		+		ID=gene-LOC110379868;Dbxref=GeneID:110379868;Name=LOC110379868;description=RNA-binding protein lark;gbkey=Gene;gene=LOC110379868;gene_biotype=protein_coding	GeneID:110379868	LOC110379868	RNA-binding protein lark	Gene	LOC110379868	protein_coding	gene-LOC110379868	GeneID:110379868	LOC110379868	RNA-binding protein lark	Gene	LOC110379868	protein_coding	gene-LOC110379868	3	LOC110379868	24211927	25143060
gene-LOC110379864	LOC110379864	560.516	-0.269317	0.259476	0.154116	0.39585	NC_064778.1	Gnomon	gene	937060	1002676		-		ID=gene-LOC110379864;Dbxref=GeneID:110379864;Name=LOC110379864;description=bone morphogenetic protein receptor type-1B;gbkey=Gene;gene=LOC110379864;gene_biotype=protein_coding	GeneID:110379864	LOC110379864	bone morphogenetic protein receptor type-1B	Gene	LOC110379864	protein_coding	gene-LOC110379864	GeneID:110379864	LOC110379864	bone morphogenetic protein receptor type-1B	Gene	LOC110379864	protein_coding	gene-LOC110379864	3	LOC110379864	24211927	25148987
gene-LOC110379862	LOC110379862	10883.5	0.711027	0.527806	0.0157721	0.145506	NC_064778.1	Gnomon	gene	1002965	1005023		+		ID=gene-LOC110379862;Dbxref=GeneID:110379862;Name=LOC110379862;description=60S ribosomal protein L34;gbkey=Gene;gene=LOC110379862;gene_biotype=protein_coding	GeneID:110379862	LOC110379862	60S ribosomal protein L34	Gene	LOC110379862	protein_coding	gene-LOC110379862	GeneID:110379862	LOC110379862	60S ribosomal protein L34	Gene	LOC110379862	protein_coding	gene-LOC110379862	3	LOC110379862	24211927	25214892
gene-LOC110379860	LOC110379860	322.328	0.489312	0.317522	0.028622	0.190055	NC_064778.1	Gnomon	gene	1006441	1008659		+		ID=gene-LOC110379860;Dbxref=GeneID:110379860;Name=LOC110379860;description=serine/threonine-protein kinase RIO3;gbkey=Gene;gene=LOC110379860;gene_biotype=protein_coding	GeneID:110379860	LOC110379860	serine/threonine-protein kinase RIO3	Gene	LOC110379860	protein_coding	gene-LOC110379860	GeneID:110379860	LOC110379860	serine/threonine-protein kinase RIO3	Gene	LOC110379860	protein_coding	gene-LOC110379860	3	LOC110379860	24211927	25218368
gene-LOC110379872	LOC110379872	106.894	-0.0837408	0.287259	0.617121	0.778712	NC_064778.1	Gnomon	gene	1014500	1023718		+		ID=gene-LOC110379872;Dbxref=GeneID:110379872;Name=LOC110379872;description=general vesicular transport factor p115;gbkey=Gene;gene=LOC110379872;gene_biotype=protein_coding	GeneID:110379872	LOC110379872	general vesicular transport factor p115	Gene	LOC110379872	protein_coding	gene-LOC110379872	GeneID:110379872	LOC110379872	general vesicular transport factor p115	Gene	LOC110379872	protein_coding	gene-LOC110379872	3	LOC110379872	24211927	25226427
gene-LOC110379863	LOC110379863	3705.34	0.55482	0.351998	0.02095	0.163131	NC_064778.1	Gnomon	gene	1033995	1036149		-		ID=gene-LOC110379863;Dbxref=GeneID:110379863;Name=LOC110379863;description=heat shock protein 60A;gbkey=Gene;gene=LOC110379863;gene_biotype=protein_coding	GeneID:110379863	LOC110379863	heat shock protein 60A	Gene	LOC110379863	protein_coding	gene-LOC110379863	GeneID:110379863	LOC110379863	heat shock protein 60A	Gene	LOC110379863	protein_coding	gene-LOC110379863	3	LOC110379863	24211927	25245922
gene-LOC110379865	LOC110379865	190.988	0.641413	0.431559	0.0168558	0.150234	NC_064778.1	Gnomon	gene	1036792	1046880		+		ID=gene-LOC110379865;Dbxref=GeneID:110379865;Name=LOC110379865;description=uncharacterized LOC110379865;gbkey=Gene;gene=LOC110379865;gene_biotype=protein_coding	GeneID:110379865	LOC110379865	uncharacterized LOC110379865	Gene	LOC110379865	protein_coding	gene-LOC110379865	GeneID:110379865	LOC110379865	uncharacterized LOC110379865	Gene	LOC110379865	protein_coding	gene-LOC110379865	3	LOC110379865	24211927	25248719
gene-LOC110379883	LOC110379883	337.158	-0.24758	0.311372	0.200453	0.446454	NC_064778.1	Gnomon	gene	1059639	1073854		+		ID=gene-LOC110379883;Dbxref=GeneID:110379883;Name=LOC110379883;description=histone acetyltransferase KAT6B;gbkey=Gene;gene=LOC110379883;gene_biotype=protein_coding	GeneID:110379883	LOC110379883	histone acetyltransferase KAT6B	Gene	LOC110379883	protein_coding	gene-LOC110379883	GeneID:110379883	LOC110379883	histone acetyltransferase KAT6B	Gene	LOC110379883	protein_coding	gene-LOC110379883	3	LOC110379883	24211927	25271566
gene-LOC110382067	LOC110382067	104.451	0.209065	0.319677	0.259522	0.500795	NC_064778.1	Gnomon	gene	1411628	1428827		-		ID=gene-LOC110382067;Dbxref=GeneID:110382067;Name=LOC110382067;description=macoilin-1;gbkey=Gene;gene=LOC110382067;gene_biotype=protein_coding	GeneID:110382067	LOC110382067	macoilin-1	Gene	LOC110382067	protein_coding	gene-LOC110382067	GeneID:110382067	LOC110382067	macoilin-1	Gene	LOC110382067	protein_coding	gene-LOC110382067	3	LOC110382067	24211927	25623555
gene-LOC110382071	LOC110382071	773.733	-0.182127	0.313601	0.310167	0.543793	NC_064778.1	Gnomon	gene	1438583	1451015		-		ID=gene-LOC110382071;Dbxref=GeneID:110382071;Name=LOC110382071;description=ubiquitin carboxyl-terminal hydrolase 16;gbkey=Gene;gene=LOC110382071;gene_biotype=protein_coding	GeneID:110382071	LOC110382071	ubiquitin carboxyl-terminal hydrolase 16	Gene	LOC110382071	protein_coding	gene-LOC110382071	GeneID:110382071	LOC110382071	ubiquitin carboxyl-terminal hydrolase 16	Gene	LOC110382071	protein_coding	gene-LOC110382071	3	LOC110382071	24211927	25650510
gene-LOC110382073	LOC110382073	248.691	-0.123418	0.321834	0.429057	0.643965	NC_064778.1	Gnomon	gene	1451176	1492496		+		ID=gene-LOC110382073;Dbxref=GeneID:110382073;Name=LOC110382073;description=Golgi-specific brefeldin A-resistance guanine nucleotide exchange factor 1;gbkey=Gene;gene=LOC110382073;gene_biotype=protein_coding	GeneID:110382073	LOC110382073	Golgi-specific brefeldin A-resistance guanine nucleotide exchange factor 1	Gene	LOC110382073	protein_coding	gene-LOC110382073	GeneID:110382073	LOC110382073	Golgi-specific brefeldin A-resistance guanine nucleotide exchange factor 1	Gene	LOC110382073	protein_coding	gene-LOC110382073	3	LOC110382073	24211927	25663103
gene-LOC110382786	LOC110382786	96.5032	-0.209573	0.373547	0.196866	0.44209	NC_064778.1	Gnomon	gene	1582645	1595630		-		ID=gene-LOC110382786;Dbxref=GeneID:110382786;Name=LOC110382786;description=activating signal cointegrator 1 complex subunit 2;gbkey=Gene;gene=LOC110382786;gene_biotype=protein_coding	GeneID:110382786	LOC110382786	activating signal cointegrator 1 complex subunit 2	Gene	LOC110382786	protein_coding	gene-LOC110382786	GeneID:110382786	LOC110382786	activating signal cointegrator 1 complex subunit 2	Gene	LOC110382786	protein_coding	gene-LOC110382786	3	LOC110382786	24211927	25794572
gene-LOC110383424	LOC110383424	195.15	-0.0285717	0.257909	0.866093	0.933159	NC_064778.1	Gnomon	gene	1597390	1631398		+		ID=gene-LOC110383424;Dbxref=GeneID:110383424;Name=LOC110383424;description=S-adenosylmethionine decarboxylase proenzyme;gbkey=Gene;gene=LOC110383424;gene_biotype=protein_coding	GeneID:110383424	LOC110383424	S-adenosylmethionine decarboxylase proenzyme	Gene	LOC110383424	protein_coding	gene-LOC110383424	GeneID:110383424	LOC110383424	S-adenosylmethionine decarboxylase proenzyme	Gene	LOC110383424	protein_coding	gene-LOC110383424	3	LOC110383424	24211927	25809317
gene-LOC110381437	LOC110381437	226.257	-0.680948	0.474753	0.0153621	0.143874	NC_064778.1	Gnomon	gene	1634533	1646528		-		ID=gene-LOC110381437;Dbxref=GeneID:110381437;Name=LOC110381437;description=fatty-acid amide hydrolase 2-A;gbkey=Gene;gene=LOC110381437;gene_biotype=protein_coding	GeneID:110381437	LOC110381437	fatty-acid amide hydrolase 2-A	Gene	LOC110381437	protein_coding	gene-LOC110381437	GeneID:110381437	LOC110381437	fatty-acid amide hydrolase 2-A	Gene	LOC110381437	protein_coding	gene-LOC110381437	3	LOC110381437	24211927	25846460
gene-LOC110381435	LOC110381435	721.056	-0.0150413	0.288586	0.921945	0.962746	NC_064778.1	Gnomon	gene	1649500	1659277		+		ID=gene-LOC110381435;Dbxref=GeneID:110381435;Name=LOC110381435;description=fatty-acid amide hydrolase 2;gbkey=Gene;gene=LOC110381435;gene_biotype=protein_coding	GeneID:110381435	LOC110381435	fatty-acid amide hydrolase 2	Gene	LOC110381435	protein_coding	gene-LOC110381435	GeneID:110381435	LOC110381435	fatty-acid amide hydrolase 2	Gene	LOC110381435	protein_coding	gene-LOC110381435	3	LOC110381435	24211927	25861427
gene-LOC110381432	LOC110381432	650.278	-0.339702	0.393393	0.103122	0.32935	NC_064778.1	Gnomon	gene	1659790	1669493		+		ID=gene-LOC110381432;Dbxref=GeneID:110381432;Name=LOC110381432;description=phosphoglucomutase;gbkey=Gene;gene=LOC110381432;gene_biotype=protein_coding	GeneID:110381432	LOC110381432	phosphoglucomutase	Gene	LOC110381432	protein_coding	gene-LOC110381432	GeneID:110381432	LOC110381432	phosphoglucomutase	Gene	LOC110381432	protein_coding	gene-LOC110381432	3	LOC110381432	24211927	25871717
gene-LOC126056352	LOC126056352	69.0263	-0.0202337	0.279553	0.900197	0.950745	NC_064778.1	Gnomon	gene	1859065	1861259		+		ID=gene-LOC126056352;Dbxref=GeneID:126056352;Name=LOC126056352;description=uncharacterized LOC126056352;gbkey=Gene;gene=LOC126056352;gene_biotype=lncRNA	GeneID:126056352	LOC126056352	uncharacterized LOC126056352	Gene	LOC126056352	lncRNA	gene-LOC126056352	GeneID:126056352	LOC126056352	uncharacterized LOC126056352	Gene	LOC126056352	lncRNA	gene-LOC126056352	3	LOC126056352	24211927	26070992
gene-LOC110380084	LOC110380084	46.3996	0.10761	0.289203	0.532604	0.717595	NC_064778.1	Gnomon	gene	2023706	2027902		+		ID=gene-LOC110380084;Dbxref=GeneID:110380084;Name=LOC110380084;description=aladin;gbkey=Gene;gene=LOC110380084;gene_biotype=protein_coding	GeneID:110380084	LOC110380084	aladin	Gene	LOC110380084	protein_coding	gene-LOC110380084	GeneID:110380084	LOC110380084	aladin	Gene	LOC110380084	protein_coding	gene-LOC110380084	3	LOC110380084	24211927	26235633
gene-LOC110380085	LOC110380085	81.4519	-0.100272	0.325388	0.483086	0.68643	NC_064778.1	Gnomon	gene	2156016	2159691		-		ID=gene-LOC110380085;Dbxref=GeneID:110380085;Name=LOC110380085;description=uncharacterized LOC110380085;gbkey=Gene;gene=LOC110380085;gene_biotype=protein_coding	GeneID:110380085	LOC110380085	uncharacterized LOC110380085	Gene	LOC110380085	protein_coding	gene-LOC110380085	GeneID:110380085	LOC110380085	uncharacterized LOC110380085	Gene	LOC110380085	protein_coding	gene-LOC110380085	3	LOC110380085	24211927	26367943
gene-LOC110380077	LOC110380077	46.6434	0.170307	0.286477	0.352947	0.580832	NC_064778.1	Gnomon	gene	2160140	2162882		+		ID=gene-LOC110380077;Dbxref=GeneID:110380077;Name=LOC110380077;description=TBC1 domain family member 31;gbkey=Gene;gene=LOC110380077;gene_biotype=protein_coding	GeneID:110380077	LOC110380077	TBC1 domain family member 31	Gene	LOC110380077	protein_coding	gene-LOC110380077	GeneID:110380077	LOC110380077	TBC1 domain family member 31	Gene	LOC110380077	protein_coding	gene-LOC110380077	3	LOC110380077	24211927	26372067
gene-LOC110380078	LOC110380078	184.402	-0.00636323	0.298445	0.945664	0.977194	NC_064778.1	Gnomon	gene	2162813	2167469		-		ID=gene-LOC110380078;Dbxref=GeneID:110380078;Name=LOC110380078;description=uncharacterized LOC110380078;gbkey=Gene;gene=LOC110380078;gene_biotype=protein_coding	GeneID:110380078	LOC110380078	uncharacterized LOC110380078	Gene	LOC110380078	protein_coding	gene-LOC110380078	GeneID:110380078	LOC110380078	uncharacterized LOC110380078	Gene	LOC110380078	protein_coding	gene-LOC110380078	3	LOC110380078	24211927	26374740
gene-LOC110380075	LOC110380075	1284.63	0.241504	0.242587	0.18862	0.432386	NC_064778.1	Gnomon	gene	2167928	2175451		-		ID=gene-LOC110380075;Dbxref=GeneID:110380075;Name=LOC110380075;description=26S proteasome regulatory subunit 7;gbkey=Gene;gene=LOC110380075;gene_biotype=protein_coding	GeneID:110380075	LOC110380075	26S proteasome regulatory subunit 7	Gene	LOC110380075	protein_coding	gene-LOC110380075	GeneID:110380075	LOC110380075	26S proteasome regulatory subunit 7	Gene	LOC110380075	protein_coding	gene-LOC110380075	3	LOC110380075	24211927	26379855
gene-LOC110380073	LOC110380073	1417.62	-0.00466745	0.189375	0.994222	0.998339	NC_064778.1	Gnomon	gene	2175956	2191228		+		ID=gene-LOC110380073;Dbxref=GeneID:110380073;Name=LOC110380073;description=GMP synthase [glutamine-hydrolyzing];gbkey=Gene;gene=LOC110380073;gene_biotype=protein_coding	GeneID:110380073	LOC110380073	GMP synthase [glutamine-hydrolyzing]	Gene	LOC110380073	protein_coding	gene-LOC110380073	GeneID:110380073	LOC110380073	GMP synthase [glutamine-hydrolyzing]	Gene	LOC110380073	protein_coding	gene-LOC110380073	3	LOC110380073	24211927	26387883
gene-LOC110383442	LOC110383442	78.4434	-0.0841084	0.298859	0.604158	0.769073	NC_064778.1	Gnomon	gene	2193694	2200696		+		ID=gene-LOC110383442;Dbxref=GeneID:110383442;Name=LOC110383442;description=protein phosphatase 1 regulatory subunit 7;gbkey=Gene;gene=LOC110383442;gene_biotype=protein_coding	GeneID:110383442	LOC110383442	protein phosphatase 1 regulatory subunit 7	Gene	LOC110383442	protein_coding	gene-LOC110383442	GeneID:110383442	LOC110383442	protein phosphatase 1 regulatory subunit 7	Gene	LOC110383442	protein_coding	gene-LOC110383442	3	LOC110383442	24211927	26405621
gene-LOC110383441	LOC110383441	170.229	-0.0917652	0.271739	0.596314	0.76439	NC_064778.1	Gnomon	gene	2201945	2205813		+		ID=gene-LOC110383441;Dbxref=GeneID:110383441;Name=LOC110383441;description=fumarylacetoacetase;gbkey=Gene;gene=LOC110383441;gene_biotype=protein_coding	GeneID:110383441	LOC110383441	fumarylacetoacetase	Gene	LOC110383441	protein_coding	gene-LOC110383441	GeneID:110383441	LOC110383441	fumarylacetoacetase	Gene	LOC110383441	protein_coding	gene-LOC110383441	3	LOC110383441	24211927	26413872
gene-LOC110383444	LOC110383444	328.077	0.322578	0.312401	0.115924	0.349203	NC_064778.1	Gnomon	gene	2206008	2210228		+		ID=gene-LOC110383444;Dbxref=GeneID:110383444;Name=LOC110383444;description=fumarylacetoacetase;gbkey=Gene;gene=LOC110383444;gene_biotype=protein_coding	GeneID:110383444	LOC110383444	fumarylacetoacetase	Gene	LOC110383444	protein_coding	gene-LOC110383444	GeneID:110383444	LOC110383444	fumarylacetoacetase	Gene	LOC110383444	protein_coding	gene-LOC110383444	3	LOC110383444	24211927	26417935
gene-LOC110376710	LOC110376710	86.1008	0.0991019	0.261957	0.576362	0.749569	NC_064778.1	Gnomon	gene	2219797	2233666		+		ID=gene-LOC110376710;Dbxref=GeneID:110376710;Name=LOC110376710;description=zinc finger protein 675;gbkey=Gene;gene=LOC110376710;gene_biotype=protein_coding	GeneID:110376710	LOC110376710	zinc finger protein 675	Gene	LOC110376710	protein_coding	gene-LOC110376710	GeneID:110376710	LOC110376710	zinc finger protein 675	Gene	LOC110376710	protein_coding	gene-LOC110376710	3	LOC110376710	24211927	26431724
gene-LOC110376689	LOC110376689	1263.1	0.0182818	0.221092	0.917396	0.960778	NC_064778.1	Gnomon	gene	2234063	2243725		+		ID=gene-LOC110376689;Dbxref=GeneID:110376689;Name=LOC110376689;description=H/ACA ribonucleoprotein complex non-core subunit NAF1;gbkey=Gene;gene=LOC110376689;gene_biotype=protein_coding	GeneID:110376689	LOC110376689	H/ACA ribonucleoprotein complex non-core subunit NAF1	Gene	LOC110376689	protein_coding	gene-LOC110376689	GeneID:110376689	LOC110376689	H/ACA ribonucleoprotein complex non-core subunit NAF1	Gene	LOC110376689	protein_coding	gene-LOC110376689	3	LOC110376689	24211927	26445990
gene-LOC110376709	LOC110376709	121.35	-0.279025	0.385481	0.143687	0.382789	NC_064778.1	Gnomon	gene	2243805	2271051		-		ID=gene-LOC110376709;Dbxref=GeneID:110376709;Name=LOC110376709;description=transcription factor GAGA;gbkey=Gene;gene=LOC110376709;gene_biotype=protein_coding	GeneID:110376709	LOC110376709	transcription factor GAGA	Gene	LOC110376709	protein_coding	gene-LOC110376709	GeneID:110376709	LOC110376709	transcription factor GAGA	Gene	LOC110376709	protein_coding	gene-LOC110376709	3	LOC110376709	24211927	26455732
gene-LOC110376688	LOC110376688	545.98	-0.224781	0.281027	0.235182	0.480048	NC_064778.1	Gnomon	gene	2295834	2494720		-		ID=gene-LOC110376688;Dbxref=GeneID:110376688;Name=LOC110376688;description=atypical protein kinase C;gbkey=Gene;gene=LOC110376688;gene_biotype=protein_coding	GeneID:110376688	LOC110376688	atypical protein kinase C	Gene	LOC110376688	protein_coding	gene-LOC110376688	GeneID:110376688	LOC110376688	atypical protein kinase C	Gene	LOC110376688	protein_coding	gene-LOC110376688	3	LOC110376688	24211927	26507761
gene-LOC110382080	LOC110382080	714.867	0.028065	0.240165	0.874078	0.938338	NC_064778.1	Gnomon	gene	2495102	2623768		+		ID=gene-LOC110382080;Dbxref=GeneID:110382080;Name=LOC110382080;description=F-actin-capping protein subunit beta;gbkey=Gene;gene=LOC110382080;gene_biotype=protein_coding	GeneID:110382080	LOC110382080	F-actin-capping protein subunit beta	Gene	LOC110382080	protein_coding	gene-LOC110382080	GeneID:110382080	LOC110382080	F-actin-capping protein subunit beta	Gene	LOC110382080	protein_coding	gene-LOC110382080	3	LOC110382080	24211927	26707029
gene-LOC110382083	LOC110382083	15308.9	0.157559	0.235719	0.37618	0.599171	NC_064778.1	Gnomon	gene	2509992	2518509		-		ID=gene-LOC110382083;Dbxref=GeneID:110382083;Name=LOC110382083;description=eukaryotic translation initiation factor 5A;gbkey=Gene;gene=LOC110382083;gene_biotype=protein_coding	GeneID:110382083	LOC110382083	eukaryotic translation initiation factor 5A	Gene	LOC110382083	protein_coding	gene-LOC110382083	GeneID:110382083	LOC110382083	eukaryotic translation initiation factor 5A	Gene	LOC110382083	protein_coding	gene-LOC110382083	3	LOC110382083	24211927	26721919
gene-LOC110380513	LOC110380513	983.205	0.393746	0.362369	0.0739246	0.285036	NC_064778.1	Gnomon	gene	2663884	2669236		-		ID=gene-LOC110380513;Dbxref=GeneID:110380513;Name=LOC110380513;description=eukaryotic translation initiation factor 4E-binding protein;gbkey=Gene;gene=LOC110380513;gene_biotype=protein_coding	GeneID:110380513	LOC110380513	eukaryotic translation initiation factor 4E-binding protein	Gene	LOC110380513	protein_coding	gene-LOC110380513	GeneID:110380513	LOC110380513	eukaryotic translation initiation factor 4E-binding protein	Gene	LOC110380513	protein_coding	gene-LOC110380513	3	LOC110380513	24211927	26875811
gene-LOC110380519	LOC110380519	1580.97	0.404195	0.395554	0.0716701	0.282199	NC_064778.1	Gnomon	gene	2715266	2720672		-		ID=gene-LOC110380519;Dbxref=GeneID:110380519;Name=LOC110380519;description=uncharacterized LOC110380519;gbkey=Gene;gene=LOC110380519;gene_biotype=protein_coding	GeneID:110380519	LOC110380519	uncharacterized LOC110380519	Gene	LOC110380519	protein_coding	gene-LOC110380519	GeneID:110380519	LOC110380519	uncharacterized LOC110380519	Gene	LOC110380519	protein_coding	gene-LOC110380519	3	LOC110380519	24211927	26927193
gene-LOC110380514	LOC110380514	3098.83	-0.2083	0.202357	0.208948	0.456587	NC_064778.1	Gnomon	gene	2791957	2853701		-		ID=gene-LOC110380514;Dbxref=GeneID:110380514;Name=LOC110380514;description=serine/threonine-protein phosphatase 2A catalytic subunit beta isoform;gbkey=Gene;gene=LOC110380514;gene_biotype=protein_coding	GeneID:110380514	LOC110380514	serine/threonine-protein phosphatase 2A catalytic subunit beta isoform	Gene	LOC110380514	protein_coding	gene-LOC110380514	GeneID:110380514	LOC110380514	serine/threonine-protein phosphatase 2A catalytic subunit beta isoform	Gene	LOC110380514	protein_coding	gene-LOC110380514	3	LOC110380514	24211927	27003884
gene-LOC110380532	LOC110380532	378.27	-0.280071	0.306806	0.157478	0.399131	NC_064778.1	Gnomon	gene	2820893	2836246		+		ID=gene-LOC110380532;Dbxref=GeneID:110380532;Name=LOC110380532;description=graves disease carrier protein;gbkey=Gene;gene=LOC110380532;gene_biotype=protein_coding	GeneID:110380532	LOC110380532	graves disease carrier protein	Gene	LOC110380532	protein_coding	gene-LOC110380532	GeneID:110380532	LOC110380532	graves disease carrier protein	Gene	LOC110380532	protein_coding	gene-LOC110380532	3	LOC110380532	24211927	27032820
gene-LOC110380511	LOC110380511	15287.4	0.741057	0.553949	0.0156065	0.144774	NC_064778.1	Gnomon	gene	2854912	2856890		+		ID=gene-LOC110380511;Dbxref=GeneID:110380511;Name=LOC110380511;description=guanine nucleotide-binding protein subunit beta-like protein;gbkey=Gene;gene=LOC110380511;gene_biotype=protein_coding	GeneID:110380511	LOC110380511	guanine nucleotide-binding protein subunit beta-like protein	Gene	LOC110380511	protein_coding	gene-LOC110380511	GeneID:110380511	LOC110380511	guanine nucleotide-binding protein subunit beta-like protein	Gene	LOC110380511	protein_coding	gene-LOC110380511	3	LOC110380511	24211927	27066839
gene-LOC126056611	LOC126056611	56.3327	-0.118939	0.359021	0.247912	0.492579	NC_064778.1	Gnomon	gene	2859514	2887570		+		ID=gene-LOC126056611;Dbxref=GeneID:126056611;Name=LOC126056611;description=wiskott-Aldrich syndrome protein family member 3;gbkey=Gene;gene=LOC126056611;gene_biotype=protein_coding	GeneID:126056611	LOC126056611	wiskott-Aldrich syndrome protein family member 3	Gene	LOC126056611	protein_coding	gene-LOC126056611	GeneID:126056611	LOC126056611	wiskott-Aldrich syndrome protein family member 3	Gene	LOC126056611	protein_coding	gene-LOC126056611	3	LOC126056611	24211927	27071441
gene-LOC110380516	LOC110380516	51.0424	-0.162717	0.320187	0.344238	0.572184	NC_064778.1	Gnomon	gene	2892699	2894819		+		ID=gene-LOC110380516;Dbxref=GeneID:110380516;Name=LOC110380516;description=inhibitor of growth protein 5;gbkey=Gene;gene=LOC110380516;gene_biotype=protein_coding	GeneID:110380516	LOC110380516	inhibitor of growth protein 5	Gene	LOC110380516	protein_coding	gene-LOC110380516	GeneID:110380516	LOC110380516	inhibitor of growth protein 5	Gene	LOC110380516	protein_coding	gene-LOC110380516	3	LOC110380516	24211927	27104626
gene-LOC110380522	LOC110380522	90.7859	0.059431	0.307672	0.692896	0.828024	NC_064778.1	Gnomon	gene	2920065	2931482		-		ID=gene-LOC110380522;Dbxref=GeneID:110380522;Name=LOC110380522;description=lysozyme;gbkey=Gene;gene=LOC110380522;gene_biotype=protein_coding	GeneID:110380522	LOC110380522	lysozyme	Gene	LOC110380522	protein_coding	gene-LOC110380522	GeneID:110380522	LOC110380522	lysozyme	Gene	LOC110380522	protein_coding	gene-LOC110380522	3	LOC110380522	24211927	27131992
gene-LOC110380528	LOC110380528	788.409	0.388539	0.35943	0.0766951	0.291253	NC_064778.1	Gnomon	gene	2937938	2947538		+		ID=gene-LOC110380528;Dbxref=GeneID:110380528;Name=LOC110380528;description=PAT complex subunit CCDC47;gbkey=Gene;gene=LOC110380528;gene_biotype=protein_coding	GeneID:110380528	LOC110380528	PAT complex subunit CCDC47	Gene	LOC110380528	protein_coding	gene-LOC110380528	GeneID:110380528	LOC110380528	PAT complex subunit CCDC47	Gene	LOC110380528	protein_coding	gene-LOC110380528	3	LOC110380528	24211927	27149865
gene-LOC110380521	LOC110380521	104.17	-0.0710688	0.24025	0.682628	0.82262	NC_064778.1	Gnomon	gene	2948393	2949897		-		ID=gene-LOC110380521;Dbxref=GeneID:110380521;Name=LOC110380521;description=uncharacterized LOC110380521;gbkey=Gene;gene=LOC110380521;gene_biotype=protein_coding	GeneID:110380521	LOC110380521	uncharacterized LOC110380521	Gene	LOC110380521	protein_coding	gene-LOC110380521	GeneID:110380521	LOC110380521	uncharacterized LOC110380521	Gene	LOC110380521	protein_coding	gene-LOC110380521	3	LOC110380521	24211927	27160320
gene-LOC110377711	LOC110377711	183.038	-0.0187387	0.292429	0.902272	0.952196	NC_064778.1	Gnomon	gene	3170566	3185615		+		ID=gene-LOC110377711;Dbxref=GeneID:110377711;Name=LOC110377711;description=vacuolar protein sorting-associated protein 11 homolog;gbkey=Gene;gene=LOC110377711;gene_biotype=protein_coding	GeneID:110377711	LOC110377711	vacuolar protein sorting-associated protein 11 homolog	Gene	LOC110377711	protein_coding	gene-LOC110377711	GeneID:110377711	LOC110377711	vacuolar protein sorting-associated protein 11 homolog	Gene	LOC110377711	protein_coding	gene-LOC110377711	3	LOC110377711	24211927	27382493
gene-LOC126056824	LOC126056824	97.5036	0.21291	0.39204	0.159354	0.40017	NC_064778.1	Gnomon	gene	3194974	3195818		+		ID=gene-LOC126056824;Dbxref=GeneID:126056824;Name=LOC126056824;description=uncharacterized LOC126056824;gbkey=Gene;gene=LOC126056824;gene_biotype=lncRNA	GeneID:126056824	LOC126056824	uncharacterized LOC126056824	Gene	LOC126056824	lncRNA	gene-LOC126056824	GeneID:126056824	LOC126056824	uncharacterized LOC126056824	Gene	LOC126056824	lncRNA	gene-LOC126056824	3	LOC126056824	24211927	27406901
gene-LOC110377709	LOC110377709	1466.07	0.377466	0.341267	0.079457	0.296682	NC_064778.1	Gnomon	gene	3282941	3286198		-		ID=gene-LOC110377709;Dbxref=GeneID:110377709;Name=LOC110377709;description=superoxide dismutase [Mn]%2C mitochondrial;gbkey=Gene;gene=LOC110377709;gene_biotype=protein_coding	GeneID:110377709	LOC110377709	superoxide dismutase [Mn]%2C mitochondrial	Gene	LOC110377709	protein_coding	gene-LOC110377709	GeneID:110377709	LOC110377709	superoxide dismutase [Mn]%2C mitochondrial	Gene	LOC110377709	protein_coding	gene-LOC110377709	3	LOC110377709	24211927	27494868
gene-LOC110377690	LOC110377690	336.384	0.00114647	0.219644	0.998268	0.999298	NC_064778.1	Gnomon	gene	3287025	3301060		+		ID=gene-LOC110377690;Dbxref=GeneID:110377690;Name=LOC110377690;description=mitochondrial carrier protein Rim2;gbkey=Gene;gene=LOC110377690;gene_biotype=protein_coding	GeneID:110377690	LOC110377690	mitochondrial carrier protein Rim2	Gene	LOC110377690	protein_coding	gene-LOC110377690	GeneID:110377690	LOC110377690	mitochondrial carrier protein Rim2	Gene	LOC110377690	protein_coding	gene-LOC110377690	3	LOC110377690	24211927	27498952
gene-LOC110377699	LOC110377699	70.7604	0.935478	0.822528	0.0104785	0.121262	NC_064778.1	Gnomon	gene	3301303	3302104		-		ID=gene-LOC110377699;Dbxref=GeneID:110377699;Name=LOC110377699;description=guided entry of tail-anchored proteins factor 1;gbkey=Gene;gene=LOC110377699;gene_biotype=protein_coding	GeneID:110377699	LOC110377699	guided entry of tail-anchored proteins factor 1	Gene	LOC110377699	protein_coding	gene-LOC110377699	GeneID:110377699	LOC110377699	guided entry of tail-anchored proteins factor 1	Gene	LOC110377699	protein_coding	gene-LOC110377699	3	LOC110377699	24211927	27513230
gene-LOC110377685	LOC110377685	70.8611	-0.0102624	0.314759	0.934294	0.969995	NC_064778.1	Gnomon	gene	3302538	3306028		+		ID=gene-LOC110377685;Dbxref=GeneID:110377685;Name=LOC110377685;description=glutathione S-transferase C-terminal domain-containing protein homolog;gbkey=Gene;gene=LOC110377685;gene_biotype=protein_coding	GeneID:110377685	LOC110377685	glutathione S-transferase C-terminal domain-containing protein homolog	Gene	LOC110377685	protein_coding	gene-LOC110377685	GeneID:110377685	LOC110377685	glutathione S-transferase C-terminal domain-containing protein homolog	Gene	LOC110377685	protein_coding	gene-LOC110377685	3	LOC110377685	24211927	27514465
gene-LOC110377686	LOC110377686	773.458	-0.121704	0.253494	0.492703	0.692784	NC_064778.1	Gnomon	gene	3304933	3314328		-		ID=gene-LOC110377686;Dbxref=GeneID:110377686;Name=LOC110377686;description=1%2C4-alpha-glucan-branching enzyme;gbkey=Gene;gene=LOC110377686;gene_biotype=protein_coding	GeneID:110377686	LOC110377686	1%2C4-alpha-glucan-branching enzyme	Gene	LOC110377686	protein_coding	gene-LOC110377686	GeneID:110377686	LOC110377686	1%2C4-alpha-glucan-branching enzyme	Gene	LOC110377686	protein_coding	gene-LOC110377686	3	LOC110377686	24211927	27516860
gene-LOC110377701	LOC110377701	200.621	0.421059	0.439113	0.0648135	0.272352	NC_064778.1	Gnomon	gene	3315612	3316242		-		ID=gene-LOC110377701;Dbxref=GeneID:110377701;Name=LOC110377701;description=39S ribosomal protein L41%2C mitochondrial;gbkey=Gene;gene=LOC110377701;gene_biotype=protein_coding	GeneID:110377701	LOC110377701	39S ribosomal protein L41%2C mitochondrial	Gene	LOC110377701	protein_coding	gene-LOC110377701	GeneID:110377701	LOC110377701	39S ribosomal protein L41%2C mitochondrial	Gene	LOC110377701	protein_coding	gene-LOC110377701	3	LOC110377701	24211927	27527539
gene-LOC110377693	LOC110377693	133.148	-0.281511	0.352612	0.154557	0.39585	NC_064778.1	Gnomon	gene	3316527	3358403		-		ID=gene-LOC110377693;Dbxref=GeneID:110377693;Name=LOC110377693;description=NAD kinase;gbkey=Gene;gene=LOC110377693;gene_biotype=protein_coding	GeneID:110377693	LOC110377693	NAD kinase	Gene	LOC110377693	protein_coding	gene-LOC110377693	GeneID:110377693	LOC110377693	NAD kinase	Gene	LOC110377693	protein_coding	gene-LOC110377693	3	LOC110377693	24211927	27528454
gene-LOC110377689	LOC110377689	598.856	-0.793358	0.473305	0.00800549	0.109871	NC_064778.1	Gnomon	gene	3360071	3385115		-		ID=gene-LOC110377689;Dbxref=GeneID:110377689;Name=LOC110377689;description=6-phosphofructo-2-kinase/fructose-2%2C6-bisphosphatase;gbkey=Gene;gene=LOC110377689;gene_biotype=protein_coding	GeneID:110377689	LOC110377689	6-phosphofructo-2-kinase/fructose-2%2C6-bisphosphatase	Gene	LOC110377689	protein_coding	gene-LOC110377689	GeneID:110377689	LOC110377689	6-phosphofructo-2-kinase/fructose-2%2C6-bisphosphatase	Gene	LOC110377689	protein_coding	gene-LOC110377689	3	LOC110377689	24211927	27571998
gene-LOC110377691	LOC110377691	39429.6	0.475051	0.28785	0.025871	0.180724	NC_064778.1	Gnomon	gene	3405000	3407874		+		ID=gene-LOC110377691;Dbxref=GeneID:110377691;Name=LOC110377691;description=glyceraldehyde-3-phosphate dehydrogenase;gbkey=Gene;gene=LOC110377691;gene_biotype=protein_coding	GeneID:110377691	LOC110377691	glyceraldehyde-3-phosphate dehydrogenase	Gene	LOC110377691	protein_coding	gene-LOC110377691	GeneID:110377691	LOC110377691	glyceraldehyde-3-phosphate dehydrogenase	Gene	LOC110377691	protein_coding	gene-LOC110377691	3	LOC110377691	24211927	27616927
gene-LOC110377698	LOC110377698	162.827	-0.138	0.349379	0.309762	0.543793	NC_064778.1	Gnomon	gene	3422742	3430997		+		ID=gene-LOC110377698;Dbxref=GeneID:110377698;Name=LOC110377698;description=ralBP1-associated Eps domain-containing protein 1;gbkey=Gene;gene=LOC110377698;gene_biotype=protein_coding	GeneID:110377698	LOC110377698	ralBP1-associated Eps domain-containing protein 1	Gene	LOC110377698	protein_coding	gene-LOC110377698	GeneID:110377698	LOC110377698	ralBP1-associated Eps domain-containing protein 1	Gene	LOC110377698	protein_coding	gene-LOC110377698	3	LOC110377698	24211927	27634669
gene-LOC110377715	LOC110377715	65.9576	-0.457222	0.463694	0.0532956	0.253031	NC_064778.1	Gnomon	gene	3436068	3469099		+		ID=gene-LOC110377715;Dbxref=GeneID:110377715;Name=LOC110377715;description=frizzled-4;gbkey=Gene;gene=LOC110377715;gene_biotype=protein_coding	GeneID:110377715	LOC110377715	frizzled-4	Gene	LOC110377715	protein_coding	gene-LOC110377715	GeneID:110377715	LOC110377715	frizzled-4	Gene	LOC110377715	protein_coding	gene-LOC110377715	3	LOC110377715	24211927	27647995
gene-LOC110377696	LOC110377696	174.741	0.356704	0.302176	0.0842831	0.303276	NC_064778.1	Gnomon	gene	3469768	3472330		+		ID=gene-LOC110377696;Dbxref=GeneID:110377696;Name=LOC110377696;description=transcription factor A%2C mitochondrial;gbkey=Gene;gene=LOC110377696;gene_biotype=protein_coding	GeneID:110377696	LOC110377696	transcription factor A%2C mitochondrial	Gene	LOC110377696	protein_coding	gene-LOC110377696	GeneID:110377696	LOC110377696	transcription factor A%2C mitochondrial	Gene	LOC110377696	protein_coding	gene-LOC110377696	3	LOC110377696	24211927	27681695
gene-LOC110377697	LOC110377697	174.726	-0.0333598	0.264565	0.844224	0.920868	NC_064778.1	Gnomon	gene	3472264	3474579		-		ID=gene-LOC110377697;Dbxref=GeneID:110377697;Name=LOC110377697;description=uncharacterized LOC110377697;gbkey=Gene;gene=LOC110377697;gene_biotype=protein_coding	GeneID:110377697	LOC110377697	uncharacterized LOC110377697	Gene	LOC110377697	protein_coding	gene-LOC110377697	GeneID:110377697	LOC110377697	uncharacterized LOC110377697	Gene	LOC110377697	protein_coding	gene-LOC110377697	3	LOC110377697	24211927	27684191
gene-LOC110377688	LOC110377688	246.302	-0.0965214	0.319335	0.513296	0.706811	NC_064778.1	Gnomon	gene	3474860	3481852		+		ID=gene-LOC110377688;Dbxref=GeneID:110377688;Name=LOC110377688;description=chromatin assembly factor 1 p55 subunit;gbkey=Gene;gene=LOC110377688;gene_biotype=protein_coding	GeneID:110377688	LOC110377688	chromatin assembly factor 1 p55 subunit	Gene	LOC110377688	protein_coding	gene-LOC110377688	GeneID:110377688	LOC110377688	chromatin assembly factor 1 p55 subunit	Gene	LOC110377688	protein_coding	gene-LOC110377688	3	LOC110377688	24211927	27686787
gene-LOC110377695	LOC110377695	66.7768	-0.182517	0.374271	0.200543	0.446454	NC_064778.1	Gnomon	gene	3498247	3512337		-		ID=gene-LOC110377695;Dbxref=GeneID:110377695;Name=LOC110377695;description=uncharacterized LOC110377695;gbkey=Gene;gene=LOC110377695;gene_biotype=protein_coding	GeneID:110377695	LOC110377695	uncharacterized LOC110377695	Gene	LOC110377695	protein_coding	gene-LOC110377695	GeneID:110377695	LOC110377695	uncharacterized LOC110377695	Gene	LOC110377695	protein_coding	gene-LOC110377695	3	LOC110377695	24211927	27710174
gene-LOC110377702	LOC110377702	80.4003	-0.609456	0.47018	0.0231637	0.171317	NC_064778.1	Gnomon	gene	3517270	3538736		+		ID=gene-LOC110377702;Dbxref=GeneID:110377702;Name=LOC110377702;description=nuclear pore membrane glycoprotein 210;gbkey=Gene;gene=LOC110377702;gene_biotype=protein_coding	GeneID:110377702	LOC110377702	nuclear pore membrane glycoprotein 210	Gene	LOC110377702	protein_coding	gene-LOC110377702	GeneID:110377702	LOC110377702	nuclear pore membrane glycoprotein 210	Gene	LOC110377702	protein_coding	gene-LOC110377702	3	LOC110377702	24211927	27729197
gene-LOC110377706	LOC110377706	9100.81	-0.398528	0.306713	0.059694	0.263882	NC_064778.1	Gnomon	gene	3549566	3865977		-		ID=gene-LOC110377706;Dbxref=GeneID:110377706;Name=LOC110377706;description=protein 5NUC;gbkey=Gene;gene=LOC110377706;gene_biotype=protein_coding	GeneID:110377706	LOC110377706	protein 5NUC	Gene	LOC110377706	protein_coding	gene-LOC110377706	GeneID:110377706	LOC110377706	protein 5NUC	Gene	LOC110377706	protein_coding	gene-LOC110377706	3	LOC110377706	24211927	27761493
gene-LOC110379241	LOC110379241	54.5998	-0.159733	0.327243	0.339423	0.568496	NC_064778.1	Gnomon	gene	4640327	4659580		-		ID=gene-LOC110379241;Dbxref=GeneID:110379241;Name=LOC110379241;description=piwi-like protein Ago3;gbkey=Gene;gene=LOC110379241;gene_biotype=protein_coding	GeneID:110379241	LOC110379241	piwi-like protein Ago3	Gene	LOC110379241	protein_coding	gene-LOC110379241	GeneID:110379241	LOC110379241	piwi-like protein Ago3	Gene	LOC110379241	protein_coding	gene-LOC110379241	3	LOC110379241	24211927	28852254
gene-LOC110379239	LOC110379239	401.402	0.524639	0.503007	0.0381193	0.214441	NC_064778.1	Gnomon	gene	4662274	4665055		+		ID=gene-LOC110379239;Dbxref=GeneID:110379239;Name=LOC110379239;description=NFU1 iron-sulfur cluster scaffold homolog%2C mitochondrial;gbkey=Gene;gene=LOC110379239;gene_biotype=protein_coding	GeneID:110379239	LOC110379239	NFU1 iron-sulfur cluster scaffold homolog%2C mitochondrial	Gene	LOC110379239	protein_coding	gene-LOC110379239	GeneID:110379239	LOC110379239	NFU1 iron-sulfur cluster scaffold homolog%2C mitochondrial	Gene	LOC110379239	protein_coding	gene-LOC110379239	3	LOC110379239	24211927	28874201
gene-LOC110376113	LOC110376113	550.109	0.00450469	0.247234	0.981964	0.99219	NC_064778.1	Gnomon	gene	4733811	4753278		+		ID=gene-LOC110376113;Dbxref=GeneID:110376113;Name=LOC110376113;description=uncharacterized LOC110376113;gbkey=Gene;gene=LOC110376113;gene_biotype=protein_coding	GeneID:110376113	LOC110376113	uncharacterized LOC110376113	Gene	LOC110376113	protein_coding	gene-LOC110376113	GeneID:110376113	LOC110376113	uncharacterized LOC110376113	Gene	LOC110376113	protein_coding	gene-LOC110376113	3	LOC110376113	24211927	28945738
gene-LOC110376106	LOC110376106	183.763	-0.952388	0.339481	0.000463824	0.024995	NC_064778.1	Gnomon	gene	4766263	4785670		+		ID=gene-LOC110376106;Dbxref=GeneID:110376106;Name=LOC110376106;description=uncharacterized LOC110376106;gbkey=Gene;gene=LOC110376106;gene_biotype=protein_coding	GeneID:110376106	LOC110376106	uncharacterized LOC110376106	Gene	LOC110376106	protein_coding	gene-LOC110376106	GeneID:110376106	LOC110376106	uncharacterized LOC110376106	Gene	LOC110376106	protein_coding	gene-LOC110376106	3	LOC110376106	24211927	28978190
gene-LOC110376108	LOC110376108	89.8566	-0.13673	0.323733	0.393655	0.614746	NC_064778.1	Gnomon	gene	4870133	5052932		+		ID=gene-LOC110376108;Dbxref=GeneID:110376108;Name=LOC110376108;description=dual 3'%2C5'-cyclic-AMP and -GMP phosphodiesterase 11;gbkey=Gene;gene=LOC110376108;gene_biotype=protein_coding	GeneID:110376108	LOC110376108	dual 3'%2C5'-cyclic-AMP and -GMP phosphodiesterase 11	Gene	LOC110376108	protein_coding	gene-LOC110376108	GeneID:110376108	LOC110376108	dual 3'%2C5'-cyclic-AMP and -GMP phosphodiesterase 11	Gene	LOC110376108	protein_coding	gene-LOC110376108	3	LOC110376108	24211927	29082060
gene-LOC110376104	LOC110376104	333.839	-2.99154	0.706157	9.36989e-07	0.000289189	NC_064778.1	Gnomon	gene	5056502	5106144		+		ID=gene-LOC110376104;Dbxref=GeneID:110376104;Name=LOC110376104;description=long-chain-fatty-acid--CoA ligase 5;gbkey=Gene;gene=LOC110376104;gene_biotype=protein_coding	GeneID:110376104	LOC110376104	long-chain-fatty-acid--CoA ligase 5	Gene	LOC110376104	protein_coding	gene-LOC110376104	GeneID:110376104	LOC110376104	long-chain-fatty-acid--CoA ligase 5	Gene	LOC110376104	protein_coding	gene-LOC110376104	3	LOC110376104	24211927	29268429
gene-LOC110376116	LOC110376116	599.579	-0.200359	0.397154	0.134607	0.371236	NC_064778.1	Gnomon	gene	5110363	5226871		+		ID=gene-LOC110376116;Dbxref=GeneID:110376116;Name=LOC110376116;description=cGMP-dependent protein kinase%2C isozyme 2 forms cD4/T1/T3A/T3B;gbkey=Gene;gene=LOC110376116;gene_biotype=protein_coding	GeneID:110376116	LOC110376116	cGMP-dependent protein kinase%2C isozyme 2 forms cD4/T1/T3A/T3B	Gene	LOC110376116	protein_coding	gene-LOC110376116	GeneID:110376116	LOC110376116	cGMP-dependent protein kinase%2C isozyme 2 forms cD4/T1/T3A/T3B	Gene	LOC110376116	protein_coding	gene-LOC110376116	3	LOC110376116	24211927	29322290
gene-LOC110376120	LOC110376120	96.2822	-0.312158	0.386775	0.122417	0.356132	NC_064778.1	Gnomon	gene	5238160	5506504		+		ID=gene-LOC110376120;Dbxref=GeneID:110376120;Name=LOC110376120;description=rap1 GTPase-activating protein 1;gbkey=Gene;gene=LOC110376120;gene_biotype=protein_coding	GeneID:110376120	LOC110376120	rap1 GTPase-activating protein 1	Gene	LOC110376120	protein_coding	gene-LOC110376120	GeneID:110376120	LOC110376120	rap1 GTPase-activating protein 1	Gene	LOC110376120	protein_coding	gene-LOC110376120	3	LOC110376120	24211927	29450087
gene-LOC110380216	LOC110380216	2862.3	-0.0272624	0.343417	0.621696	0.781436	NC_064778.1	Gnomon	gene	5644175	5647235		-		ID=gene-LOC110380216;Dbxref=GeneID:110380216;Name=LOC110380216;description=basic juvenile hormone-suppressible protein 2;gbkey=Gene;gene=LOC110380216;gene_biotype=protein_coding	GeneID:110380216	LOC110380216	basic juvenile hormone-suppressible protein 2	Gene	LOC110380216	protein_coding	gene-LOC110380216	GeneID:110380216	LOC110380216	basic juvenile hormone-suppressible protein 2	Gene	LOC110380216	protein_coding	gene-LOC110380216	3	LOC110380216	24211927	29856102
gene-LOC110380215	LOC110380215	4807.9	-0.0389806	0.343284	0.545202	0.727785	NC_064778.1	Gnomon	gene	5652993	5656194		+		ID=gene-LOC110380215;Dbxref=GeneID:110380215;Name=LOC110380215;description=basic juvenile hormone-suppressible protein 2;gbkey=Gene;gene=LOC110380215;gene_biotype=protein_coding	GeneID:110380215	LOC110380215	basic juvenile hormone-suppressible protein 2	Gene	LOC110380215	protein_coding	gene-LOC110380215	GeneID:110380215	LOC110380215	basic juvenile hormone-suppressible protein 2	Gene	LOC110380215	protein_coding	gene-LOC110380215	3	LOC110380215	24211927	29864920
gene-LOC110380214	LOC110380214	467.388	0.00724559	0.341506	0.914344	0.959122	NC_064778.1	Gnomon	gene	5660453	5677352		+		ID=gene-LOC110380214;Dbxref=GeneID:110380214;Name=LOC110380214;description=uncharacterized LOC110380214;gbkey=Gene;gene=LOC110380214;gene_biotype=protein_coding	GeneID:110380214	LOC110380214	uncharacterized LOC110380214	Gene	LOC110380214	protein_coding	gene-LOC110380214	GeneID:110380214	LOC110380214	uncharacterized LOC110380214	Gene	LOC110380214	protein_coding	gene-LOC110380214	3	LOC110380214	24211927	29872380
gene-LOC110380220	LOC110380220	305.58	-0.0421098	0.309925	0.763889	0.874083	NC_064778.1	Gnomon	gene	5669128	5672162		+		ID=gene-LOC110380220;Dbxref=GeneID:110380220;Name=LOC110380220;description=troponin C;gbkey=Gene;gene=LOC110380220;gene_biotype=protein_coding	GeneID:110380220	LOC110380220	troponin C	Gene	LOC110380220	protein_coding	gene-LOC110380220	GeneID:110380220	LOC110380220	troponin C	Gene	LOC110380220	protein_coding	gene-LOC110380220	3	LOC110380220	24211927	29881055
gene-LOC110380218	LOC110380218	24125.5	-0.125182	0.34372	0.347564	0.574899	NC_064778.1	Gnomon	gene	5677688	5680724		-		ID=gene-LOC110380218;Dbxref=GeneID:110380218;Name=LOC110380218;description=arylphorin subunit alpha;gbkey=Gene;gene=LOC110380218;gene_biotype=protein_coding	GeneID:110380218	LOC110380218	arylphorin subunit alpha	Gene	LOC110380218	protein_coding	gene-LOC110380218	GeneID:110380218	LOC110380218	arylphorin subunit alpha	Gene	LOC110380218	protein_coding	gene-LOC110380218	3	LOC110380218	24211927	29889615
gene-LOC110380213	LOC110380213	60276.3	-0.100894	0.33757	0.381329	0.602987	NC_064778.1	Gnomon	gene	5685693	5699294		-		ID=gene-LOC110380213;Dbxref=GeneID:110380213;Name=LOC110380213;description=uncharacterized LOC110380213;gbkey=Gene;gene=LOC110380213;gene_biotype=protein_coding	GeneID:110380213	LOC110380213	uncharacterized LOC110380213	Gene	LOC110380213	protein_coding	gene-LOC110380213	GeneID:110380213	LOC110380213	uncharacterized LOC110380213	Gene	LOC110380213	protein_coding	gene-LOC110380213	3	LOC110380213	24211927	29897620
gene-LOC110380237	LOC110380237	8713.21	0.112467	0.348608	0.343862	0.572036	NC_064778.1	Gnomon	gene	5802764	5809525		-		ID=gene-LOC110380237;Dbxref=GeneID:110380237;Name=LOC110380237;description=mucin-19;gbkey=Gene;gene=LOC110380237;gene_biotype=protein_coding	GeneID:110380237	LOC110380237	mucin-19	Gene	LOC110380237	protein_coding	gene-LOC110380237	GeneID:110380237	LOC110380237	mucin-19	Gene	LOC110380237	protein_coding	gene-LOC110380237	3	LOC110380237	24211927	30014691
gene-LOC110380227	LOC110380227	7510.65	0.130784	0.360579	0.253848	0.497745	NC_064778.1	Gnomon	gene	5816025	5816956		+		ID=gene-LOC110380227;Dbxref=GeneID:110380227;Name=LOC110380227;description=uncharacterized LOC110380227;gbkey=Gene;gene=LOC110380227;gene_biotype=protein_coding	GeneID:110380227	LOC110380227	uncharacterized LOC110380227	Gene	LOC110380227	protein_coding	gene-LOC110380227	GeneID:110380227	LOC110380227	uncharacterized LOC110380227	Gene	LOC110380227	protein_coding	gene-LOC110380227	3	LOC110380227	24211927	30027952
gene-LOC110380230	LOC110380230	777.599	0.355854	0.505887	0.0682866	0.277771	NC_064778.1	Gnomon	gene	5817367	5818168		+		ID=gene-LOC110380230;Dbxref=GeneID:110380230;Name=LOC110380230;description=uncharacterized LOC110380230;gbkey=Gene;gene=LOC110380230;gene_biotype=protein_coding	GeneID:110380230	LOC110380230	uncharacterized LOC110380230	Gene	LOC110380230	protein_coding	gene-LOC110380230	GeneID:110380230	LOC110380230	uncharacterized LOC110380230	Gene	LOC110380230	protein_coding	gene-LOC110380230	3	LOC110380230	24211927	30029294
gene-LOC110380226	LOC110380226	1605.97	0.278775	0.231479	0.12359	0.357857	NC_064778.1	Gnomon	gene	5841290	5842905		+		ID=gene-LOC110380226;Dbxref=GeneID:110380226;Name=LOC110380226;description=myotrophin;gbkey=Gene;gene=LOC110380226;gene_biotype=protein_coding	GeneID:110380226	LOC110380226	myotrophin	Gene	LOC110380226	protein_coding	gene-LOC110380226	GeneID:110380226	LOC110380226	myotrophin	Gene	LOC110380226	protein_coding	gene-LOC110380226	3	LOC110380226	24211927	30053217
gene-LOC110380225	LOC110380225	324.983	0.094864	0.24571	0.591957	0.761894	NC_064778.1	Gnomon	gene	5842898	5844452		-		ID=gene-LOC110380225;Dbxref=GeneID:110380225;Name=LOC110380225;description=group XIIA secretory phospholipase A2;gbkey=Gene;gene=LOC110380225;gene_biotype=protein_coding	GeneID:110380225	LOC110380225	group XIIA secretory phospholipase A2	Gene	LOC110380225	protein_coding	gene-LOC110380225	GeneID:110380225	LOC110380225	group XIIA secretory phospholipase A2	Gene	LOC110380225	protein_coding	gene-LOC110380225	3	LOC110380225	24211927	30054825
gene-LOC110380233	LOC110380233	17620.8	0.734699	0.517422	0.014778	0.141488	NC_064778.1	Gnomon	gene	5844773	5847257		+		ID=gene-LOC110380233;Dbxref=GeneID:110380233;Name=LOC110380233;description=60S ribosomal protein L13a;gbkey=Gene;gene=LOC110380233;gene_biotype=protein_coding	GeneID:110380233	LOC110380233	60S ribosomal protein L13a	Gene	LOC110380233	protein_coding	gene-LOC110380233	GeneID:110380233	LOC110380233	60S ribosomal protein L13a	Gene	LOC110380233	protein_coding	gene-LOC110380233	3	LOC110380233	24211927	30056700
gene-LOC110380210	LOC110380210	1590.25	0.353955	0.314664	0.0905549	0.312873	NC_064778.1	Gnomon	gene	5855777	5857426		-		ID=gene-LOC110380210;Dbxref=GeneID:110380210;Name=LOC110380210;description=calcyclin-binding protein;gbkey=Gene;gene=LOC110380210;gene_biotype=protein_coding	GeneID:110380210	LOC110380210	calcyclin-binding protein	Gene	LOC110380210	protein_coding	gene-LOC110380210	GeneID:110380210	LOC110380210	calcyclin-binding protein	Gene	LOC110380210	protein_coding	gene-LOC110380210	3	LOC110380210	24211927	30067704
gene-LOC110380209	LOC110380209	468.494	0.217395	0.271555	0.249229	0.493162	NC_064778.1	Gnomon	gene	5857939	5863536		-		ID=gene-LOC110380209;Dbxref=GeneID:110380209;Name=LOC110380209;description=inhibitor of growth protein 3;gbkey=Gene;gene=LOC110380209;gene_biotype=protein_coding	GeneID:110380209	LOC110380209	inhibitor of growth protein 3	Gene	LOC110380209	protein_coding	gene-LOC110380209	GeneID:110380209	LOC110380209	inhibitor of growth protein 3	Gene	LOC110380209	protein_coding	gene-LOC110380209	3	LOC110380209	24211927	30069866
gene-LOC110380212	LOC110380212	290.712	0.277218	0.296578	0.164046	0.406595	NC_064778.1	Gnomon	gene	5863309	5864695		+		ID=gene-LOC110380212;Dbxref=GeneID:110380212;Name=LOC110380212;description=uncharacterized LOC110380212;gbkey=Gene;gene=LOC110380212;gene_biotype=lncRNA	GeneID:110380212	LOC110380212	uncharacterized LOC110380212	Gene	LOC110380212	lncRNA	gene-LOC110380212	GeneID:110380212	LOC110380212	uncharacterized LOC110380212	Gene	LOC110380212	lncRNA	gene-LOC110380212	3	LOC110380212	24211927	30075236
gene-LOC110380208	LOC110380208	53.641	-0.0590658	0.277613	0.728167	0.84991	NC_064778.1	Gnomon	gene	5864471	5872565		-		ID=gene-LOC110380208;Dbxref=GeneID:110380208;Name=LOC110380208;description=pickpocket protein 28;gbkey=Gene;gene=LOC110380208;gene_biotype=protein_coding	GeneID:110380208	LOC110380208	pickpocket protein 28	Gene	LOC110380208	protein_coding	gene-LOC110380208	GeneID:110380208	LOC110380208	pickpocket protein 28	Gene	LOC110380208	protein_coding	gene-LOC110380208	3	LOC110380208	24211927	30076398
gene-LOC110380231	LOC110380231	76.7978	-0.232636	0.375641	0.180805	0.423546	NC_064778.1	Gnomon	gene	5875016	5886606		+		ID=gene-LOC110380231;Dbxref=GeneID:110380231;Name=LOC110380231;description=EF-hand domain-containing protein D2 homolog;gbkey=Gene;gene=LOC110380231;gene_biotype=protein_coding	GeneID:110380231	LOC110380231	EF-hand domain-containing protein D2 homolog	Gene	LOC110380231	protein_coding	gene-LOC110380231	GeneID:110380231	LOC110380231	EF-hand domain-containing protein D2 homolog	Gene	LOC110380231	protein_coding	gene-LOC110380231	3	LOC110380231	24211927	30086943
gene-LOC110380223	LOC110380223	526.929	0.119243	0.25044	0.504869	0.701895	NC_064778.1	Gnomon	gene	5888350	5889874		+		ID=gene-LOC110380223;Dbxref=GeneID:110380223;Name=LOC110380223;description=DNA-binding protein RFXANK;gbkey=Gene;gene=LOC110380223;gene_biotype=protein_coding	GeneID:110380223	LOC110380223	DNA-binding protein RFXANK	Gene	LOC110380223	protein_coding	gene-LOC110380223	GeneID:110380223	LOC110380223	DNA-binding protein RFXANK	Gene	LOC110380223	protein_coding	gene-LOC110380223	3	LOC110380223	24211927	30100277
gene-LOC110380221	LOC110380221	4592.82	-0.28809	0.289915	0.139049	0.378085	NC_064778.1	Gnomon	gene	5889769	5897063		-		ID=gene-LOC110380221;Dbxref=GeneID:110380221;Name=LOC110380221;description=2-hydroxyacyl-CoA lyase 1;gbkey=Gene;gene=LOC110380221;gene_biotype=protein_coding	GeneID:110380221	LOC110380221	2-hydroxyacyl-CoA lyase 1	Gene	LOC110380221	protein_coding	gene-LOC110380221	GeneID:110380221	LOC110380221	2-hydroxyacyl-CoA lyase 1	Gene	LOC110380221	protein_coding	gene-LOC110380221	3	LOC110380221	24211927	30101696
gene-LOC110382958	LOC110382958	67.55	-0.602539	0.499718	0.0257216	0.180237	NC_064778.1	Gnomon	gene	5941883	5946910		+		ID=gene-LOC110382958;Dbxref=GeneID:110382958;Name=LOC110382958;description=arginyl-tRNA--protein transferase 1;gbkey=Gene;gene=LOC110382958;gene_biotype=protein_coding	GeneID:110382958	LOC110382958	arginyl-tRNA--protein transferase 1	Gene	LOC110382958	protein_coding	gene-LOC110382958	GeneID:110382958	LOC110382958	arginyl-tRNA--protein transferase 1	Gene	LOC110382958	protein_coding	gene-LOC110382958	3	LOC110382958	24211927	30153810
gene-LOC110382956	LOC110382956	295.204	-0.715721	0.632723	0.017613	0.152541	NC_064778.1	Gnomon	gene	5951134	5973414		+		ID=gene-LOC110382956;Dbxref=GeneID:110382956;Name=LOC110382956;description=uncharacterized transporter slc-17.2;gbkey=Gene;gene=LOC110382956;gene_biotype=protein_coding	GeneID:110382956	LOC110382956	uncharacterized transporter slc-17.2	Gene	LOC110382956	protein_coding	gene-LOC110382956	GeneID:110382956	LOC110382956	uncharacterized transporter slc-17.2	Gene	LOC110382956	protein_coding	gene-LOC110382956	3	LOC110382956	24211927	30163061
gene-LOC110379611	LOC110379611	255.583	0.151245	0.347734	0.306715	0.5428	NC_064778.1	Gnomon	gene	5974598	5983155		-		ID=gene-LOC110379611;Dbxref=GeneID:110379611;Name=LOC110379611;description=uncharacterized LOC110379611;gbkey=Gene;gene=LOC110379611;gene_biotype=protein_coding	GeneID:110379611	LOC110379611	uncharacterized LOC110379611	Gene	LOC110379611	protein_coding	gene-LOC110379611	GeneID:110379611	LOC110379611	uncharacterized LOC110379611	Gene	LOC110379611	protein_coding	gene-LOC110379611	3	LOC110379611	24211927	30186525
gene-LOC110379612	LOC110379612	131.05	-0.666717	0.418113	0.0133154	0.133035	NC_064778.1	Gnomon	gene	5990663	6106965		-		ID=gene-LOC110379612;Dbxref=GeneID:110379612;Name=LOC110379612;description=uncharacterized LOC110379612;gbkey=Gene;gene=LOC110379612;gene_biotype=protein_coding	GeneID:110379612	LOC110379612	uncharacterized LOC110379612	Gene	LOC110379612	protein_coding	gene-LOC110379612	GeneID:110379612	LOC110379612	uncharacterized LOC110379612	Gene	LOC110379612	protein_coding	gene-LOC110379612	3	LOC110379612	24211927	30202590
gene-LOC110379597	LOC110379597	65.9582	0.0636659	0.275049	0.712465	0.840131	NC_064778.1	Gnomon	gene	6121424	6127189		+		ID=gene-LOC110379597;Dbxref=GeneID:110379597;Name=LOC110379597;description=uncharacterized LOC110379597;gbkey=Gene;gene=LOC110379597;gene_biotype=protein_coding	GeneID:110379597	LOC110379597	uncharacterized LOC110379597	Gene	LOC110379597	protein_coding	gene-LOC110379597	GeneID:110379597	LOC110379597	uncharacterized LOC110379597	Gene	LOC110379597	protein_coding	gene-LOC110379597	3	LOC110379597	24211927	30333351
gene-LOC110379603	LOC110379603	488.898	-0.335641	0.270423	0.0879287	0.310044	NC_064778.1	Gnomon	gene	6132050	6139601		+		ID=gene-LOC110379603;Dbxref=GeneID:110379603;Name=LOC110379603;description=FAS-associated factor 2;gbkey=Gene;gene=LOC110379603;gene_biotype=protein_coding	GeneID:110379603	LOC110379603	FAS-associated factor 2	Gene	LOC110379603	protein_coding	gene-LOC110379603	GeneID:110379603	LOC110379603	FAS-associated factor 2	Gene	LOC110379603	protein_coding	gene-LOC110379603	3	LOC110379603	24211927	30343977
gene-LOC110379601	LOC110379601	101.237	-0.240233	0.376781	0.175333	0.418753	NC_064778.1	Gnomon	gene	6138769	6198010		-		ID=gene-LOC110379601;Dbxref=GeneID:110379601;Name=LOC110379601;description=cytochrome b5 reductase 4;gbkey=Gene;gene=LOC110379601;gene_biotype=protein_coding	GeneID:110379601	LOC110379601	cytochrome b5 reductase 4	Gene	LOC110379601	protein_coding	gene-LOC110379601	GeneID:110379601	LOC110379601	cytochrome b5 reductase 4	Gene	LOC110379601	protein_coding	gene-LOC110379601	3	LOC110379601	24211927	30350696
gene-LOC110379602	LOC110379602	1303.78	-0.74108	0.285341	0.00127391	0.046756	NC_064778.1	Gnomon	gene	6188319	6196250		+		ID=gene-LOC110379602;Dbxref=GeneID:110379602;Name=LOC110379602;description=fatty-acid amide hydrolase 2-A;gbkey=Gene;gene=LOC110379602;gene_biotype=protein_coding	GeneID:110379602	LOC110379602	fatty-acid amide hydrolase 2-A	Gene	LOC110379602	protein_coding	gene-LOC110379602	GeneID:110379602	LOC110379602	fatty-acid amide hydrolase 2-A	Gene	LOC110379602	protein_coding	gene-LOC110379602	3	LOC110379602	24211927	30400246
gene-LOC126056486	LOC126056486	95.0395	0.413671	0.488822	0.0630178	0.268925	NC_064778.1	Gnomon	gene	6196129	6197516		-		ID=gene-LOC126056486;Dbxref=GeneID:126056486;Name=LOC126056486;description=sentrin-specific protease 8;gbkey=Gene;gene=LOC126056486;gene_biotype=protein_coding	GeneID:126056486	LOC126056486	sentrin-specific protease 8	Gene	LOC126056486	protein_coding	gene-LOC126056486	GeneID:126056486	LOC126056486	sentrin-specific protease 8	Gene	LOC126056486	protein_coding	gene-LOC126056486	3	LOC126056486	24211927	30408056
gene-LOC110379609	LOC110379609	6641.3	0.582326	0.283089	0.00783641	0.109415	NC_064778.1	Gnomon	gene	6204259	6206982		-		ID=gene-LOC110379609;Dbxref=GeneID:110379609;Name=LOC110379609;description=cytochrome c-2;gbkey=Gene;gene=LOC110379609;gene_biotype=protein_coding	GeneID:110379609	LOC110379609	cytochrome c-2	Gene	LOC110379609	protein_coding	gene-LOC110379609	GeneID:110379609	LOC110379609	cytochrome c-2	Gene	LOC110379609	protein_coding	gene-LOC110379609	3	LOC110379609	24211927	30416186
gene-LOC126056957	LOC126056957	111.068	-0.250093	0.363893	0.178946	0.422477	NC_064778.1	Gnomon	gene	6356933	6362783		-		ID=gene-LOC126056957;Dbxref=GeneID:126056957;Name=LOC126056957;description=ecto-NOX disulfide-thiol exchanger 2-like;gbkey=Gene;gene=LOC126056957;gene_biotype=protein_coding	GeneID:126056957	LOC126056957	ecto-NOX disulfide-thiol exchanger 2-like	Gene	LOC126056957	protein_coding	gene-LOC126056957	GeneID:126056957	LOC126056957	ecto-NOX disulfide-thiol exchanger 2-like	Gene	LOC126056957	protein_coding	gene-LOC126056957	3	LOC126056957	24211927	30568860
gene-LOC110382794	LOC110382794	2754.31	0.373223	0.286378	0.0684115	0.277771	NC_064778.1	Gnomon	gene	6404048	6406601		-		ID=gene-LOC110382794;Dbxref=GeneID:110382794;Name=LOC110382794;description=26S proteasome non-ATPase regulatory subunit 14;gbkey=Gene;gene=LOC110382794;gene_biotype=protein_coding	GeneID:110382794	LOC110382794	26S proteasome non-ATPase regulatory subunit 14	Gene	LOC110382794	protein_coding	gene-LOC110382794	GeneID:110382794	LOC110382794	26S proteasome non-ATPase regulatory subunit 14	Gene	LOC110382794	protein_coding	gene-LOC110382794	3	LOC110382794	24211927	30615975
gene-LOC110382791	LOC110382791	258.72	0.878703	0.682017	0.0105713	0.121262	NC_064778.1	Gnomon	gene	6406758	6407343		+		ID=gene-LOC110382791;Dbxref=GeneID:110382791;Name=LOC110382791;description=COX assembly mitochondrial protein homolog;gbkey=Gene;gene=LOC110382791;gene_biotype=protein_coding	GeneID:110382791	LOC110382791	COX assembly mitochondrial protein homolog	Gene	LOC110382791	protein_coding	gene-LOC110382791	GeneID:110382791	LOC110382791	COX assembly mitochondrial protein homolog	Gene	LOC110382791	protein_coding	gene-LOC110382791	3	LOC110382791	24211927	30618685
gene-LOC110382790	LOC110382790	115.427	0.189168	0.283369	0.305733	0.542443	NC_064778.1	Gnomon	gene	6407339	6409518		-		ID=gene-LOC110382790;Dbxref=GeneID:110382790;Name=LOC110382790;description=tRNA-splicing endonuclease subunit Sen2;gbkey=Gene;gene=LOC110382790;gene_biotype=protein_coding	GeneID:110382790	LOC110382790	tRNA-splicing endonuclease subunit Sen2	Gene	LOC110382790	protein_coding	gene-LOC110382790	GeneID:110382790	LOC110382790	tRNA-splicing endonuclease subunit Sen2	Gene	LOC110382790	protein_coding	gene-LOC110382790	3	LOC110382790	24211927	30619266
gene-LOC110383365	LOC110383365	315.546	-0.494051	0.557029	0.0418033	0.22426	NC_064778.1	Gnomon	gene	6412383	6429498		-		ID=gene-LOC110383365;Dbxref=GeneID:110383365;Name=LOC110383365;description=zinc finger protein ZFP2;gbkey=Gene;gene=LOC110383365;gene_biotype=protein_coding	GeneID:110383365	LOC110383365	zinc finger protein ZFP2	Gene	LOC110383365	protein_coding	gene-LOC110383365	GeneID:110383365	LOC110383365	zinc finger protein ZFP2	Gene	LOC110383365	protein_coding	gene-LOC110383365	3	LOC110383365	24211927	30624310
gene-LOC110383369	LOC110383369	12999.7	0.66526	0.551484	0.0217802	0.166916	NC_064778.1	Gnomon	gene	6431040	6433285		+		ID=gene-LOC110383369;Dbxref=GeneID:110383369;Name=LOC110383369;description=60S ribosomal protein L11;gbkey=Gene;gene=LOC110383369;gene_biotype=protein_coding	GeneID:110383369	LOC110383369	60S ribosomal protein L11	Gene	LOC110383369	protein_coding	gene-LOC110383369	GeneID:110383369	LOC110383369	60S ribosomal protein L11	Gene	LOC110383369	protein_coding	gene-LOC110383369	3	LOC110383369	24211927	30642967
gene-LOC110375363	LOC110375363	4877.39	-0.0185643	0.263183	0.908917	0.955383	NC_064778.1	Gnomon	gene	6440174	6444024		+		ID=gene-LOC110375363;Dbxref=GeneID:110375363;Name=LOC110375363;description=androgen-induced gene 1 protein;gbkey=Gene;gene=LOC110375363;gene_biotype=protein_coding	GeneID:110375363	LOC110375363	androgen-induced gene 1 protein	Gene	LOC110375363	protein_coding	gene-LOC110375363	GeneID:110375363	LOC110375363	androgen-induced gene 1 protein	Gene	LOC110375363	protein_coding	gene-LOC110375363	3	LOC110375363	24211927	30652101
gene-LOC110375381	LOC110375381	121.406	-0.391015	0.450761	0.0737208	0.284938	NC_064778.1	Gnomon	gene	6444609	6459331		-		ID=gene-LOC110375381;Dbxref=GeneID:110375381;Name=LOC110375381;description=dyslexia-associated protein KIAA0319;gbkey=Gene;gene=LOC110375381;gene_biotype=protein_coding	GeneID:110375381	LOC110375381	dyslexia-associated protein KIAA0319	Gene	LOC110375381	protein_coding	gene-LOC110375381	GeneID:110375381	LOC110375381	dyslexia-associated protein KIAA0319	Gene	LOC110375381	protein_coding	gene-LOC110375381	3	LOC110375381	24211927	30656536
gene-LOC110375416	LOC110375416	124.126	0.00376834	0.241422	0.985075	0.993254	NC_064778.1	Gnomon	gene	6482295	6493881		+		ID=gene-LOC110375416;Dbxref=GeneID:110375416;Name=LOC110375416;description=protein smoothened;gbkey=Gene;gene=LOC110375416;gene_biotype=protein_coding	GeneID:110375416	LOC110375416	protein smoothened	Gene	LOC110375416	protein_coding	gene-LOC110375416	GeneID:110375416	LOC110375416	protein smoothened	Gene	LOC110375416	protein_coding	gene-LOC110375416	3	LOC110375416	24211927	30694222
gene-LOC126053433	LOC126053433	261.883	-0.0525633	0.208245	0.750808	0.864945	NC_064778.1	Gnomon	gene	6482299	6485251		+		ID=gene-LOC126053433;Dbxref=GeneID:126053433;Name=LOC126053433;description=pre-mRNA 3' end processing protein WDR33;gbkey=Gene;gene=LOC126053433;gene_biotype=protein_coding	GeneID:126053433	LOC126053433	pre-mRNA 3' end processing protein WDR33	Gene	LOC126053433	protein_coding	gene-LOC126053433	GeneID:126053433	LOC126053433	pre-mRNA 3' end processing protein WDR33	Gene	LOC126053433	protein_coding	gene-LOC126053433	3	LOC126053433	24211927	30694226
gene-LOC110375368	LOC110375368	173.846	-0.0582418	0.299489	0.706908	0.837041	NC_064778.1	Gnomon	gene	6492595	6512575		-		ID=gene-LOC110375368;Dbxref=GeneID:110375368;Name=LOC110375368;description=protein quick-to-court;gbkey=Gene;gene=LOC110375368;gene_biotype=protein_coding	GeneID:110375368	LOC110375368	protein quick-to-court	Gene	LOC110375368	protein_coding	gene-LOC110375368	GeneID:110375368	LOC110375368	protein quick-to-court	Gene	LOC110375368	protein_coding	gene-LOC110375368	3	LOC110375368	24211927	30704522
gene-LOC110375382	LOC110375382	494.965	0.112624	0.236107	0.523189	0.712771	NC_064778.1	Gnomon	gene	6513640	6515955		+		ID=gene-LOC110375382;Dbxref=GeneID:110375382;Name=LOC110375382;description=clavesin-2;gbkey=Gene;gene=LOC110375382;gene_biotype=protein_coding	GeneID:110375382	LOC110375382	clavesin-2	Gene	LOC110375382	protein_coding	gene-LOC110375382	GeneID:110375382	LOC110375382	clavesin-2	Gene	LOC110375382	protein_coding	gene-LOC110375382	3	LOC110375382	24211927	30725567
gene-LOC110375396	LOC110375396	2992.45	0.270448	0.310864	0.172844	0.416356	NC_064778.1	Gnomon	gene	6532212	6534150		+		ID=gene-LOC110375396;Dbxref=GeneID:110375396;Name=LOC110375396;description=uncharacterized LOC110375396;gbkey=Gene;gene=LOC110375396;gene_biotype=protein_coding	GeneID:110375396	LOC110375396	uncharacterized LOC110375396	Gene	LOC110375396	protein_coding	gene-LOC110375396	GeneID:110375396	LOC110375396	uncharacterized LOC110375396	Gene	LOC110375396	protein_coding	gene-LOC110375396	3	LOC110375396	24211927	30744139
gene-LOC110375374	LOC110375374	88.9047	0.164687	0.36421	0.237955	0.482879	NC_064778.1	Gnomon	gene	6610674	6614534		+		ID=gene-LOC110375374;Dbxref=GeneID:110375374;Name=LOC110375374;description=uncharacterized LOC110375374;gbkey=Gene;gene=LOC110375374;gene_biotype=lncRNA	GeneID:110375374	LOC110375374	uncharacterized LOC110375374	Gene	LOC110375374	lncRNA	gene-LOC110375374	GeneID:110375374	LOC110375374	uncharacterized LOC110375374	Gene	LOC110375374	lncRNA	gene-LOC110375374	3	LOC110375374	24211927	30822601
gene-LOC110375379	LOC110375379	3330.23	0.0735732	0.289234	0.662049	0.808796	NC_064778.1	Gnomon	gene	6616083	6712573		-		ID=gene-LOC110375379;Dbxref=GeneID:110375379;Name=LOC110375379;description=protein split ends;gbkey=Gene;gene=LOC110375379;gene_biotype=protein_coding	GeneID:110375379	LOC110375379	protein split ends	Gene	LOC110375379	protein_coding	gene-LOC110375379	GeneID:110375379	LOC110375379	protein split ends	Gene	LOC110375379	protein_coding	gene-LOC110375379	3	LOC110375379	24211927	30828010
gene-LOC110375411	LOC110375411	63.6845	0.138016	0.277549	0.442745	0.654656	NC_064778.1	Gnomon	gene	6718692	6720649		+		ID=gene-LOC110375411;Dbxref=GeneID:110375411;Name=LOC110375411;description=iron-sulfur cluster assembly 2 homolog%2C mitochondrial;gbkey=Gene;gene=LOC110375411;gene_biotype=protein_coding	GeneID:110375411	LOC110375411	iron-sulfur cluster assembly 2 homolog%2C mitochondrial	Gene	LOC110375411	protein_coding	gene-LOC110375411	GeneID:110375411	LOC110375411	iron-sulfur cluster assembly 2 homolog%2C mitochondrial	Gene	LOC110375411	protein_coding	gene-LOC110375411	3	LOC110375411	24211927	30930619
gene-LOC110375410	LOC110375410	54.4627	-0.0752421	0.334822	0.514039	0.706998	NC_064778.1	Gnomon	gene	6720831	6723585		-		ID=gene-LOC110375410;Dbxref=GeneID:110375410;Name=LOC110375410;description=uncharacterized LOC110375410;gbkey=Gene;gene=LOC110375410;gene_biotype=protein_coding	GeneID:110375410	LOC110375410	uncharacterized LOC110375410	Gene	LOC110375410	protein_coding	gene-LOC110375410	GeneID:110375410	LOC110375410	uncharacterized LOC110375410	Gene	LOC110375410	protein_coding	gene-LOC110375410	3	LOC110375410	24211927	30932758
gene-LOC110375409	LOC110375409	3748.68	-0.155594	0.200401	0.343039	0.57131	NC_064778.1	Gnomon	gene	6724173	6742448		-		ID=gene-LOC110375409;Dbxref=GeneID:110375409;Name=LOC110375409;description=succinate dehydrogenase [ubiquinone] flavoprotein subunit%2C mitochondrial;gbkey=Gene;gene=LOC110375409;gene_biotype=protein_coding	GeneID:110375409	LOC110375409	succinate dehydrogenase [ubiquinone] flavoprotein subunit%2C mitochondrial	Gene	LOC110375409	protein_coding	gene-LOC110375409	GeneID:110375409	LOC110375409	succinate dehydrogenase [ubiquinone] flavoprotein subunit%2C mitochondrial	Gene	LOC110375409	protein_coding	gene-LOC110375409	3	LOC110375409	24211927	30936100
gene-LOC110375415	LOC110375415	69.6727	-0.0124226	0.246118	0.940999	0.974735	NC_064778.1	Gnomon	gene	6743007	6745343		+		ID=gene-LOC110375415;Dbxref=GeneID:110375415;Name=LOC110375415;description=transcription initiation factor TFIID subunit 11;gbkey=Gene;gene=LOC110375415;gene_biotype=protein_coding	GeneID:110375415	LOC110375415	transcription initiation factor TFIID subunit 11	Gene	LOC110375415	protein_coding	gene-LOC110375415	GeneID:110375415	LOC110375415	transcription initiation factor TFIID subunit 11	Gene	LOC110375415	protein_coding	gene-LOC110375415	3	LOC110375415	24211927	30954934
gene-LOC110375414	LOC110375414	81.473	-0.428458	0.420153	0.06174	0.267268	NC_064778.1	Gnomon	gene	6745414	6774093		-		ID=gene-LOC110375414;Dbxref=GeneID:110375414;Name=LOC110375414;description=putative mediator of RNA polymerase II transcription subunit 26;gbkey=Gene;gene=LOC110375414;gene_biotype=protein_coding	GeneID:110375414	LOC110375414	putative mediator of RNA polymerase II transcription subunit 26	Gene	LOC110375414	protein_coding	gene-LOC110375414	GeneID:110375414	LOC110375414	putative mediator of RNA polymerase II transcription subunit 26	Gene	LOC110375414	protein_coding	gene-LOC110375414	3	LOC110375414	24211927	30957341
gene-LOC110375404	LOC110375404	892.597	0.0109808	0.215811	0.950032	0.979161	NC_064778.1	Gnomon	gene	6774519	6776760		+		ID=gene-LOC110375404;Dbxref=GeneID:110375404;Name=LOC110375404;description=ADP-ribosylation factor 2;gbkey=Gene;gene=LOC110375404;gene_biotype=protein_coding	GeneID:110375404	LOC110375404	ADP-ribosylation factor 2	Gene	LOC110375404	protein_coding	gene-LOC110375404	GeneID:110375404	LOC110375404	ADP-ribosylation factor 2	Gene	LOC110375404	protein_coding	gene-LOC110375404	3	LOC110375404	24211927	30986446
gene-LOC110375403	LOC110375403	380.664	0.247705	0.323011	0.201221	0.44672	NC_064778.1	Gnomon	gene	6776751	6780378		-		ID=gene-LOC110375403;Dbxref=GeneID:110375403;Name=LOC110375403;description=enoyl-CoA hydratase domain-containing protein 3%2C mitochondrial;gbkey=Gene;gene=LOC110375403;gene_biotype=protein_coding	GeneID:110375403	LOC110375403	enoyl-CoA hydratase domain-containing protein 3%2C mitochondrial	Gene	LOC110375403	protein_coding	gene-LOC110375403	GeneID:110375403	LOC110375403	enoyl-CoA hydratase domain-containing protein 3%2C mitochondrial	Gene	LOC110375403	protein_coding	gene-LOC110375403	3	LOC110375403	24211927	30988678
gene-LOC110375378	LOC110375378	48.7918	0.129133	0.288165	0.463628	0.670365	NC_064778.1	Gnomon	gene	6780451	6792451		-		ID=gene-LOC110375378;Dbxref=GeneID:110375378;Name=LOC110375378;description=ATP-dependent DNA/RNA helicase DHX36;gbkey=Gene;gene=LOC110375378;gene_biotype=protein_coding	GeneID:110375378	LOC110375378	ATP-dependent DNA/RNA helicase DHX36	Gene	LOC110375378	protein_coding	gene-LOC110375378	GeneID:110375378	LOC110375378	ATP-dependent DNA/RNA helicase DHX36	Gene	LOC110375378	protein_coding	gene-LOC110375378	3	LOC110375378	24211927	30992378
gene-LOC110375408	LOC110375408	499.323	0.0463151	0.262257	0.791446	0.890058	NC_064778.1	Gnomon	gene	6796569	6801422		-		ID=gene-LOC110375408;Dbxref=GeneID:110375408;Name=LOC110375408;description=uncharacterized LOC110375408;gbkey=Gene;gene=LOC110375408;gene_biotype=protein_coding	GeneID:110375408	LOC110375408	uncharacterized LOC110375408	Gene	LOC110375408	protein_coding	gene-LOC110375408	GeneID:110375408	LOC110375408	uncharacterized LOC110375408	Gene	LOC110375408	protein_coding	gene-LOC110375408	3	LOC110375408	24211927	31008496
gene-LOC110375373	LOC110375373	1653.81	0.0276125	0.255448	0.876648	0.94007	NC_064778.1	Gnomon	gene	7083022	7190656		-		ID=gene-LOC110375373;Dbxref=GeneID:110375373;Name=LOC110375373;description=histone-lysine N-methyltransferase PRDM16;gbkey=Gene;gene=LOC110375373;gene_biotype=protein_coding	GeneID:110375373	LOC110375373	histone-lysine N-methyltransferase PRDM16	Gene	LOC110375373	protein_coding	gene-LOC110375373	GeneID:110375373	LOC110375373	histone-lysine N-methyltransferase PRDM16	Gene	LOC110375373	protein_coding	gene-LOC110375373	3	LOC110375373	24211927	31294949
gene-LOC110375365	LOC110375365	330.582	0.157874	0.25722	0.385882	0.607371	NC_064778.1	Gnomon	gene	7265494	7267247		-		ID=gene-LOC110375365;Dbxref=GeneID:110375365;Name=LOC110375365;description=transcriptional adapter 3;gbkey=Gene;gene=LOC110375365;gene_biotype=protein_coding	GeneID:110375365	LOC110375365	transcriptional adapter 3	Gene	LOC110375365	protein_coding	gene-LOC110375365	GeneID:110375365	LOC110375365	transcriptional adapter 3	Gene	LOC110375365	protein_coding	gene-LOC110375365	3	LOC110375365	24211927	31477421
gene-LOC110375364	LOC110375364	115.263	-0.121534	0.324053	0.429019	0.643965	NC_064778.1	Gnomon	gene	7267609	7286254		+		ID=gene-LOC110375364;Dbxref=GeneID:110375364;Name=LOC110375364;description=zinc finger protein 431;gbkey=Gene;gene=LOC110375364;gene_biotype=protein_coding	GeneID:110375364	LOC110375364	zinc finger protein 431	Gene	LOC110375364	protein_coding	gene-LOC110375364	GeneID:110375364	LOC110375364	zinc finger protein 431	Gene	LOC110375364	protein_coding	gene-LOC110375364	3	LOC110375364	24211927	31479536
gene-LOC110375370	LOC110375370	156.441	-0.137452	0.316694	0.404988	0.622496	NC_064778.1	Gnomon	gene	7303754	7313686		-		ID=gene-LOC110375370;Dbxref=GeneID:110375370;Name=LOC110375370;description=protein brunelleschi;gbkey=Gene;gene=LOC110375370;gene_biotype=protein_coding	GeneID:110375370	LOC110375370	protein brunelleschi	Gene	LOC110375370	protein_coding	gene-LOC110375370	GeneID:110375370	LOC110375370	protein brunelleschi	Gene	LOC110375370	protein_coding	gene-LOC110375370	3	LOC110375370	24211927	31515681
gene-LOC110375372	LOC110375372	55.4734	0.781883	0.627049	0.0139338	0.136327	NC_064778.1	Gnomon	gene	7313800	7314698		+		ID=gene-LOC110375372;Dbxref=GeneID:110375372;Name=LOC110375372;description=U6 snRNA-associated Sm-like protein LSm7;gbkey=Gene;gene=LOC110375372;gene_biotype=protein_coding	GeneID:110375372	LOC110375372	U6 snRNA-associated Sm-like protein LSm7	Gene	LOC110375372	protein_coding	gene-LOC110375372	GeneID:110375372	LOC110375372	U6 snRNA-associated Sm-like protein LSm7	Gene	LOC110375372	protein_coding	gene-LOC110375372	3	LOC110375372	24211927	31525727
gene-LOC110375387	LOC110375387	223.521	0.223172	0.231601	0.212899	0.460282	NC_064778.1	Gnomon	gene	7324434	7327090		+		ID=gene-LOC110375387;Dbxref=GeneID:110375387;Name=LOC110375387;description=chitinase domain-containing protein 1;gbkey=Gene;gene=LOC110375387;gene_biotype=protein_coding	GeneID:110375387	LOC110375387	chitinase domain-containing protein 1	Gene	LOC110375387	protein_coding	gene-LOC110375387	GeneID:110375387	LOC110375387	chitinase domain-containing protein 1	Gene	LOC110375387	protein_coding	gene-LOC110375387	3	LOC110375387	24211927	31536361
gene-LOC110382232	LOC110382232	98.3333	-0.209557	0.355441	0.225051	0.470909	NC_064778.1	Gnomon	gene	7342163	7378140		+		ID=gene-LOC110382232;Dbxref=GeneID:110382232;Name=LOC110382232;description=estradiol 17-beta-dehydrogenase 11;gbkey=Gene;gene=LOC110382232;gene_biotype=protein_coding	GeneID:110382232	LOC110382232	estradiol 17-beta-dehydrogenase 11	Gene	LOC110382232	protein_coding	gene-LOC110382232	GeneID:110382232	LOC110382232	estradiol 17-beta-dehydrogenase 11	Gene	LOC110382232	protein_coding	gene-LOC110382232	3	LOC110382232	24211927	31554090
gene-LOC110382241	LOC110382241	274.489	-0.314869	0.398153	0.116439	0.349683	NC_064778.1	Gnomon	gene	7378131	7395703		-		ID=gene-LOC110382241;Dbxref=GeneID:110382241;Name=LOC110382241;description=integrin beta-nu;gbkey=Gene;gene=LOC110382241;gene_biotype=protein_coding	GeneID:110382241	LOC110382241	integrin beta-nu	Gene	LOC110382241	protein_coding	gene-LOC110382241	GeneID:110382241	LOC110382241	integrin beta-nu	Gene	LOC110382241	protein_coding	gene-LOC110382241	3	LOC110382241	24211927	31590058
gene-LOC110382237	LOC110382237	3908.37	0.195891	0.213635	0.261985	0.503503	NC_064778.1	Gnomon	gene	7400018	7408663		-		ID=gene-LOC110382237;Dbxref=GeneID:110382237;Name=LOC110382237;description=dihydrolipoyllysine-residue acetyltransferase component of pyruvate dehydrogenase complex%2C mitochondrial;gbkey=Gene;gene=LOC110382237;gene_biotype=protein_coding	GeneID:110382237	LOC110382237	dihydrolipoyllysine-residue acetyltransferase component of pyruvate dehydrogenase complex%2C mitochondrial	Gene	LOC110382237	protein_coding	gene-LOC110382237	GeneID:110382237	LOC110382237	dihydrolipoyllysine-residue acetyltransferase component of pyruvate dehydrogenase complex%2C mitochondrial	Gene	LOC110382237	protein_coding	gene-LOC110382237	3	LOC110382237	24211927	31611945
gene-LOC110382243	LOC110382243	5946.43	1.40661	0.661665	0.00149237	0.0498893	NC_064778.1	Gnomon	gene	7409357	7410617		+		ID=gene-LOC110382243;Dbxref=GeneID:110382243;Name=LOC110382243;description=60S ribosomal protein L37a;gbkey=Gene;gene=LOC110382243;gene_biotype=protein_coding	GeneID:110382243	LOC110382243	60S ribosomal protein L37a	Gene	LOC110382243	protein_coding	gene-LOC110382243	GeneID:110382243	LOC110382243	60S ribosomal protein L37a	Gene	LOC110382243	protein_coding	gene-LOC110382243	3	LOC110382243	24211927	31621284
gene-LOC110382240	LOC110382240	474.213	-0.0257429	0.26182	0.878043	0.940643	NC_064778.1	Gnomon	gene	7422521	7424804		-		ID=gene-LOC110382240;Dbxref=GeneID:110382240;Name=LOC110382240;description=solute carrier family 41 member 1;gbkey=Gene;gene=LOC110382240;gene_biotype=protein_coding	GeneID:110382240	LOC110382240	solute carrier family 41 member 1	Gene	LOC110382240	protein_coding	gene-LOC110382240	GeneID:110382240	LOC110382240	solute carrier family 41 member 1	Gene	LOC110382240	protein_coding	gene-LOC110382240	3	LOC110382240	24211927	31634448
gene-LOC110382236	LOC110382236	934.389	-0.217007	0.222841	0.214958	0.461463	NC_064778.1	Gnomon	gene	7425069	7453891		+		ID=gene-LOC110382236;Dbxref=GeneID:110382236;Name=LOC110382236;description=polypeptide N-acetylgalactosaminyltransferase 5;gbkey=Gene;gene=LOC110382236;gene_biotype=protein_coding	GeneID:110382236	LOC110382236	polypeptide N-acetylgalactosaminyltransferase 5	Gene	LOC110382236	protein_coding	gene-LOC110382236	GeneID:110382236	LOC110382236	polypeptide N-acetylgalactosaminyltransferase 5	Gene	LOC110382236	protein_coding	gene-LOC110382236	3	LOC110382236	24211927	31636996
gene-LOC110382235	LOC110382235	345.394	-0.0304823	0.223321	0.857045	0.926941	NC_064778.1	Gnomon	gene	7454112	7477599		-		ID=gene-LOC110382235;Dbxref=GeneID:110382235;Name=LOC110382235;description=mitogen-activated protein kinase kinase kinase 7;gbkey=Gene;gene=LOC110382235;gene_biotype=protein_coding	GeneID:110382235	LOC110382235	mitogen-activated protein kinase kinase kinase 7	Gene	LOC110382235	protein_coding	gene-LOC110382235	GeneID:110382235	LOC110382235	mitogen-activated protein kinase kinase kinase 7	Gene	LOC110382235	protein_coding	gene-LOC110382235	3	LOC110382235	24211927	31666039
gene-LOC110382233	LOC110382233	156.693	-0.14924	0.317961	0.374811	0.597691	NC_064778.1	Gnomon	gene	7482729	7486928		-		ID=gene-LOC110382233;Dbxref=GeneID:110382233;Name=LOC110382233;description=putative neuropeptide precursor protein;gbkey=Gene;gene=LOC110382233;gene_biotype=protein_coding	GeneID:110382233	LOC110382233	putative neuropeptide precursor protein	Gene	LOC110382233	protein_coding	gene-LOC110382233	GeneID:110382233	LOC110382233	putative neuropeptide precursor protein	Gene	LOC110382233	protein_coding	gene-LOC110382233	3	LOC110382233	24211927	31694656
gene-LOC110382238	LOC110382238	210.127	0.39821	0.39305	0.0738536	0.285036	NC_064778.1	Gnomon	gene	7489444	7492956		-		ID=gene-LOC110382238;Dbxref=GeneID:110382238;Name=LOC110382238;description=peptidyl-prolyl cis-trans isomerase sig-7;gbkey=Gene;gene=LOC110382238;gene_biotype=protein_coding	GeneID:110382238	LOC110382238	peptidyl-prolyl cis-trans isomerase sig-7	Gene	LOC110382238	protein_coding	gene-LOC110382238	GeneID:110382238	LOC110382238	peptidyl-prolyl cis-trans isomerase sig-7	Gene	LOC110382238	protein_coding	gene-LOC110382238	3	LOC110382238	24211927	31701371
gene-LOC110378096	LOC110378096	177.252	-0.0761564	0.234927	0.662092	0.808796	NC_064778.1	Gnomon	gene	7766047	7775529		+		ID=gene-LOC110378096;Dbxref=GeneID:110378096;Name=LOC110378096;description=carboxypeptidase A2;gbkey=Gene;gene=LOC110378096;gene_biotype=protein_coding	GeneID:110378096	LOC110378096	carboxypeptidase A2	Gene	LOC110378096	protein_coding	gene-LOC110378096	GeneID:110378096	LOC110378096	carboxypeptidase A2	Gene	LOC110378096	protein_coding	gene-LOC110378096	3	LOC110378096	24211927	31977974
gene-LOC110378118	LOC110378118	52.2413	0.0840731	0.304624	0.598118	0.765183	NC_064778.1	Gnomon	gene	7796413	7805193		+		ID=gene-LOC110378118;Dbxref=GeneID:110378118;Name=LOC110378118;description=pre-mRNA-processing factor 6;gbkey=Gene;gene=LOC110378118;gene_biotype=protein_coding	GeneID:110378118	LOC110378118	pre-mRNA-processing factor 6	Gene	LOC110378118	protein_coding	gene-LOC110378118	GeneID:110378118	LOC110378118	pre-mRNA-processing factor 6	Gene	LOC110378118	protein_coding	gene-LOC110378118	3	LOC110378118	24211927	32008340
gene-LOC110378103	LOC110378103	260.219	-0.239501	0.337802	0.205927	0.452848	NC_064778.1	Gnomon	gene	7813748	7829482		-		ID=gene-LOC110378103;Dbxref=GeneID:110378103;Name=LOC110378103;description=probable ribonuclease ZC3H12B;gbkey=Gene;gene=LOC110378103;gene_biotype=protein_coding	GeneID:110378103	LOC110378103	probable ribonuclease ZC3H12B	Gene	LOC110378103	protein_coding	gene-LOC110378103	GeneID:110378103	LOC110378103	probable ribonuclease ZC3H12B	Gene	LOC110378103	protein_coding	gene-LOC110378103	3	LOC110378103	24211927	32025675
gene-LOC110378098	LOC110378098	80.7009	0.540485	0.40536	0.0296929	0.193599	NC_064778.1	Gnomon	gene	7837495	7840228		+		ID=gene-LOC110378098;Dbxref=GeneID:110378098;Name=LOC110378098;description=U3 small nucleolar RNA-associated protein 14 homolog A;gbkey=Gene;gene=LOC110378098;gene_biotype=protein_coding	GeneID:110378098	LOC110378098	U3 small nucleolar RNA-associated protein 14 homolog A	Gene	LOC110378098	protein_coding	gene-LOC110378098	GeneID:110378098	LOC110378098	U3 small nucleolar RNA-associated protein 14 homolog A	Gene	LOC110378098	protein_coding	gene-LOC110378098	3	LOC110378098	24211927	32049422
gene-LOC110378099	LOC110378099	119.022	0.642548	0.586309	0.0233385	0.171317	NC_064778.1	Gnomon	gene	7840219	7841238		-		ID=gene-LOC110378099;Dbxref=GeneID:110378099;Name=LOC110378099;description=U6 snRNA-associated Sm-like protein LSm3;gbkey=Gene;gene=LOC110378099;gene_biotype=protein_coding	GeneID:110378099	LOC110378099	U6 snRNA-associated Sm-like protein LSm3	Gene	LOC110378099	protein_coding	gene-LOC110378099	GeneID:110378099	LOC110378099	U6 snRNA-associated Sm-like protein LSm3	Gene	LOC110378099	protein_coding	gene-LOC110378099	3	LOC110378099	24211927	32052146
gene-LOC110378095	LOC110378095	459.754	0.42664	0.348253	0.0560442	0.258907	NC_064778.1	Gnomon	gene	7841480	7853541		+		ID=gene-LOC110378095;Dbxref=GeneID:110378095;Name=LOC110378095;description=probable ATP-dependent RNA helicase DDX46;gbkey=Gene;gene=LOC110378095;gene_biotype=protein_coding	GeneID:110378095	LOC110378095	probable ATP-dependent RNA helicase DDX46	Gene	LOC110378095	protein_coding	gene-LOC110378095	GeneID:110378095	LOC110378095	probable ATP-dependent RNA helicase DDX46	Gene	LOC110378095	protein_coding	gene-LOC110378095	3	LOC110378095	24211927	32053407
gene-LOC110378111	LOC110378111	396.026	0.02833	0.271296	0.870341	0.936198	NC_064778.1	Gnomon	gene	7870809	7871876		-		ID=gene-LOC110378111;Dbxref=GeneID:110378111;Name=LOC110378111;description=enhancer of split mbeta protein;gbkey=Gene;gene=LOC110378111;gene_biotype=protein_coding	GeneID:110378111	LOC110378111	enhancer of split mbeta protein	Gene	LOC110378111	protein_coding	gene-LOC110378111	GeneID:110378111	LOC110378111	enhancer of split mbeta protein	Gene	LOC110378111	protein_coding	gene-LOC110378111	3	LOC110378111	24211927	32082736
gene-LOC110378114	LOC110378114	139.298	-0.457844	0.503981	0.050512	0.246128	NC_064778.1	Gnomon	gene	8013444	8014645		+		ID=gene-LOC110378114;Dbxref=GeneID:110378114;Name=LOC110378114;description=enhancer of split mbeta protein;gbkey=Gene;gene=LOC110378114;gene_biotype=protein_coding	GeneID:110378114	LOC110378114	enhancer of split mbeta protein	Gene	LOC110378114	protein_coding	gene-LOC110378114	GeneID:110378114	LOC110378114	enhancer of split mbeta protein	Gene	LOC110378114	protein_coding	gene-LOC110378114	3	LOC110378114	24211927	32225371
gene-LOC110383027	LOC110383027	719.039	0.0210385	0.246997	0.906682	0.954267	NC_064778.1	Gnomon	gene	8041699	8052355		+		ID=gene-LOC110383027;Dbxref=GeneID:110383027;Name=LOC110383027;description=uncharacterized LOC110383027;gbkey=Gene;gene=LOC110383027;gene_biotype=protein_coding	GeneID:110383027	LOC110383027	uncharacterized LOC110383027	Gene	LOC110383027	protein_coding	gene-LOC110383027	GeneID:110383027	LOC110383027	uncharacterized LOC110383027	Gene	LOC110383027	protein_coding	gene-LOC110383027	3	LOC110383027	24211927	32253626
gene-LOC110375798	LOC110375798	2895.87	0.300576	0.280875	0.128008	0.363672	NC_064778.1	Gnomon	gene	8250107	8252404		-		ID=gene-LOC110375798;Dbxref=GeneID:110375798;Name=LOC110375798;description=NADH dehydrogenase [ubiquinone] 1 beta subcomplex subunit 5%2C mitochondrial;gbkey=Gene;gene=LOC110375798;gene_biotype=protein_coding	GeneID:110375798	LOC110375798	NADH dehydrogenase [ubiquinone] 1 beta subcomplex subunit 5%2C mitochondrial	Gene	LOC110375798	protein_coding	gene-LOC110375798	GeneID:110375798	LOC110375798	NADH dehydrogenase [ubiquinone] 1 beta subcomplex subunit 5%2C mitochondrial	Gene	LOC110375798	protein_coding	gene-LOC110375798	3	LOC110375798	24211927	32462034
gene-LOC110375822	LOC110375822	2168.19	-0.201277	0.221164	0.25014	0.493592	NC_064778.1	Gnomon	gene	8315980	8324028		-		ID=gene-LOC110375822;Dbxref=GeneID:110375822;Name=LOC110375822;description=NADH-ubiquinone oxidoreductase 75 kDa subunit%2C mitochondrial;gbkey=Gene;gene=LOC110375822;gene_biotype=protein_coding	GeneID:110375822	LOC110375822	NADH-ubiquinone oxidoreductase 75 kDa subunit%2C mitochondrial	Gene	LOC110375822	protein_coding	gene-LOC110375822	GeneID:110375822	LOC110375822	NADH-ubiquinone oxidoreductase 75 kDa subunit%2C mitochondrial	Gene	LOC110375822	protein_coding	gene-LOC110375822	3	LOC110375822	24211927	32527907
gene-LOC110375824	LOC110375824	8207.75	0.505208	0.425111	0.0394522	0.218162	NC_064778.1	Gnomon	gene	8324112	8325251		+		ID=gene-LOC110375824;Dbxref=GeneID:110375824;Name=LOC110375824;description=elongation factor 1-beta';gbkey=Gene;gene=LOC110375824;gene_biotype=protein_coding	GeneID:110375824	LOC110375824	elongation factor 1-beta'	Gene	LOC110375824	protein_coding	gene-LOC110375824	GeneID:110375824	LOC110375824	elongation factor 1-beta'	Gene	LOC110375824	protein_coding	gene-LOC110375824	3	LOC110375824	24211927	32536039
gene-LOC110375823	LOC110375823	935.521	1.07045	0.510514	0.00226211	0.0595337	NC_064778.1	Gnomon	gene	8324521	8328894		-		ID=gene-LOC110375823;Dbxref=GeneID:110375823;Name=LOC110375823;description=erlin-2-like;gbkey=Gene;gene=LOC110375823;gene_biotype=protein_coding	GeneID:110375823	LOC110375823	erlin-2-like	Gene	LOC110375823	protein_coding	gene-LOC110375823	GeneID:110375823	LOC110375823	erlin-2-like	Gene	LOC110375823	protein_coding	gene-LOC110375823	3	LOC110375823	24211927	32536448
gene-LOC110375808	LOC110375808	70.4624	-0.203924	0.316313	0.269166	0.510799	NC_064778.1	Gnomon	gene	8333459	8343415		-		ID=gene-LOC110375808;Dbxref=GeneID:110375808;Name=LOC110375808;description=protein lin-54 homolog;gbkey=Gene;gene=LOC110375808;gene_biotype=protein_coding	GeneID:110375808	LOC110375808	protein lin-54 homolog	Gene	LOC110375808	protein_coding	gene-LOC110375808	GeneID:110375808	LOC110375808	protein lin-54 homolog	Gene	LOC110375808	protein_coding	gene-LOC110375808	3	LOC110375808	24211927	32545386
gene-LOC110375818	LOC110375818	480.99	0.520099	0.344646	0.0261798	0.182319	NC_064778.1	Gnomon	gene	8343954	8348801		+		ID=gene-LOC110375818;Dbxref=GeneID:110375818;Name=LOC110375818;description=COP9 signalosome complex subunit 4;gbkey=Gene;gene=LOC110375818;gene_biotype=protein_coding	GeneID:110375818	LOC110375818	COP9 signalosome complex subunit 4	Gene	LOC110375818	protein_coding	gene-LOC110375818	GeneID:110375818	LOC110375818	COP9 signalosome complex subunit 4	Gene	LOC110375818	protein_coding	gene-LOC110375818	3	LOC110375818	24211927	32555881
gene-LOC110375794	LOC110375794	24607.7	0.343364	0.305974	0.102145	0.32821	NC_064778.1	Gnomon	gene	8349994	8353121		-		ID=gene-LOC110375794;Dbxref=GeneID:110375794;Name=LOC110375794;description=voltage-dependent anion-selective channel;gbkey=Gene;gene=LOC110375794;gene_biotype=protein_coding	GeneID:110375794	LOC110375794	voltage-dependent anion-selective channel	Gene	LOC110375794	protein_coding	gene-LOC110375794	GeneID:110375794	LOC110375794	voltage-dependent anion-selective channel	Gene	LOC110375794	protein_coding	gene-LOC110375794	3	LOC110375794	24211927	32561921
gene-LOC110375783	LOC110375783	150.309	1.27739	0.682013	0.00268954	0.0664072	NC_064778.1	Gnomon	gene	8359819	8361934		-		ID=gene-LOC110375783;Dbxref=GeneID:110375783;Name=LOC110375783;description=zinc finger CCHC domain-containing protein 9;gbkey=Gene;gene=LOC110375783;gene_biotype=protein_coding	GeneID:110375783	LOC110375783	zinc finger CCHC domain-containing protein 9	Gene	LOC110375783	protein_coding	gene-LOC110375783	GeneID:110375783	LOC110375783	zinc finger CCHC domain-containing protein 9	Gene	LOC110375783	protein_coding	gene-LOC110375783	3	LOC110375783	24211927	32571746
gene-LOC110375800	LOC110375800	449.66	-1.26074	0.430494	0.00021495	0.014926	NC_064778.1	Gnomon	gene	8362958	8369368		-		ID=gene-LOC110375800;Dbxref=GeneID:110375800;Name=LOC110375800;description=sedoheptulokinase;gbkey=Gene;gene=LOC110375800;gene_biotype=protein_coding	GeneID:110375800	LOC110375800	sedoheptulokinase	Gene	LOC110375800	protein_coding	gene-LOC110375800	GeneID:110375800	LOC110375800	sedoheptulokinase	Gene	LOC110375800	protein_coding	gene-LOC110375800	3	LOC110375800	24211927	32574885
gene-LOC110375781	LOC110375781	829.493	-0.383411	0.355715	0.0782106	0.295028	NC_064778.1	Gnomon	gene	8371930	8385538		-		ID=gene-LOC110375781;Dbxref=GeneID:110375781;Name=LOC110375781;description=ubiquitin conjugation factor E4 B;gbkey=Gene;gene=LOC110375781;gene_biotype=protein_coding	GeneID:110375781	LOC110375781	ubiquitin conjugation factor E4 B	Gene	LOC110375781	protein_coding	gene-LOC110375781	GeneID:110375781	LOC110375781	ubiquitin conjugation factor E4 B	Gene	LOC110375781	protein_coding	gene-LOC110375781	3	LOC110375781	24211927	32583857
gene-LOC110375789	LOC110375789	116.59	-0.177209	0.285699	0.333279	0.564471	NC_064778.1	Gnomon	gene	8386002	8399176		+		ID=gene-LOC110375789;Dbxref=GeneID:110375789;Name=LOC110375789;description=serine/threonine-protein kinase Tor;gbkey=Gene;gene=LOC110375789;gene_biotype=protein_coding	GeneID:110375789	LOC110375789	serine/threonine-protein kinase Tor	Gene	LOC110375789	protein_coding	gene-LOC110375789	GeneID:110375789	LOC110375789	serine/threonine-protein kinase Tor	Gene	LOC110375789	protein_coding	gene-LOC110375789	3	LOC110375789	24211927	32597929
gene-LOC110375790	LOC110375790	3208.25	-0.0307145	0.282411	0.847299	0.922392	NC_064778.1	Gnomon	gene	8399173	8400654		-		ID=gene-LOC110375790;Dbxref=GeneID:110375790;Name=LOC110375790;description=cytidine deaminase;gbkey=Gene;gene=LOC110375790;gene_biotype=protein_coding	GeneID:110375790	LOC110375790	cytidine deaminase	Gene	LOC110375790	protein_coding	gene-LOC110375790	GeneID:110375790	LOC110375790	cytidine deaminase	Gene	LOC110375790	protein_coding	gene-LOC110375790	3	LOC110375790	24211927	32611100
gene-LOC110375826	LOC110375826	195.291	-0.362911	0.467157	0.078055	0.294604	NC_064778.1	Gnomon	gene	8403215	8414538		-		ID=gene-LOC110375826;Dbxref=GeneID:110375826;Name=LOC110375826;description=serine/threonine-protein kinase mTOR;gbkey=Gene;gene=LOC110375826;gene_biotype=protein_coding	GeneID:110375826	LOC110375826	serine/threonine-protein kinase mTOR	Gene	LOC110375826	protein_coding	gene-LOC110375826	GeneID:110375826	LOC110375826	serine/threonine-protein kinase mTOR	Gene	LOC110375826	protein_coding	gene-LOC110375826	3	LOC110375826	24211927	32615142
gene-LOC110375787	LOC110375787	2026.56	-0.0770531	0.265867	0.654156	0.804368	NC_064778.1	Gnomon	gene	8414792	8424193		+		ID=gene-LOC110375787;Dbxref=GeneID:110375787;Name=LOC110375787;description=actin-related protein 2/3 complex subunit 2;gbkey=Gene;gene=LOC110375787;gene_biotype=protein_coding	GeneID:110375787	LOC110375787	actin-related protein 2/3 complex subunit 2	Gene	LOC110375787	protein_coding	gene-LOC110375787	GeneID:110375787	LOC110375787	actin-related protein 2/3 complex subunit 2	Gene	LOC110375787	protein_coding	gene-LOC110375787	3	LOC110375787	24211927	32626719
gene-LOC110375788	LOC110375788	735.91	0.018694	0.27029	0.915645	0.959915	NC_064778.1	Gnomon	gene	8424183	8424984		-		ID=gene-LOC110375788;Dbxref=GeneID:110375788;Name=LOC110375788;description=uncharacterized LOC110375788;gbkey=Gene;gene=LOC110375788;gene_biotype=protein_coding	GeneID:110375788	LOC110375788	uncharacterized LOC110375788	Gene	LOC110375788	protein_coding	gene-LOC110375788	GeneID:110375788	LOC110375788	uncharacterized LOC110375788	Gene	LOC110375788	protein_coding	gene-LOC110375788	3	LOC110375788	24211927	32636110
gene-LOC110375816	LOC110375816	285.449	-0.0689383	0.263465	0.690146	0.826331	NC_064778.1	Gnomon	gene	8426536	8432115		+		ID=gene-LOC110375816;Dbxref=GeneID:110375816;Name=LOC110375816;description=UPF0047 protein YjbQ;gbkey=Gene;gene=LOC110375816;gene_biotype=protein_coding	GeneID:110375816	LOC110375816	UPF0047 protein YjbQ	Gene	LOC110375816	protein_coding	gene-LOC110375816	GeneID:110375816	LOC110375816	UPF0047 protein YjbQ	Gene	LOC110375816	protein_coding	gene-LOC110375816	3	LOC110375816	24211927	32638463
gene-LOC110375815	LOC110375815	141.13	0.228297	0.27261	0.228143	0.473248	NC_064778.1	Gnomon	gene	8452306	8457380		-		ID=gene-LOC110375815;Dbxref=GeneID:110375815;Name=LOC110375815;description=uncharacterized LOC110375815;gbkey=Gene;gene=LOC110375815;gene_biotype=protein_coding	GeneID:110375815	LOC110375815	uncharacterized LOC110375815	Gene	LOC110375815	protein_coding	gene-LOC110375815	GeneID:110375815	LOC110375815	uncharacterized LOC110375815	Gene	LOC110375815	protein_coding	gene-LOC110375815	3	LOC110375815	24211927	32664233
gene-LOC110375813	LOC110375813	460.36	0.389541	0.356999	0.0751724	0.287561	NC_064778.1	Gnomon	gene	8497397	8499735		+		ID=gene-LOC110375813;Dbxref=GeneID:110375813;Name=LOC110375813;description=arginine--tRNA ligase%2C cytoplasmic;gbkey=Gene;gene=LOC110375813;gene_biotype=protein_coding	GeneID:110375813	LOC110375813	arginine--tRNA ligase%2C cytoplasmic	Gene	LOC110375813	protein_coding	gene-LOC110375813	GeneID:110375813	LOC110375813	arginine--tRNA ligase%2C cytoplasmic	Gene	LOC110375813	protein_coding	gene-LOC110375813	3	LOC110375813	24211927	32709324
gene-LOC110375830	LOC110375830	273.029	0.634118	0.314414	0.00709475	0.104725	NC_064778.1	Gnomon	gene	8533142	8534247		-		ID=gene-LOC110375830;Dbxref=GeneID:110375830;Name=LOC110375830;description=BLOC-1-related complex subunit 6;gbkey=Gene;gene=LOC110375830;gene_biotype=protein_coding	GeneID:110375830	LOC110375830	BLOC-1-related complex subunit 6	Gene	LOC110375830	protein_coding	gene-LOC110375830	GeneID:110375830	LOC110375830	BLOC-1-related complex subunit 6	Gene	LOC110375830	protein_coding	gene-LOC110375830	3	LOC110375830	24211927	32745069
gene-LOC110375799	LOC110375799	64.6544	-0.106276	0.307046	0.510925	0.705539	NC_064778.1	Gnomon	gene	8534606	8560057		+		ID=gene-LOC110375799;Dbxref=GeneID:110375799;Name=LOC110375799;description=ATPase family AAA domain-containing protein 2;gbkey=Gene;gene=LOC110375799;gene_biotype=protein_coding	GeneID:110375799	LOC110375799	ATPase family AAA domain-containing protein 2	Gene	LOC110375799	protein_coding	gene-LOC110375799	GeneID:110375799	LOC110375799	ATPase family AAA domain-containing protein 2	Gene	LOC110375799	protein_coding	gene-LOC110375799	3	LOC110375799	24211927	32746533
gene-LOC110373225	LOC110373225	161.939	0.528623	0.393912	0.0308205	0.197132	NC_064778.1	Gnomon	gene	9225566	9259652		+		ID=gene-LOC110373225;Dbxref=GeneID:110373225;Name=LOC110373225;description=general transcription factor IIH subunit 5;gbkey=Gene;gene=LOC110373225;gene_biotype=protein_coding	GeneID:110373225	LOC110373225	general transcription factor IIH subunit 5	Gene	LOC110373225	protein_coding	gene-LOC110373225	GeneID:110373225	LOC110373225	general transcription factor IIH subunit 5	Gene	LOC110373225	protein_coding	gene-LOC110373225	3	LOC110373225	24211927	33437493
gene-LOC110373177	LOC110373177	84.2404	-0.339217	0.436796	0.0926648	0.317134	NC_064778.1	Gnomon	gene	9236708	9256569		-		ID=gene-LOC110373177;Dbxref=GeneID:110373177;Name=LOC110373177;description=uncharacterized LOC110373177;gbkey=Gene;gene=LOC110373177;gene_biotype=protein_coding	GeneID:110373177	LOC110373177	uncharacterized LOC110373177	Gene	LOC110373177	protein_coding	gene-LOC110373177	GeneID:110373177	LOC110373177	uncharacterized LOC110373177	Gene	LOC110373177	protein_coding	gene-LOC110373177	3	LOC110373177	24211927	33448635
gene-LOC110373224	LOC110373224	243.06	0.9399	0.531295	0.00510503	0.0884264	NC_064778.1	Gnomon	gene	9259655	9260764		+		ID=gene-LOC110373224;Dbxref=GeneID:110373224;Name=LOC110373224;description=zinc finger HIT domain-containing protein 1;gbkey=Gene;gene=LOC110373224;gene_biotype=protein_coding	GeneID:110373224	LOC110373224	zinc finger HIT domain-containing protein 1	Gene	LOC110373224	protein_coding	gene-LOC110373224	GeneID:110373224	LOC110373224	zinc finger HIT domain-containing protein 1	Gene	LOC110373224	protein_coding	gene-LOC110373224	3	LOC110373224	24211927	33471582
gene-LOC110373246	LOC110373246	191.923	0.175633	0.32197	0.318245	0.551804	NC_064778.1	Gnomon	gene	9341974	9346815		+		ID=gene-LOC110373246;Dbxref=GeneID:110373246;Name=LOC110373246;description=glyoxylate reductase/hydroxypyruvate reductase;gbkey=Gene;gene=LOC110373246;gene_biotype=protein_coding	GeneID:110373246	LOC110373246	glyoxylate reductase/hydroxypyruvate reductase	Gene	LOC110373246	protein_coding	gene-LOC110373246	GeneID:110373246	LOC110373246	glyoxylate reductase/hydroxypyruvate reductase	Gene	LOC110373246	protein_coding	gene-LOC110373246	3	LOC110373246	24211927	33553901
gene-LOC110373212	LOC110373212	1625.88	0.174885	0.305717	0.334684	0.56504	NC_064778.1	Gnomon	gene	9351320	9357175		+		ID=gene-LOC110373212;Dbxref=GeneID:110373212;Name=LOC110373212;description=glyoxylate reductase/hydroxypyruvate reductase;gbkey=Gene;gene=LOC110373212;gene_biotype=protein_coding	GeneID:110373212	LOC110373212	glyoxylate reductase/hydroxypyruvate reductase	Gene	LOC110373212	protein_coding	gene-LOC110373212	GeneID:110373212	LOC110373212	glyoxylate reductase/hydroxypyruvate reductase	Gene	LOC110373212	protein_coding	gene-LOC110373212	3	LOC110373212	24211927	33563247
gene-LOC110373244	LOC110373244	244.102	0.17313	0.248029	0.339848	0.568646	NC_064778.1	Gnomon	gene	9358199	9359783		-		ID=gene-LOC110373244;Dbxref=GeneID:110373244;Name=LOC110373244;description=ragulator complex protein LAMTOR3 homolog;gbkey=Gene;gene=LOC110373244;gene_biotype=protein_coding	GeneID:110373244	LOC110373244	ragulator complex protein LAMTOR3 homolog	Gene	LOC110373244	protein_coding	gene-LOC110373244	GeneID:110373244	LOC110373244	ragulator complex protein LAMTOR3 homolog	Gene	LOC110373244	protein_coding	gene-LOC110373244	3	LOC110373244	24211927	33570126
gene-LOC110373219	LOC110373219	870.498	-0.0334708	0.225869	0.84328	0.920579	NC_064778.1	Gnomon	gene	9360359	9369575		+		ID=gene-LOC110373219;Dbxref=GeneID:110373219;Name=LOC110373219;description=uncharacterized LOC110373219;gbkey=Gene;gene=LOC110373219;gene_biotype=protein_coding	GeneID:110373219	LOC110373219	uncharacterized LOC110373219	Gene	LOC110373219	protein_coding	gene-LOC110373219	GeneID:110373219	LOC110373219	uncharacterized LOC110373219	Gene	LOC110373219	protein_coding	gene-LOC110373219	3	LOC110373219	24211927	33572286
gene-LOC110373220	LOC110373220	144.404	-0.1358	0.28584	0.443408	0.654656	NC_064778.1	Gnomon	gene	9370967	9372790		-		ID=gene-LOC110373220;Dbxref=GeneID:110373220;Name=LOC110373220;description=pre-mRNA-splicing factor Syf2;gbkey=Gene;gene=LOC110373220;gene_biotype=protein_coding	GeneID:110373220	LOC110373220	pre-mRNA-splicing factor Syf2	Gene	LOC110373220	protein_coding	gene-LOC110373220	GeneID:110373220	LOC110373220	pre-mRNA-splicing factor Syf2	Gene	LOC110373220	protein_coding	gene-LOC110373220	3	LOC110373220	24211927	33582894
gene-LOC110373235	LOC110373235	7968.08	-0.10703	0.204324	0.536239	0.720431	NC_064778.1	Gnomon	gene	9373279	9412091		+		ID=gene-LOC110373235;Dbxref=GeneID:110373235;Name=LOC110373235;description=chloride intracellular channel exc-4;gbkey=Gene;gene=LOC110373235;gene_biotype=protein_coding	GeneID:110373235	LOC110373235	chloride intracellular channel exc-4	Gene	LOC110373235	protein_coding	gene-LOC110373235	GeneID:110373235	LOC110373235	chloride intracellular channel exc-4	Gene	LOC110373235	protein_coding	gene-LOC110373235	3	LOC110373235	24211927	33585206
gene-LOC110373236	LOC110373236	204.865	0.0079454	0.252093	0.965801	0.985096	NC_064778.1	Gnomon	gene	9413424	9415529		+		ID=gene-LOC110373236;Dbxref=GeneID:110373236;Name=LOC110373236;description=mitochondrial coenzyme A diphosphatase NUDT8;gbkey=Gene;gene=LOC110373236;gene_biotype=protein_coding	GeneID:110373236	LOC110373236	mitochondrial coenzyme A diphosphatase NUDT8	Gene	LOC110373236	protein_coding	gene-LOC110373236	GeneID:110373236	LOC110373236	mitochondrial coenzyme A diphosphatase NUDT8	Gene	LOC110373236	protein_coding	gene-LOC110373236	3	LOC110373236	24211927	33625351
gene-LOC110373233	LOC110373233	1729.98	-0.032442	0.212451	0.850137	0.923673	NC_064778.1	Gnomon	gene	9466106	9467803		+		ID=gene-LOC110373233;Dbxref=GeneID:110373233;Name=LOC110373233;description=mitochondrial carnitine/acylcarnitine carrier protein;gbkey=Gene;gene=LOC110373233;gene_biotype=protein_coding	GeneID:110373233	LOC110373233	mitochondrial carnitine/acylcarnitine carrier protein	Gene	LOC110373233	protein_coding	gene-LOC110373233	GeneID:110373233	LOC110373233	mitochondrial carnitine/acylcarnitine carrier protein	Gene	LOC110373233	protein_coding	gene-LOC110373233	3	LOC110373233	24211927	33678033
gene-LOC110373232	LOC110373232	91.7936	0.172145	0.316066	0.330677	0.562308	NC_064778.1	Gnomon	gene	9467793	9468883		-		ID=gene-LOC110373232;Dbxref=GeneID:110373232;Name=LOC110373232;description=G patch domain and ankyrin repeat-containing protein 1 homolog;gbkey=Gene;gene=LOC110373232;gene_biotype=protein_coding	GeneID:110373232	LOC110373232	G patch domain and ankyrin repeat-containing protein 1 homolog	Gene	LOC110373232	protein_coding	gene-LOC110373232	GeneID:110373232	LOC110373232	G patch domain and ankyrin repeat-containing protein 1 homolog	Gene	LOC110373232	protein_coding	gene-LOC110373232	3	LOC110373232	24211927	33679720
gene-LOC110373230	LOC110373230	1359.65	-0.210102	0.237655	0.242367	0.487389	NC_064778.1	Gnomon	gene	9478305	9522012		-		ID=gene-LOC110373230;Dbxref=GeneID:110373230;Name=LOC110373230;description=NPC intracellular cholesterol transporter 1;gbkey=Gene;gene=LOC110373230;gene_biotype=protein_coding	GeneID:110373230	LOC110373230	NPC intracellular cholesterol transporter 1	Gene	LOC110373230	protein_coding	gene-LOC110373230	GeneID:110373230	LOC110373230	NPC intracellular cholesterol transporter 1	Gene	LOC110373230	protein_coding	gene-LOC110373230	3	LOC110373230	24211927	33690232
gene-LOC110373221	LOC110373221	536.047	0.0120177	0.282497	0.94527	0.977194	NC_064778.1	Gnomon	gene	9524164	9525919		+		ID=gene-LOC110373221;Dbxref=GeneID:110373221;Name=LOC110373221;description=thioredoxin domain-containing protein 15;gbkey=Gene;gene=LOC110373221;gene_biotype=protein_coding	GeneID:110373221	LOC110373221	thioredoxin domain-containing protein 15	Gene	LOC110373221	protein_coding	gene-LOC110373221	GeneID:110373221	LOC110373221	thioredoxin domain-containing protein 15	Gene	LOC110373221	protein_coding	gene-LOC110373221	3	LOC110373221	24211927	33736091
gene-LOC110373222	LOC110373222	156.371	0.156819	0.292346	0.384651	0.606262	NC_064778.1	Gnomon	gene	9526392	9528638		+		ID=gene-LOC110373222;Dbxref=GeneID:110373222;Name=LOC110373222;description=glyoxylate reductase/hydroxypyruvate reductase;gbkey=Gene;gene=LOC110373222;gene_biotype=protein_coding	GeneID:110373222	LOC110373222	glyoxylate reductase/hydroxypyruvate reductase	Gene	LOC110373222	protein_coding	gene-LOC110373222	GeneID:110373222	LOC110373222	glyoxylate reductase/hydroxypyruvate reductase	Gene	LOC110373222	protein_coding	gene-LOC110373222	3	LOC110373222	24211927	33738319
gene-LOC110373196	LOC110373196	318.308	0.1266	0.298002	0.464407	0.671063	NC_064778.1	Gnomon	gene	9529314	9578061		+		ID=gene-LOC110373196;Dbxref=GeneID:110373196;Name=LOC110373196;description=SH2 domain-containing protein 4A;gbkey=Gene;gene=LOC110373196;gene_biotype=protein_coding	GeneID:110373196	LOC110373196	SH2 domain-containing protein 4A	Gene	LOC110373196	protein_coding	gene-LOC110373196	GeneID:110373196	LOC110373196	SH2 domain-containing protein 4A	Gene	LOC110373196	protein_coding	gene-LOC110373196	3	LOC110373196	24211927	33741241
gene-LOC110373210	LOC110373210	391.941	0.165284	0.382999	0.148456	0.388744	NC_064778.1	Gnomon	gene	9623074	9628456		+		ID=gene-LOC110373210;Dbxref=GeneID:110373210;Name=LOC110373210;description=organic cation transporter protein;gbkey=Gene;gene=LOC110373210;gene_biotype=protein_coding	GeneID:110373210	LOC110373210	organic cation transporter protein	Gene	LOC110373210	protein_coding	gene-LOC110373210	GeneID:110373210	LOC110373210	organic cation transporter protein	Gene	LOC110373210	protein_coding	gene-LOC110373210	3	LOC110373210	24211927	33835001
gene-LOC110373211	LOC110373211	54.6894	0.1049	0.308328	0.515652	0.708043	NC_064778.1	Gnomon	gene	9629464	9632119		-		ID=gene-LOC110373211;Dbxref=GeneID:110373211;Name=LOC110373211;description=glutathione S-transferase 2;gbkey=Gene;gene=LOC110373211;gene_biotype=protein_coding	GeneID:110373211	LOC110373211	glutathione S-transferase 2	Gene	LOC110373211	protein_coding	gene-LOC110373211	GeneID:110373211	LOC110373211	glutathione S-transferase 2	Gene	LOC110373211	protein_coding	gene-LOC110373211	3	LOC110373211	24211927	33841391
gene-LOC110373190	LOC110373190	81.6365	0.0663751	0.281573	0.696093	0.829934	NC_064778.1	Gnomon	gene	9634718	9643303		-		ID=gene-LOC110373190;Dbxref=GeneID:110373190;Name=LOC110373190;description=uncharacterized LOC110373190;gbkey=Gene;gene=LOC110373190;gene_biotype=protein_coding	GeneID:110373190	LOC110373190	uncharacterized LOC110373190	Gene	LOC110373190	protein_coding	gene-LOC110373190	GeneID:110373190	LOC110373190	uncharacterized LOC110373190	Gene	LOC110373190	protein_coding	gene-LOC110373190	3	LOC110373190	24211927	33846645
gene-LOC110373169	LOC110373169	331.908	1.36826	0.574522	0.000859342	0.0374034	NC_064778.1	Gnomon	gene	9644190	9647408		-		ID=gene-LOC110373169;Dbxref=GeneID:110373169;Name=LOC110373169;description=glutathione S-transferase 2;gbkey=Gene;gene=LOC110373169;gene_biotype=protein_coding	GeneID:110373169	LOC110373169	glutathione S-transferase 2	Gene	LOC110373169	protein_coding	gene-LOC110373169	GeneID:110373169	LOC110373169	glutathione S-transferase 2	Gene	LOC110373169	protein_coding	gene-LOC110373169	3	LOC110373169	24211927	33856117
[truncated: 6,212 more rows]

## Sheet: 2B.DGE_results
# S2 Data, Figure 2B: Differential gene expression results between the Ha85 and GR strain for all genes formatted for Volcano plot.
[truncated: 6,721 more rows]

[truncated: 2 more sheets: 2C.qPCR_data, S3.OtherVipGenes]
