# Supplementary material for: Disruption of HaVipR1 confers Vip3Aa resistance in the moth crop pest Helicoverpa armigera
Source: PLoS Biol. 2025 May 29;23(5):e3003165. doi: 10.1371/journal.pbio.3003165 (PMC12121769; doi:10.1371/journal.pbio.3003165)
Supplement: S3 Data — (XLSX) [file pbio.3003165.s004.xlsx]

## Sheet: Ha_summarized_proteomics_transc
# S3 Data: The summarized transcriptomic and proteomic data in the study are shown in Tabular format. Each of the first 4 columns represents "Gene information" such as NCBI codes or annotations. The next series of columns correspond to the the average expression value in each life stage (transcripts per million), the standard error of these means, and finally presence/absence calls in the proteom…
Gene information				Transcript Mean Expression (TPM)															Transcript standard error (TPM)
NCBI Gene ID	NCBI Protein ID (Longest Isoform)	Annotation	L2_MG_Artificial_trans_mean	L2_C_Artificial_trans_mean	L3_MG_Artificial_trans_mean	L3_C_Artificial_trans_mean	L4_MG_Artificial_trans_mean	L4_C_Artificial_trans_mean	L5_FG_Artificial_trans_mean	L5_FG_Plant_trans_mean	L5_AMG_Artificial_trans_mean	L5_AMG_Plant_trans_mean	L5_MMG_Artificial_trans_mean	L5_MMG_Plant_trans_mean	L5_PMG_Artificial_trans_mean	L5_PMG_Plant_trans_mean	L5_HG_Artificial_trans_mean	L5_HG_Plant_trans_mean	L2_MG_Artificial_trans_std	L2_C_Artificial_trans_std	L3_MG_Artificial_trans_std	L3_C_Artificial_trans_std	L4_MG_Artificial_trans_std	L4_C_Artificial_trans_std	L5_FG_Artificial_trans_std	L5_FG_Plant_trans_std	L5_AMG_Artificial_trans_std	L5_AMG_Plant_trans_std	L5_MMG_Artificial_trans_std	L5_MMG_Plant_trans_std	L5_PMG_Artificial_trans_std	L5_PMG_Plant_trans_std	L5_HG_Artificial_trans_std	L5_HG_Plant_trans_std	L5_FG_prot	L5_AMG_prot	L5_MMG_prot	L5_PMG_prot	L5_HG_prot	L2_prot	L3_prot	L4_prot
LOC110369593	XP_021184707.1	HBS1-like protein	15.2133	17.0892	8.28232	21.5514	15.8114	15.8399	17.5893	9.08298	16.4242	13.8863	16.1861	12.1695	18.1718	10.9678	25.7743	18.9534	0.24692	1.56206	0.324628	0.541737	1.67887	2.24314	3.23059	0.838705	0.80634	1.91028	2.09346	1.60743	2.06836	1.24316	1.1397	1.67454	Absent	Absent	Absent	Absent	Absent	Absent	Absent	Absent
LOC110369594	XP_021181148.1	lipopolysaccharide-induced tumor necrosis factor-alpha factor homolog	10.2635	87.8659	2.25576	82.3918	3.15916	90.0714	94.4607	58.7189	23.8583	4.18681	20.6921	2.02062	20.2378	1.91907	149.241	53.9243	2.53541	14.9231	0.459146	12.4648	0.247169	12.5516	17.9297	8.37527	4.76896	0.639181	6.41247	0.455071	5.05394	0.292817	16.2322	0.266073	Absent	Absent	Absent	Absent	Absent	Absent	Absent	Absent
LOC110369596	XP_021180762.1	uncharacterized protein LOC110369596	0	0	0	0.0138367	0.0125302	0	0.0389828	0	0.0250446	0.0230779	0	0	0	0.0213562	0	0	0	0	0	0.0138367	0.0125302	0	0.0389828	0	0.0250446	0.0230779	0	0	0	0.0213562	0	0	Absent	Absent	Absent	Absent	Absent	Absent	Absent	Absent
LOC110369597	XP_021180763.1	serine proteinase stubble	2.00752	13.4862	0.215181	8.40218	7.58517	33.4571	0.0152754	5.06845	0.0477331	1.34459	0.013666	0.786722	0.0236241	1.05881	0.151107	7.6274	1.05404	11.6663	0.203454	4.37338	3.46889	16.6375	0.00866562	5.05602	0.00545313	1.33621	0.00613285	0.784528	0.0118191	1.057	0.0211323	7.55839	Absent	Absent	Absent	Absent	Absent	Absent	Absent	Absent
LOC110369598	XP_021180764.1	uncharacterized protein LOC110369598	4.69029	3.60405	2.90562	5.45753	12.6707	3.64678	8.16128	0.655258	20.6608	2.56222	16.1224	2.84684	14.9729	2.7852	6.89256	2.24728	0.253829	1.09187	0.954666	1.05051	4.12838	1.11493	4.0852	0.207734	6.58846	0.958561	4.57472	0.846291	5.91865	0.574536	1.24378	0.598087	Absent	Absent	Absent	Absent	Absent	Absent	Absent	Absent
LOC110369599	XP_021180768.1	zinc finger Y-chromosomal protein 2-like	0.560586	0.901393	0.814978	1.44931	2.10458	1.38397	1.40379	1.34093	1.71972	1.46519	1.73611	1.01471	1.74701	1.00298	2.11458	1.85923	0.0937797	0.102425	0.113039	0.227982	0.402187	0.0920571	0.257998	0.117801	0.233839	0.196079	0.497624	0.159559	0.254605	0.150981	0.238175	0.0992364	Absent	Absent	Absent	Absent	Absent	Absent	Absent	Absent
LOC110369600	XP_021180765.1	uncharacterized protein LOC110369600	0.5595	1.0692	0.332789	1.38105	1.84833	0.910385	1.11637	0.751353	1.89744	1.14191	1.67891	1.21905	2.14537	1.12224	1.58143	1.32295	0.0859764	0.132126	0.0604165	0.24507	0.549498	0.190944	0.503996	0.133451	0.394337	0.32764	0.55342	0.200923	0.690795	0.239375	0.151544	0.158879	Absent	Absent	Absent	Absent	Absent	Absent	Absent	Absent
LOC110369601	XP_021180766.1	LOW QUALITY PROTEIN: uncharacterized protein LOC110369601	0.215201	0.143491	0.137235	0.295583	0.30766	0.132282	0.0711589	0.0468075	0.0975754	0.118311	0.105859	0.114985	0.0888296	0.10071	0.146701	0.0862847	0.0371455	0.0165654	0.0386025	0.0480018	0.0332235	0.0478009	0.0470082	0.012726	0.0280068	0.0115888	0.0122096	0.0127371	0.0145686	0.0114638	0.0373937	0.0133205	Absent	Absent	Absent	Absent	Absent	Absent	Absent	Absent
LOC110369602	XP_021180767.1	uncharacterized protein LOC110369602	0	0	0.0173744	0	0.0172201	0.122705	0.0167278	0	0.0104607	0	0.00786741	0	0	0.00446006	0.049139	0.0118823	0	0	0.0110749	0	0.0172201	0.0379831	0.00837279	0	0.0104607	0	0.00786741	0	0	0.00446006	0.0382535	0.0118823	Absent	Absent	Absent	Absent	Absent	Absent	Absent	Absent
LOC110369603	XP_021180769.1	uncharacterized protein LOC110369603	0.000516659	0.00103889	0.00225126	0.00208885	0.00273396	0.078269	0.000857873	0.00290165	0.00394173	0.00101077	0.00263359	0.00359573	0.00156764	0.00135019	0.00331676	0.00801936	0.000516659	0.000601004	0.000950782	0.00121224	0.00105417	0.039457	0.000857873	0.000760798	0.0011722	0.000584067	0.00147184	0.0018352	0.00156764	0.000847876	0.00331676	0.00244248	Absent	Absent	Absent	Absent	Absent	Absent	Absent	Absent
LOC110369604	XP_021180770.1	hepatoma-derived growth factor-related protein 2	8.00898	8.29648	7.33121	17.8412	19.5279	12.405	7.21605	4.07956	7.64482	4.16389	7.07875	3.71284	5.94048	3.77945	8.5989	5.67274	0.967438	1.60851	1.32598	1.28876	3.46009	1.99452	3.5918	0.959435	1.35225	1.078	1.19713	0.654544	0.723791	0.364557	0.858986	0.753322	Absent	Absent	Absent	Absent	Absent	Present	Present	Present
LOC110369605	XP_021180771.1	uncharacterized protein LOC110369605	6.67885	6.79423	6.38095	8.67441	11.0528	6.82767	8.12059	6.57631	8.79109	8.82575	7.8772	7.67116	8.36967	7.846	12.0466	12.3367	0.542312	0.949429	0.412825	0.674124	0.970743	0.910134	2.40766	0.944158	1.7413	1.44783	1.75024	0.77049	1.15232	0.744278	0.669861	0.572088	Absent	Absent	Absent	Absent	Absent	Absent	Absent	Absent
LOC110369606	XP_021180772.1	unconventional myosin-Va	2.00246	1.20686	0.874421	1.79123	6.91447	1.4445	0.618101	0.37237	4.4619	7.21074	4.02065	8.13815	4.34705	7.49335	1.32633	1.71209	0.210611	0.372901	0.176554	0.0920113	0.748502	0.303175	0.217843	0.0912357	0.487309	1.01849	0.257546	0.919703	0.313275	0.570757	0.140611	0.349801	Absent	Present	Present	Absent	Absent	Present	Absent	Present
LOC110369607	XP_021180773.1	mothers against decapentaplegic homolog 3	16.8032	18.8852	19.7171	29.2212	83.818	21.639	42.3114	8.98075	273.207	82.1351	239.987	73.8434	415.162	90.0364	46.2999	18.5718	1.18721	3.07443	2.23586	3.23002	14.7362	2.783	12.0406	1.53594	106.308	19.1763	103.881	16.1061	176.768	10.7727	1.85648	1.34955	Absent	Absent	Absent	Absent	Absent	Absent	Absent	Absent
LOC110369608	XP_021180774.1	zinc finger protein 91-like	0.0157486	0.0285891	0.0155263	0.0450456	0.147633	0.0999192	0.0181023	0.0753264	0.141792	0.0391968	0.102453	0.0299593	0.128377	0.0212286	0.0151423	0.0850873	0.00379793	0.00917194	0.00493687	0.00444668	0.0455969	0.0327209	0.00819372	0.029871	0.0453634	0.00535718	0.0526266	0.00307558	0.0609066	0.0049196	0.00298109	0.0116957	Absent	Absent	Absent	Absent	Absent	Absent	Absent	Absent
LOC110369609	XP_021180775.1	uncharacterized protein LOC110369609	0	0.00304493	0.00313494	0.0100601	0.00315868	0.0100739	0.00987779	0.0144182	0	0.00295483	0	0.00591093	0.00432173	0.00273439	0.00922148	0.00311941	0	0.00304493	0.00313494	0.0067091	0.00315868	0.00644262	0.00987779	0.00832656	0	0.00295483	0	0.00591093	0.00432173	0.00273439	0.00461253	0.00311941	Absent	Absent	Absent	Absent	Absent	Absent	Absent	Absent
LOC110369610	XP_021180779.1	60S ribosomal protein L10a	1863.17	2235.74	1752.52	2155.5	1570.37	1601.47	1491.2	1874.62	1111.91	1104.06	1017.43	970.053	892.206	903.45	1067.98	1316.5	30.8222	119.475	153.351	86.6906	91.4272	103.935	87.2713	165.889	180.887	143.642	158.251	149.106	165.477	125.711	85.1647	32.4532	Present	Present	Present	Present	Present	Present	Present	Present
LOC110369611	XP_021180776.1	aspartate--tRNA ligase, cytoplasmic	41.3658	36.594	38.2618	52.3045	51.2166	38.8541	34.7054	28.6224	32.3886	29.9707	29.9691	25.2365	25.108	29.4213	29.9787	31.2005	1.16456	2.62823	2.23706	2.79108	6.70099	3.29357	3.16888	4.20849	2.48873	5.14504	3.82981	4.85213	1.85616	2.22936	2.22139	1.59471	Present	Present	Present	Present	Present	Present	Present	Present
LOC110369612	XP_021180777.1	uncharacterized protein LOC110369612	0.00532382	0.00242416	0.00249582	0	0.0132669	0.0793024	0	0.00376374	0.0452864	0.00529035	0.0162717	0.00714033	0.0386747	0.00214793	0.0121528	0.0053833	0.00308194	0.00242416	0.00249582	0	0.00784221	0.0359691	0	0.00376374	0.0229673	0.00309157	0.0110251	0.00457666	0.026633	0.00214793	0.0121528	0.00312659	Absent	Absent	Absent	Absent	Absent	Absent	Absent	Absent
LOC110369613	XP_021180778.1	uncharacterized protein LOC110369613	0	0.00142011	0.0018529	0.00498903	0.00166826	0.0875254	0	0.00348571	0.00320097	0.00156532	0	0.00239107	0.00474772	0.0160152	0.00593525	0.000849923	0	0.00142011	0.0018529	0.00143016	0.00166826	0.0356557	0	0.00348571	0.00320097	0.00156532	0	0.00148861	0.00238401	0.00615353	0.00424164	0.000849923	Absent	Absent	Absent	Absent	Absent	Absent	Absent	Absent
LOC110369614	XP_021180780.1	probable chitinase 2	1.17582	20.1998	0.212347	29.833	1.5329	39.5682	34.7274	11.0161	6.17364	0.713993	2.68039	0.25889	2.74471	0.323524	32.8409	6.84373	0.189783	6.54799	0.0441131	3.77984	0.501517	6.01273	13.4659	3.56432	1.22241	0.115707	0.85084	0.0951755	0.802963	0.125847	8.99178	3.24531	Absent	Absent	Absent	Absent	Absent	Absent	Absent	Absent
LOC110369615	XP_021180782.1	F-box/LRR-repeat protein 20 isoform X2	2.57359	5.51803	1.65201	7.31356	15.6706	5.60317	41.932	2.76472	79.0657	5.92705	63.8888	7.95132	63.8904	6.26742	57.0046	5.78471	0.884592	1.79949	0.475978	1.72454	7.59313	1.30258	19.399	0.684041	27.992	1.91156	26.237	1.95324	25.8571	1.5757	9.04359	0.24826	Absent	Absent	Present	Absent	Absent	Absent	Absent	Absent
LOC110369616	XP_021180783.1	CTD small phosphatase-like protein 2-A isoform X1	0.596261	1.61892	0.371271	2.45533	2.23998	1.98933	4.17123	0.976542	4.67571	1.07113	3.18906	0.905215	4.1772	0.811161	5.26561	1.9805	0.0972084	0.317492	0.0938769	0.288093	0.485503	0.379336	2.47175	0.304009	0.961853	0.174458	0.845655	0.0617004	1.3362	0.177047	0.591661	0.356513	Absent	Absent	Absent	Absent	Absent	Absent	Absent	Absent
LOC110369617	XP_021180785.1	actin-related protein 6	5.09691	5.27487	3.77086	4.46455	5.94509	2.67131	3.88072	1.82586	1.94956	1.4263	2.42016	1.17637	2.04771	0.981475	3.94248	2.52415	0.725896	0.625328	0.318471	0.394135	0.832355	0.742666	0.889281	0.460069	0.400175	0.522173	0.505194	0.344564	0.527913	0.211787	0.763839	0.482554	Absent	Absent	Absent	Absent	Absent	Absent	Absent	Absent
LOC110369618	XP_021180788.1	aldo-keto reductase AKR2E4-like isoform X3	26.5692	14.9819	59.3494	22.195	39.8532	27.9633	8.04355	11.1185	35.2992	136.77	29.1869	82.7169	22.1237	82.1786	7.234	6.37618	2.04018	3.54037	4.67299	2.03958	9.01534	12.3808	0.600273	1.72453	13.7934	18.7418	3.78749	12.9788	0.635174	30.3339	0.06075	1.63071	Absent	Present	Present	Present	Absent	Present	Present	Present
LOC110369619	XP_021180792.1	uncharacterized protein LOC110369619	0	0.241743	0.0126267	0.0121717	0.0124684	0.678183	0.0705515	0.0357528	0.0184415	0.0356926	0.0368833	0	0	0	0.018028	0.0231674	0	0.120382	0.0126267	0.0121717	0.0124684	0.133113	0.0468236	0.0207237	0.0184415	0.0220311	0.0368833	0	0	0	0.018028	0.0231674	Absent	Absent	Absent	Absent	Absent	Absent	Absent	Absent
LOC110369620	XP_021180791.1	uncharacterized protein LOC110369620 isoform X1	0.000914421	0	0	0.000789827	0	0.0971433	0.00121031	0.000616552	0.00141547	0.00220711	0	0.00273425	0.00232194	0.00125298	0	0.00227179	0.000914421	0	0	0.000789827	0	0.0289943	0.00121031	0.000616552	0.00141547	0.00134066	0	0.00112898	0.00119662	0.000723418	0	0.00139925	Absent	Absent	Present	Absent	Absent	Absent	Absent	Absent
LOC110369621	XP_021180794.1	solute carrier family 28 member 3 isoform X1	19.9282	1.11412	18.1565	0.67288	13.7679	1.0802	2.51726	0.61797	11.2449	85.8427	8.6681	47.4677	9.14995	86.4699	4.85675	0.529733	2.66894	0.615475	5.28139	0.0869611	4.83228	0.248057	1.64928	0.435194	2.76375	13.2007	1.54891	2.02331	4.16893	5.67877	0.625954	0.167267	Absent	Absent	Absent	Present	Absent	Absent	Absent	Absent
LOC110369622	XP_021180799.1	uncharacterized protein LOC110369622 isoform X2	0.00822247	1.55339	0.00433555	4.55806	0.0212211	0.775092	0.0240679	0.0399127	0.0377941	0.00315944	0.0305469	0.00538381	0.0136539	0.00432202	0.0426877	0.102179	0.00420898	0.914419	0.00242918	1.31756	0.00618585	0.198914	0.00719027	0.0155831	0.00864794	0.00235703	0.0146269	0.00181645	0.00406417	0.00182303	0.0057866	0.0337814	Absent	Absent	Absent	Absent	Absent	Absent	Absent	Absent
LOC110369623	XP_021180800.1	uncharacterized protein LOC110369623	1.13145	0.827345	0.839455	1.14818	2.92424	1.08068	1.55271	0.708313	1.45052	2.06053	1.58077	1.61179	1.23287	1.58455	2.44572	1.36075	0.212569	0.10223	0.112477	0.164192	0.521542	0.121601	0.354579	0.0558615	0.106989	0.14102	0.110892	0.179226	0.0830666	0.171161	0.150031	0.0660603	Absent	Absent	Absent	Absent	Absent	Absent	Absent	Absent
LOC110369624	XP_021180805.1	28S ribosomal protein S14, mitochondrial	121.393	71.9479	92.5602	76.0331	88.6652	51.5603	46.3966	28.8979	31.4467	53.4629	37.5163	40.2708	26.7636	31.7544	42.4769	57.4472	3.46786	8.5189	5.63858	2.73972	11.3187	4.05773	2.91817	6.11544	2.74736	6.81163	3.58052	5.68681	3.4568	3.85419	5.53762	9.67271	Absent	Absent	Absent	Absent	Absent	Absent	Absent	Absent
LOC110369626	XP_021180802.1	CLIP-associating protein isoform X2	3.33239	6.05915	2.13037	9.75044	6.47354	7.04282	10.8298	4.16302	10.8213	4.72078	10.0093	5.09344	10.7856	5.41846	17.1824	9.39609	0.360334	1.36397	0.363579	0.288649	0.670919	1.39555	4.91926	0.283349	1.28133	0.800312	1.56409	0.499613	1.57231	0.306808	2.0719	1.46791	Absent	Absent	Absent	Absent	Present	Absent	Present	Present
LOC110369627	XP_021180810.1	27 kDa primary mesenchyme-specific spicule protein-like	0	0	0	0.025275	0	0.342888	0.0356043	0	0	0	0	0	0.0412138	0	98.1196	8.52873	0	0	0	0.025275	0	0.125859	0.0356043	0	0	0	0	0	0.0412138	0	69.1621	6.21531	Absent	Absent	Absent	Absent	Absent	Absent	Absent	Absent
LOC110369628	XP_021180811.1	aldo-keto reductase AKR2E4-like	0.199308	17.8099	0.115011	41.3619	0.133595	28.0173	6.52014	25.5316	0.422337	0.00578967	0.238707	0.042325	0.236328	0.0426037	1.87319	0.521336	0.0667346	13.2088	0.0456899	15.1631	0.0842267	9.79293	2.92029	21.0451	0.178146	0.00578967	0.126289	0.0364659	0.129669	0.0426037	0.567001	0.309558	Absent	Absent	Absent	Absent	Absent	Absent	Absent	Absent
LOC110369629	XP_021180813.1	WD repeat-containing protein 7	1.8983	0.925855	1.41819	2.37241	4.46649	2.06788	1.75248	1.45759	4.86138	3.8918	4.48305	4.76333	4.5936	4.7107	3.0575	6.84526	0.50476	0.175287	0.192373	0.350015	0.179925	0.306258	0.334529	0.074747	0.0627572	0.423022	0.144877	0.172163	0.324945	0.439627	0.557811	1.17728	Absent	Present	Present	Present	Present	Absent	Absent	Absent
LOC110369630	XP_021180818.1	60S acidic ribosomal protein P1	4930.58	5764.16	3808	4546.51	3221.71	2927.14	3688.45	3699.17	2605.38	2531.34	2379.95	2285.68	1745.97	2017.76	2945.58	2984.04	146.026	325.031	228.737	211.08	233.32	195.887	130.606	341.33	429.857	308.146	275.221	372.474	280.27	295.358	198.447	137.927	Absent	Present	Present	Present	Present	Present	Present	Present
LOC110369631	XP_021180814.1	pupal cuticle protein PCP52-like isoform X1	0.0262522	6.009	0.00656085	96.5629	0.0325732	8.97891	0.555078	1.4728	0.0289065	0.0460576	0.0192712	0.00547119	0.00890407	0	0.0264904	0.33774	0.0107014	2.64594	0.00656085	77.7109	0.0325732	4.73475	0.246457	0.719268	0.0289065	0.0256457	0.0192712	0.00547119	0.00890407	0	0.000915444	0.106061	Absent	Absent	Absent	Absent	Absent	Absent	Absent	Absent
LOC110369632	XP_021180816.1	cuticle protein LPCP-23-like	0.362877	70.6372	0.0431118	451.405	5.6961	383.953	0.388238	16.3023	0.0625171	0.564306	0.0236703	0.249951	0.040882	0.291517	0.0911208	6.35074	0.160555	55.7586	0.0333827	403.194	3.31107	204.052	0.229996	5.49404	0.0319071	0.25706	0.011971	0.156972	0.0205284	0.159235	0.0911208	3.39567	Absent	Absent	Absent	Absent	Absent	Present	Present	Absent
LOC110369633	XP_021180817.1	cuticle protein 1-like	5.31632	120.617	1.3079	855.311	17.488	254.663	4.78363	39.5928	1.19559	3.16869	0.700003	2.46071	0.301133	1.21147	2.38398	10.119	1.21064	38.2943	0.523619	582.945	10.035	97.1902	4.18357	22.1061	1.11469	0.876923	0.64617	0.722361	0.147136	0.408983	1.63952	3.05274	Absent	Present	Present	Present	Present	Absent	Absent	Absent
LOC110369634	XP_021180819.1	carbonyl reductase	5.05152	2.17395	3.95769	2.67329	7.68525	1.68242	6.0399	1.54313	90.974	16.8868	92.8678	16.3903	84.1801	6.69637	4.31302	2.11525	0.838255	0.247995	0.656093	0.559336	1.30384	0.243674	1.59175	0.309537	39.6398	3.0811	40.7932	3.22914	39.4726	1.08673	0.647045	0.375993	Absent	Present	Present	Present	Absent	Absent	Absent	Present
LOC110369635	XP_021180820.1	homeobox protein invected-like isoform X1	0.156496	0.562015	0.0098635	1.10658	0.0169802	0.37573	2.50429	1.85072	0.0369507	0.014221	0.0225413	0.00309427	0.108791	0.0199634	2.8918	2.48396	0.0143961	0.0961503	0.00629967	0.17408	0.00656861	0.146654	0.855303	0.0725502	0.0111367	0.00635111	0.00680098	0.00309427	0.0830705	0.013524	0.508816	0.370365	Absent	Absent	Absent	Absent	Absent	Absent	Absent	Absent
LOC110369636	XP_021180822.1	histone H3	0	0	0	0	0	0	0.0196347	0	0	0	0	0	0.0189212	0	0.157961	0.0257227	0	0	0	0	0	0	0.0196347	0	0	0	0	0	0.0189212	0	0.132099	0.0257227	Present	Present	Present	Present	Present	Present	Present	Present
LOC110369637	XP_021180823.1	uncharacterized protein LOC110369637 isoform X1	0.198953	0.743254	0.113508	0.885098	0.5611	1.02479	1.56015	0.392953	0.515561	0.234405	0.435588	0.167788	0.292586	0.198175	1.7628	0.783831	0.0321332	0.202301	0.0264107	0.11635	0.11446	0.215237	0.949241	0.125708	0.108411	0.0678697	0.141397	0.0116575	0.126816	0.0629184	0.457426	0.185121	Absent	Absent	Absent	Absent	Absent	Absent	Absent	Absent
LOC110369638	XP_021180826.1	aldo-keto reductase AKR2E4-like	0.326821	6.78493	0.17855	8.5161	0.280551	3.55931	0.543257	1.04573	0.268309	0.739026	0.0249023	0.0335462	0.0250566	0.0651024	0.0523261	0.625015	0.0770161	1.88487	0.0488305	2.54336	0.0887269	2.04466	0.251072	0.284397	0.0713283	0.151173	0.00127419	0.0118293	0.0159593	0.0361	0.00615447	0.178176	Absent	Absent	Absent	Absent	Absent	Absent	Absent	Absent
LOC110369641	XP_021180828.1	uncharacterized protein LOC110369641 isoform X2	0	0	0	0	0	0.157925	0	0	0	0	0	0	0	0	0	0.00184361	0	0	0	0	0	0.0576588	0	0	0	0	0	0	0	0	0	0.00184361	Absent	Absent	Absent	Absent	Absent	Absent	Absent	Absent
LOC110369642	XP_021180829.1	segmentation polarity homeobox protein engrailed-like	0.18111	0.974124	0.0693895	1.65798	0.0144191	0.598675	3.26834	2.11733	0.0447609	0.00894437	0.0768699	0	0.0638201	0.012053	4.15295	2.12901	0.0407827	0.165227	0.0294957	0.324308	0.00482511	0.17151	0.977779	0.161568	0.03191	0.00516844	0.032997	0	0.0518274	0.00759264	0.604018	0.0837074	Absent	Absent	Absent	Absent	Absent	Absent	Absent	Absent
LOC110369643	XP_021180830.1	uncharacterized protein LOC110369643 isoform X1	0.0296575	0	0.0437819	0.027227	0.0454144	1.34019	0.00845411	0	0.0293053	0.136601	0.0403905	0.136091	0	0.281822	0.00386196	0.0094124	0.00796926	0	0.00969336	0.0237471	0.0202843	0.308133	0.00423155	0	0.00181789	0.0305356	0.0285042	0.0170566	0	0.0252834	0.00386196	0.00325162	Absent	Absent	Absent	Absent	Absent	Absent	Absent	Absent
LOC110369644	XP_021180832.1	fibrohexamerin-like isoform X1	0	74.9067	0.00744039	48.6309	0.0299097	38.5812	0.15671	0.0121099	0.159888	0	0.0123216	0	0.0387405	0	0.281135	0.178623	0	16.5025	0.00744039	18.0434	0.0299097	7.09503	0.0633317	0.00703175	0.0785464	0	0.0123216	0	0.0238001	0	0.0258245	0.0865934	Absent	Absent	Absent	Absent	Absent	Absent	Present	Absent
LOC110369645	XP_021180835.1	gustatory receptor for sugar taste 64f-like	0.0056144	0	0	0.00500165	0	0	0	0	0	0	0	0	0	0	0.0351346	0.081495	0.0056144	0	0	0.00500165	0	0	0	0	0	0	0	0	0	0	0.0261242	0.0304902	Absent	Absent	Absent	Absent	Absent	Absent	Absent	Absent
LOC110369646	XP_021180834.1	ephrin-A4	0.222967	1.16857	0.216257	2.13417	0.193552	1.06594	3.42552	0.368975	0.356864	0.0784769	0.300638	0.0565594	0.356367	0.0399101	3.5696	0.434014	0.025616	0.208449	0.0627887	0.330327	0.0811905	0.373886	2.38182	0.0578671	0.0466269	0.0358379	0.0993825	0.0272074	0.0982902	0.0109643	0.156211	0.0676406	Absent	Absent	Absent	Absent	Absent	Absent	Absent	Absent
LOC110369655	XP_021180868.1	1-acyl-sn-glycerol-3-phosphate acyltransferase alpha-like	1.79382	1.44535	1.01526	1.40676	2.466	1.11296	7.23167	0.799049	3.75311	1.19547	3.36977	0.869256	3.58215	1.01673	9.00573	2.13038	0.420767	0.230784	0.226223	0.13927	0.367997	0.157472	3.585	0.0911102	0.752382	0.30794	0.884806	0.12372	0.964428	0.153368	0.272063	0.229512	Absent	Absent	Absent	Absent	Absent	Absent	Absent	Absent
LOC110369661	XP_021180836.1	40S ribosomal protein S8	3793.77	4634.9	2802.25	3991.92	2460.45	2895.37	3816.31	3817.11	2093.85	1812.82	1942.34	1629.35	1579.19	1468.27	3398.77	3376.32	77.9345	194.507	212.297	72.6016	230.417	133.465	96.3872	392.939	255.535	222.493	296.354	230.386	230.998	223.943	157.154	100.972	Present	Present	Present	Present	Present	Present	Present	Present
LOC110369668	XP_021180837.1	integrin alpha-PS2 isoform X1	4.55733	16.0772	1.74655	21.9091	1.95431	24.023	41.851	70.2969	4.73017	1.42275	3.7095	1.29351	5.85924	1.18229	46.151	58.1183	1.04018	2.44499	0.187962	1.88614	0.173503	5.59928	5.00004	17.0774	0.961835	0.276839	1.12486	0.18038	2.09852	0.156261	3.19031	7.71895	Present	Absent	Present	Present	Present	Present	Present	Present
LOC110369669	XP_021180841.1	integrin alpha-4-like	0.00434257	0.667598	0.00343169	0.973886	0.0107899	0.817788	10.7234	0.209504	1.14604	0.126182	0.968292	0.0205027	0.681903	0.0253097	3.15479	0.399672	0.00434257	0.23065	0.00343169	0.190551	0.00864498	0.205262	3.8617	0.0245913	0.215743	0.0199327	0.354566	0.00918313	0.25839	0.00734334	1.30745	0.0697823	Absent	Absent	Absent	Absent	Absent	Absent	Absent	Absent
LOC110369670	XP_021180842.1	integrin alpha-4-like	0.00598302	0.684968	0.00522755	2.1123	0.0917097	2.11934	44.161	1.2853	8.1144	0.554179	6.65055	0.155534	5.32594	0.15499	16.1578	2.20509	0.00385055	0.31842	0.00522755	0.287896	0.0410308	0.457491	16.894	0.325049	2.22099	0.162235	2.43058	0.0524056	2.1014	0.0450937	7.25919	0.51485	Absent	Absent	Absent	Absent	Absent	Absent	Absent	Absent
LOC110369671	XP_021180843.1	integrin alpha-X-like	0.00833332	0.866213	0.00357772	1.2425	0.0384372	1.24724	13.7178	0.765081	2.82324	0.302394	2.07017	0.0850738	1.82888	0.0705263	6.93649	0.852889	0.00372344	0.358985	0.00357772	0.16003	0.018837	0.250437	5.54925	0.242137	0.7307	0.0815547	0.749835	0.016129	0.771666	0.00406141	2.90677	0.0802972	Absent	Absent	Absent	Absent	Absent	Absent	Absent	Absent
LOC110369672	XP_021180848.1	gustatory receptor for sugar taste 64e-like	0	0	0	0	0	0	0.010944	0.0132154	0	0.00699857	0	0.00648022	0	0	0.00994706	0.0136794	0	0	0	0	0	0	0.010944	0.00797678	0	0.00699857	0	0.00648022	0	0	0.00994706	0.0136794	Absent	Absent	Absent	Absent	Absent	Absent	Absent	Absent
LOC110369673	XP_021180844.1	zinc carboxypeptidase-like isoform X1	0	0.0241124	0	0.0332741	0	0.0369633	1.52041	0.104627	1.91571	0.0243251	4.33305	0.00753876	1.97682	0.0140533	0.779542	0.0991394	0	0.010914	0	0.0117774	0	0.0083169	0.733814	0.0440147	1.02932	0.00745855	3.15639	0.00753876	1.51646	0.00997049	0.278829	0.0240275	Absent	Absent	Absent	Absent	Absent	Absent	Absent	Absent
LOC110369674	XP_021180847.1	FGGY carbohydrate kinase domain-containing protein	7.22406	10.1356	5.98904	15.4632	5.98336	15.3035	3.36532	15.3977	6.36228	9.80032	5.89589	8.82045	5.20672	16.4814	1.47789	3.90249	0.672258	3.70134	0.499916	2.29104	0.988165	7.83463	1.17697	3.53081	1.85669	0.871431	1.68084	1.65187	1.85999	2.9398	0.259725	0.933407	Absent	Absent	Absent	Absent	Absent	Absent	Absent	Absent
LOC110369675	XP_021180849.1	caspase-8-like	20.0735	10.8269	18.1774	10.8022	35.6561	11.523	33.285	17.5429	49.197	45.2596	45.7087	31.6753	52.6837	35.7381	39.7867	19.5713	3.2286	0.992568	0.752391	1.31344	2.51279	1.33227	6.59781	3.98655	5.20238	2.85456	8.44776	1.87359	4.37572	1.80994	4.23811	1.94488	Absent	Absent	Absent	Absent	Absent	Absent	Absent	Absent
LOC110369676	XP_021180850.1	ribonuclease P/MRP protein subunit POP5	10.5134	8.80489	7.53282	11.3162	8.27002	7.30379	9.32407	3.68812	3.05384	2.54882	2.958	2.35844	2.67132	3.95132	7.47462	3.62239	0.284961	0.646782	0.795435	2.10046	1.76674	0.413359	0.546366	0.557526	0.252129	0.450039	0.346642	0.373262	0.403264	0.59584	0.810573	0.298528	Absent	Absent	Absent	Absent	Absent	Absent	Absent	Absent
LOC110369677	XP_021180851.1	LOW QUALITY PROTEIN: serine/threonine-protein kinase NLK2	13.2887	20.1379	12.5105	25.0098	22.8446	17.0631	165.843	9.26198	292.182	8.69965	193.639	8.14481	165.711	6.76274	253.558	16.4721	2.89506	6.43453	3.60579	4.56397	4.27607	2.40926	63.2176	1.41561	98.2215	1.63446	76.6778	1.14953	54.6657	0.708391	82.7497	1.56362	Absent	Absent	Absent	Absent	Absent	Absent	Absent	Absent
LOC110369678	XP_021180852.1	zinc finger CCHC domain-containing protein 8 homolog	3.23529	3.90819	2.75716	5.39545	5.03195	3.78664	3.78793	1.7716	3.24328	1.41721	3.24674	1.36066	2.83053	1.22792	5.61208	2.20528	0.237423	0.410725	0.2213	0.264887	1.01019	0.42043	0.903629	0.28241	0.666298	0.322486	0.808794	0.187199	0.765201	0.130884	0.421454	0.287495	Absent	Absent	Absent	Absent	Absent	Absent	Absent	Absent
LOC110369679	XP_021180853.1	small integral membrane protein 14	110.941	264.493	50.1173	319.962	201.082	438.102	493.837	124.477	412.065	91.231	411.688	78.4055	416.157	64.7039	612.365	207.929	16.8907	70.3643	4.28202	45.405	49.3527	92.7896	114.587	16.3215	89.4347	14.6114	119.967	14.511	133.716	5.12576	78.9621	28.2209	Absent	Absent	Absent	Absent	Absent	Absent	Absent	Absent
LOC110369680	XP_021180854.1	guanine nucleotide-binding protein subunit alpha homolog	7.91904	10.2451	3.5809	13.4352	10.9704	13.7137	29.1251	9.79113	45.4448	7.44905	39.4795	7.51689	50.8454	7.59822	49.4409	20.8139	1.33099	3.22523	0.192411	0.375816	1.61049	3.25558	8.83975	0.610431	10.1794	0.534151	11.8661	0.578755	14.6641	0.538971	8.39214	2.87084	Absent	Absent	Absent	Absent	Absent	Present	Present	Absent
LOC110369681	XP_021180855.1	serine/threonine-protein kinase 17A isoform X1	44.0856	24.1399	26.3277	31.1442	54.4212	29.3102	74.8838	16.1965	139.407	53.8289	122.697	49.6599	113.918	52.2274	108.93	57.1966	1.09273	5.43612	1.78629	3.92732	5.17125	1.9189	17.2693	1.38907	22.7433	3.51641	26.3861	2.78475	22.2518	2.00202	20.9482	9.46744	Absent	Absent	Absent	Absent	Absent	Absent	Absent	Absent
LOC110369682	XP_021180859.1	gustatory receptor for sugar taste 64a-like	0.0143391	0	0.00445476	0.00371711	0	0.00781049	0	0	0.0145228	0.00398984	0.0334189	0	0.00540216	0.00337245	0	0.0136591	0.00943676	0	0.00445476	0.00371711	0	0.00453654	0	0	0.00737829	0.00398984	0.00775615	0	0.00540216	0.00337245	0	0.0136591	Absent	Absent	Absent	Absent	Absent	Absent	Absent	Absent
LOC110369683	XP_021180857.1	28S ribosomal protein S22, mitochondrial	21.736	15.677	18.5426	17.1434	27.0996	13.2641	9.31557	10.1893	8.80508	12.8205	9.65628	10.7671	7.40223	7.17017	12.6402	20.5162	0.634335	1.29284	1.05171	0.840034	4.08575	0.908298	1.96463	0.877764	2.66298	1.81063	2.85314	1.42449	2.35804	0.477207	2.21498	0.207507	Absent	Present	Present	Present	Present	Absent	Absent	Present
LOC110369684	XP_021180858.1	mitogen-activated protein kinase 1	56.1009	57.7313	39.4707	72.5932	95.7562	47.0995	55.2173	22.554	77.2967	67.5975	88.0313	78.53	77.707	76.492	66.8237	43.4908	3.15982	8.93293	1.32744	5.98959	8.27241	7.03079	13.8289	1.79909	9.52593	6.46242	4.31505	8.64756	6.80587	4.24259	1.13352	6.06028	Absent	Present	Present	Present	Present	Present	Present	Absent
LOC110369685	XP_021180860.1	calcium release-activated calcium channel protein 1 isoform X1	15.0633	32.5607	8.17902	53.4005	17.0389	42.5334	58.2312	25.8307	21.0697	8.65642	17.2032	6.74082	17.8068	6.03489	82.4008	35.1945	1.20825	4.20061	0.62649	3.65028	3.33432	5.13962	10.6937	2.00871	3.04815	0.359167	4.98513	0.589764	4.98554	0.836825	7.71197	3.97978	Absent	Absent	Absent	Absent	Absent	Absent	Absent	Absent
LOC110369686	XP_021180866.1	MORN repeat-containing protein 3-like	0.090833	0.119578	0.0613239	0.062291	0.0498451	0.0779305	0.11763	0.050589	0.0629014	0	0.0123068	0.0134681	0	0	0.11192	0.096561	0.0111331	0.0127741	0.0273578	0.0229156	0.0186429	0.0382069	0.0459761	0.0237941	0.0125167	0	0.0123068	0.00779123	0	0	0.0194754	0.017158	Absent	Absent	Absent	Absent	Absent	Absent	Absent	Absent
LOC110369687	XP_021180867.1	WD repeat-containing protein 78	0.0050799	0.012752	0.0152917	0.00766339	0.0100028	0.0174365	0	0.014007	0.00478538	0.0115027	0.0077676	0.00879751	0.00862214	0.0143012	0.00338505	0.0204935	0.00294666	0.00697169	0.00341968	0.00255908	0.00429782	0.00483291	0	0.014007	0.00478538	0.00683427	0.0077676	0.00623747	0.00862214	0.00380183	0.00338505	0.0063862	Absent	Absent	Absent	Absent	Absent	Absent	Absent	Absent
LOC110369688	XP_021180869.1	uncharacterized protein LOC110369688 isoform X1	1.97918	4.83222	0.210121	3.04927	1.00763	15.2648	1.26165	14.3491	0.892758	1.46761	1.1072	0.0780055	0.577898	1.08195	2.70209	5.01694	1.19023	3.65078	0.0440931	0.605642	0.310423	9.86315	0.328518	13.6802	0.235737	1.33541	0.341971	0.0121604	0.205672	1.00446	0.699247	4.79695	Absent	Absent	Absent	Absent	Absent	Absent	Absent	Absent
LOC110369689	XP_021180873.1	transport and Golgi organization protein 11	90.9141	66.0946	69.6935	79.7163	106.58	62.9632	109.297	45.636	154.37	66.776	156.896	64.9505	142.154	69.3056	141.291	59.6033	3.3484	3.9608	5.2911	5.97671	9.21187	4.69849	19.4745	2.81138	30.2472	5.72336	36.5442	5.70871	28.3112	3.48437	21.6244	3.63167	Absent	Absent	Absent	Absent	Absent	Absent	Absent	Present
LOC110369690	XP_021180871.1	glutamine synthetase 1, mitochondrial-like	0.00912855	0.00732478	0	0.0223647	0.0527963	0.190991	0	0.0354811	0	0.00898494	0.0129349	0.0204222	0.00774696	0.0111818	0.0256678	0.069715	0.00529512	0.00732478	0	0.00486894	0.00969893	0.0506902	0	0.0141496	0	0.00524054	0.0129349	0.0101195	0.00774696	0.00373313	0.0165262	0.0297818	Absent	Absent	Absent	Absent	Absent	Absent	Absent	Absent
LOC110369691	XP_021180872.1	putative nuclease HARBI1	0.00486015	0	0.271874	1.22756	0.269286	1.2548	0.225834	0.289306	0.0761873	0.0306453	0.140331	0.0417542	0.123881	0.046007	0.439278	0.405895	0.00486015	0	0.0830761	0.355944	0.0858732	0.285033	0.0867321	0.172717	0.0416903	0.0144498	0.0480185	0.0241221	0.0234913	0.0122024	0.0589216	0.279841	Absent	Absent	Absent	Absent	Absent	Absent	Absent	Absent
LOC110369692	XP_021180874.1	THO complex subunit 6	8.80876	6.22048	6.95918	8.82155	10.5385	6.65015	6.96347	4.37773	4.25858	3.14055	4.70325	2.63494	3.397	1.8197	7.03094	5.72664	1.02223	0.342779	0.817402	0.95281	2.05966	0.751358	0.973985	0.490767	0.802229	0.47473	1.09382	0.366015	0.759309	0.093697	1.31825	0.544445	Absent	Absent	Absent	Absent	Absent	Absent	Absent	Absent
LOC110369693	XP_021180875.1	glutathione S-transferase 1-like isoform X1	47.9463	7.68837	57.1374	7.43698	47.7813	5.83579	11.4964	4.94891	56.3208	98.3206	42.0554	88.8351	29.7387	91.5579	2.21822	3.62614	4.89233	1.56201	8.98345	1.01862	12.9968	2.08795	9.52988	0.563609	14.8947	12.3313	11.6696	7.44639	9.64326	6.42608	0.664417	0.522023	Present	Present	Present	Present	Absent	Present	Present	Present
LOC110369694	XP_021180878.1	uncharacterized protein LOC110369694	0	0	0.306491	0.29776	0.489644	0.330681	0.0607427	0.025383	0.0874495	0.0438534	0.0810293	0.0368211	0	0.0422278	0.176778	0.0578681	0	0	0.0985939	0.110977	0.1713	0.151265	0.0607427	0.025383	0.0443506	0.0321291	0.0172318	0.0261482	0	0.0209556	0.0457683	0.0334699	Absent	Absent	Absent	Absent	Absent	Absent	Absent	Absent
LOC110369695	XP_021180879.1	DNA-directed RNA polymerase III subunit RPC9-like isoform X1	8.00039	6.62584	4.60818	12.3524	7.13465	7.64785	11.7434	5.09989	6.65154	4.50798	6.78897	3.74061	4.53121	3.08847	16.8269	7.01197	0.787057	0.705532	0.712214	0.741288	0.812092	0.427875	2.8006	0.597574	0.536576	0.282007	1.58195	0.365498	0.57386	0.383279	1.42679	0.578201	Absent	Absent	Absent	Absent	Absent	Absent	Absent	Absent
LOC110369696	XP_021180881.1	protein tiptop-like isoform X1	11.7316	7.07829	6.55983	7.69127	25.2127	5.07604	6.47888	2.34048	7.25739	10.8468	5.34677	12.3341	5.2311	11.2211	2.26817	1.01914	0.841098	1.22838	0.718335	0.765885	3.97818	1.08662	2.11634	0.442718	2.21561	2.08809	1.04574	1.16817	0.708008	0.871329	0.410054	0.093563	Absent	Absent	Present	Absent	Absent	Absent	Absent	Absent
LOC110369697	XP_021180886.1	LOW QUALITY PROTEIN: protein ECT2	5.33444	10.377	4.01183	12.952	6.98375	10.3398	26.8522	9.2165	10.4443	4.67442	9.65609	3.80836	10.1718	3.99434	34.8355	15.3941	0.337127	0.865746	0.324578	0.679937	0.65163	1.1326	7.73826	0.297431	1.81351	0.392586	2.44526	0.197671	2.25612	0.273898	2.05374	0.890962	Absent	Absent	Absent	Absent	Absent	Absent	Absent	Absent
LOC110369698	XP_021180887.1	ubiquitin-protein ligase E3B	5.42057	2.44084	3.88084	6.53823	11.818	5.45238	11.7136	2.56005	19.9398	6.3733	18.9575	6.46737	18.1035	5.14976	15.0767	5.34436	0.556522	0.4398	0.719666	1.1541	1.67284	0.870847	3.99205	0.250413	3.72768	0.775021	4.17888	0.700882	4.817	0.240349	1.46047	0.584667	Absent	Absent	Absent	Absent	Absent	Absent	Absent	Absent
LOC110369699	XP_021180888.1	uncharacterized protein LOC110369699	0.00139605	0	0.00136018	0.00114126	0.00135059	0.153488	0	0	0	0.00264127	0	0.00112216	0.00387601	0.00104943	0	0.00539094	0.00139605	0	0.00136018	0.00114126	0.00135059	0.0364732	0	0	0	0.00153291	0	0.00112216	0.00199751	0.00104943	0	0.00395899	Absent	Absent	Absent	Absent	Absent	Absent	Absent	Absent
LOC110369700	XP_021180889.1	uncharacterized protein LOC110369700 isoform X1	0.00680407	0.00123005	0.00423898	0.00282156	0.0105081	0.204682	0	0.00227217	0.00288814	0.00437349	0.00217215	0.00131674	0.00194623	0.0012314	0.00873566	0.0107611	0.00293263	0.00123005	0.00270399	0.00163322	0.00662517	0.0583895	0	0.00131704	0.00288814	0.00266655	0.00217215	0.00131674	0.00194623	0.0012314	0.00250717	0.00393292	Absent	Absent	Absent	Absent	Absent	Absent	Absent	Absent
LOC110369701	XP_021180892.1	solute carrier family 25 member 35-like isoform X2	30.3643	2.80529	23.0976	7.2077	6.05264	1.88428	2.58388	6.50506	11.458	24.4643	10.4565	16.4225	2.68301	5.40776	5.86149	9.75215	6.43543	0.633594	10.5431	3.61356	2.72509	0.667131	2.1128	1.70853	10.871	4.24712	9.73452	1.58146	2.49056	0.727594	4.21023	1.66092	Absent	Absent	Absent	Absent	Absent	Absent	Absent	Absent
LOC110369702	XP_021180893.1	uncharacterized protein LOC110369702	26.5897	15.6352	21.4292	29.8521	31.492	19.8671	10.881	6.88467	10.5475	11.4971	10.562	10.9486	7.86045	10.0198	12.776	10.0021	1.66155	2.34766	0.880723	2.46996	6.00051	1.74036	1.1422	1.11186	0.211838	2.30205	0.85297	1.86934	0.449974	0.994624	1.95927	2.33938	Absent	Absent	Absent	Absent	Absent	Absent	Absent	Absent
LOC110369703	XP_021180894.1	uncharacterized protein LOC110369703 isoform X1	0	0.050352	0.0247868	0.0584339	0.133144	0.237248	0.0132849	0.114457	0	0.0752122	0.0525412	0.0918695	0.0267185	0.0342231	0.0934589	0.0911941	0	0.017686	0.00831832	0.0258247	0.0473662	0.0698965	0.0132849	0.0487888	0	0.0262743	0.0525412	0.0207572	0.0135256	0.0130679	0.0514172	0.0215947	Absent	Absent	Absent	Absent	Absent	Absent	Absent	Absent
LOC110369704	XP_021180898.1	sodium- and chloride-dependent neutral and basic amino acid transporter B(0+)-like isoform X1	0.0151622	9.44648	0.0199637	0.0529735	0.0555116	0.3845	0.0340769	0.0372111	0.240985	0.0135563	0.180536	0.0249755	0.224801	0.0137568	0.0453504	0.0338206	0.0031936	1.9733	0.00690174	0.00234565	0.0170142	0.113757	0.0036924	0.0181711	0.108097	0.00273416	0.0846994	0.0103155	0.0341895	0.00591421	0.016439	0.0170862	Absent	Absent	Absent	Absent	Absent	Absent	Absent	Absent
LOC110369705	XP_021180896.1	armadillo repeat-containing protein gudu	0.0113126	0.027711	0.00828691	0.0283286	0.0400533	0.200424	0.0242332	0.0190715	0.0338075	0.028373	0.0224234	0.0202147	0.0187032	0.0158632	0.0392839	0.196683	0.00424487	0.00973289	0.00545316	0.0101837	0.00878643	0.0359913	0.0185548	0.00834284	0.00580729	0.0114576	0.0121974	0.00957039	0.0101956	0.00687635	0.0203827	0.0567279	Absent	Absent	Absent	Absent	Absent	Absent	Absent	Absent
LOC110369706	XP_021180897.1	SEC14-like protein 2	19.9634	18.0334	40.5608	23.0149	67.2756	108.739	44.7103	17.045	43.8834	75.972	47.9093	95.7571	23.4548	43.0332	58.2054	11.9923	3.06955	3.58082	12.7523	4.44194	9.41353	37.3956	18.2113	3.30363	14.4744	12.062	29.4502	9.20063	7.96149	9.31065	6.17578	1.56468	Absent	Absent	Absent	Absent	Absent	Absent	Absent	Absent
LOC110369708	XP_021180899.1	uncharacterized protein LOC110369708 isoform X1	1.51894	2.13366	0.752155	3.15068	2.05098	3.63374	12.9194	1.73119	20.2892	1.75301	16.0141	0.956335	11.5803	0.624254	9.60482	3.27393	0.477216	0.940996	0.150114	0.275077	0.553995	0.465251	8.1806	0.126509	11.0192	0.341746	8.98575	0.0708247	6.04598	0.0423294	2.98661	0.338127	Absent	Absent	Absent	Absent	Absent	Absent	Absent	Absent
LOC110369709	XP_021180907.1	plasminogen activator inhibitor 1 RNA-binding protein-like	1078.41	1114.32	699.954	1201.32	860.663	806.139	672.407	755.13	575.56	563.255	559.979	512.72	493.13	457.508	791.346	790.998	47.4248	105.501	33.9328	69.9566	99.3019	67.105	78.0182	129.914	32.9418	84.6438	67.4282	81.4475	68.9944	68.0672	39.6852	31.3766	Absent	Present	Present	Present	Present	Present	Present	Present
LOC110369710	XP_021180909.1	39S ribosomal protein L50, mitochondrial	54.8377	27.53	49.0254	35.6857	56.065	25.401	31.1285	16.4549	27.8964	30.4954	28.8648	25.2789	16.6547	16.5146	37.3702	41.9203	1.24995	3.05998	2.69681	1.31352	7.9713	1.70423	2.25362	1.25931	2.92766	1.80345	4.68975	2.36629	3.07327	0.983061	3.48785	2.56904	Absent	Present	Present	Present	Present	Absent	Present	Present
LOC110369711	XP_021180910.1	peroxisomal acyl-coenzyme A oxidase 3	15.2214	5.0477	11.8737	11.6807	15.3504	5.82393	4.01573	3.89864	7.12568	20.5118	8.76482	10.3217	10.4663	19.2083	5.18802	4.34657	2.13395	0.368674	2.57397	0.849385	1.22132	1.42049	1.04744	1.5827	1.02758	4.6126	1.31647	1.98363	2.2785	3.01119	1.37185	0.724037	Absent	Present	Present	Present	Absent	Present	Present	Present
LOC110369712	XP_021180911.1	protein KIAA0100	0.350618	1.05574	0.296518	1.14681	1.09165	0.80837	0.999579	0.481605	0.905321	0.701087	0.820725	0.713694	0.637568	0.668339	1.7482	2.01603	0.0210483	0.18325	0.0587942	0.148763	0.189736	0.133607	0.38875	0.0644919	0.177403	0.181805	0.256066	0.127395	0.163028	0.0698014	0.0946316	0.328527	Absent	Absent	Absent	Absent	Absent	Absent	Absent	Absent
LOC110369713	XP_021180912.1	cuticle protein 8-like	0	0.0126361	0	0.304927	0	26.6215	0	0.0282888	0	0.0131736	0	0.0146539	0.0578031	0	0.131193	0	0	0.0126361	0	0.304927	0	15.5265	0	0.0167189	0	0.0131736	0	0.0146539	0.0578031	0	0.0787379	0	Absent	Absent	Absent	Absent	Absent	Absent	Absent	Absent
LOC110369714	XP_021180913.1	uncharacterized protein LOC110369714	0	0	0	0	0.0243972	0.0235911	0.0176154	0.0191296	0.137245	0.0210778	0.035768	0.0107238	0.0755242	0.00962271	0.0485416	0.0785132	0	0	0	0	0.0140975	0.0138442	0.0176154	0.0191296	0.137245	0.0210778	0.0179228	0.0107238	0.0382324	0.00962271	0.0485416	0.0321458	Absent	Absent	Absent	Absent	Absent	Absent	Absent	Absent
LOC110369715	XP_021180914.1	YEATS domain-containing protein 4	3.63037	3.35815	2.6953	3.93825	4.86153	3.40633	5.84195	1.84884	4.35276	2.31787	4.67847	2.51518	3.17129	1.85359	7.01667	2.41454	0.269635	0.461194	0.146775	0.315907	0.745257	0.345788	1.5988	0.480951	0.396959	0.554812	1.12772	0.33809	0.862143	0.225568	0.275718	0.529914	Absent	Absent	Absent	Absent	Absent	Absent	Absent	Absent
LOC110369716	XP_021180915.1	TNF receptor-associated factor 4 isoform X1	7.33669	10.0496	5.22878	12.0679	15.9039	16.899	27.6105	6.3733	9.06665	4.052	6.65247	3.79362	6.94238	5.23366	28.3782	7.11321	1.34415	3.95869	1.05312	2.57845	5.37351	4.0605	8.8846	1.03649	3.35125	1.02145	2.20798	0.522627	2.2709	0.671732	1.22001	1.72871	Absent	Absent	Absent	Absent	Absent	Absent	Absent	Absent
LOC110369717	XP_021180920.1	pantothenate kinase 4 isoform X1	24.4972	14.6445	21.9464	15.886	31.7227	14.4674	31.3802	11.4109	59.0821	38.1735	62.1083	28.2482	56.4183	35.6664	45.6816	24.4216	2.29196	0.915752	1.73281	2.15347	2.24221	1.3683	8.74195	0.866067	10.4229	2.32432	13.5597	1.52233	13.006	1.61443	5.08094	1.16923	Absent	Absent	Absent	Absent	Absent	Absent	Absent	Absent
LOC110369718	XP_021180919.1	uncharacterized protein LOC110369718 isoform X1	0.0563025	1.08568	0.0412688	0.55495	0.0676579	0.077322	0.311017	1.97052	0.0528588	0.0131736	0.059597	0.0312386	0.0659263	0.0180817	0.0107277	0.0131421	0.0119997	0.201554	0.0113551	0.0983471	0.0215252	0.0265518	0.163959	0.860988	0.018822	0.0131736	0.0138318	0.012294	0.00895676	0.0115232	0.00539024	0.00799787	Absent	Absent	Absent	Absent	Absent	Absent	Absent	Absent
LOC110369719	XP_021180922.1	beta-1,3-glucosyltransferase isoform X1	0.364978	2.61851	0.151683	2.66782	0.482663	1.56904	0.583333	0.628392	0.358056	0.140162	0.260548	0.184866	0.358078	0.133787	1.14646	1.61935	0.0387311	0.843872	0.026268	0.468909	0.060452	0.15478	0.287028	0.114616	0.111688	0.0342217	0.153671	0.0578068	0.136106	0.0501745	0.260498	0.264505	Absent	Absent	Absent	Absent	Absent	Absent	Absent	Absent
LOC110369720	XP_021180924.1	peroxisomal acyl-coenzyme A oxidase 3	4.74462	10.2945	3.57102	17.1269	9.62396	13.1499	4.1853	4.46501	17.1043	9.40061	15.9484	9.75976	16.094	32.4801	3.20496	4.0778	0.841464	1.55357	0.194723	2.65189	1.37444	1.75384	0.890036	1.04333	1.84662	0.624692	3.71875	0.751347	1.07452	3.08109	0.0921169	0.655755	Absent	Present	Present	Present	Absent	Present	Present	Present
LOC110369721	XP_021180925.1	uncharacterized protein LOC110369721	24.0808	0.408979	5.96068	0.0303664	64.5778	1.11644	10.6618	0.0197925	32.1027	5.6843	23.5657	5.8897	5.73011	4.90638	0.0829711	0.0490246	5.80944	0.250207	1.42793	0.0213064	27.4359	0.394068	10.5926	0.0118255	21.3165	5.57977	13.023	5.77275	3.56292	4.81583	0.00805983	0.0391077	Absent	Absent	Absent	Absent	Absent	Absent	Absent	Absent
LOC110369722	XP_021180926.1	tumor protein p63-regulated gene 1-like protein isoform X1	4.9521	4.32204	2.43793	7.2519	12.8011	5.54507	12.6821	3.34474	43.419	9.06738	38.4078	9.70659	29.007	7.54048	12.4666	6.75418	1.10446	0.277451	0.540905	1.08374	3.01666	1.0602	3.36135	0.661621	14.9843	1.68299	13.016	2.10072	7.77611	1.13503	1.22474	0.573226	Absent	Absent	Absent	Absent	Absent	Absent	Absent	Absent
LOC110369723	XP_021180931.1	protein outspread isoform X1	4.05668	4.28959	3.70977	4.02165	13.2956	6.24363	7.80547	5.35294	14.9743	13.1472	12.2495	15.6359	16.2081	11.7466	9.53289	13.9405	0.558678	2.51396	0.215411	0.608537	1.7482	1.3707	2.7047	1.83067	2.01255	1.89679	1.81937	0.448421	3.34492	0.743248	0.850937	1.5342	Absent	Absent	Absent	Absent	Absent	Absent	Absent	Absent
LOC110369724	XP_021180936.1	leucine-rich repeat-containing protein 74B-like	0	0	0	0	0	0.119709	0	0.00228683	0	0.0137983	0.0050356	0.00565748	0.00558958	0	0.0272977	0.0100656	0	0	0	0	0	0.0403531	0	0.00228683	0	0.0101093	0.0050356	0.00565748	0.00558958	0	0.00752778	0.00667821	Absent	Absent	Absent	Absent	Absent	Absent	Absent	Absent
LOC110369726	XP_021180937.1	solute carrier family 25 member 35-like isoform X1	22.4865	8.69941	12.4516	7.32711	21.9683	6.0129	3.82263	12.9684	13.0038	10.8811	13.9507	10.4647	15.0929	13.0511	6.62497	26.7163	3.64761	0.66329	0.853989	0.838776	1.35611	0.33001	0.847969	3.94116	6.48808	0.752645	6.69318	0.445109	9.22981	0.72831	1.62137	3.55399	Absent	Absent	Present	Present	Present	Absent	Absent	Absent
LOC110369727	XP_021180940.1	RNA polymerase I-specific transcription initiation factor RRN3	16.5389	7.76138	8.31024	14.6207	19.3259	9.25624	8.05063	6.35155	14.5656	27.8638	14.7503	28.5013	19.3528	24.1892	10.2205	8.01004	1.51664	0.735529	0.161902	1.29731	1.87853	0.942871	1.39269	1.37962	6.48066	2.14732	7.01114	4.27878	11.7844	3.29864	0.83184	0.811425	Absent	Absent	Absent	Absent	Absent	Absent	Absent	Absent
LOC110369728	XP_021180941.1	uncharacterized protein LOC110369728	0	0	0	0	0	0.45791	0.00574775	0	0.0137243	0	0.00568303	0	0	0	0	0.00738281	0	0	0	0	0	0.0992125	0.00574775	0	0.00686644	0	0.00568303	0	0	0	0	0.00428789	Absent	Absent	Absent	Absent	Absent	Absent	Absent	Absent
LOC110369729	XP_021180942.1	ankyrin repeat and MYND domain-containing protein 2	53.0244	39.6166	35.4267	54.4565	48.4506	37.111	44.5481	18.2138	26.0445	20.6292	25.1013	18.1135	20.1636	17.0355	45.6992	23.0716	0.914681	3.32601	1.17684	2.10726	5.87073	2.27203	2.39941	2.61034	2.48571	3.07719	3.41409	2.00194	2.06331	1.46465	2.28807	2.50638	Absent	Present	Present	Present	Present	Present	Present	Present
LOC110369730	XP_021180943.1	probable DNA replication complex GINS protein PSF2	1.94062	3.01315	1.77192	2.60393	2.58811	3.76398	1.39519	1.16822	0.868753	0.454922	0.954943	0.393175	0.531619	0.23214	1.31983	1.06975	0.250509	0.34664	0.180523	0.166372	0.492662	1.18813	0.115426	0.423697	0.21476	0.149799	0.225276	0.218578	0.148177	0.0413595	0.0688778	0.332673	Absent	Absent	Absent	Absent	Absent	Absent	Absent	Absent
LOC110369731	XP_021180944.1	glutamine synthetase 1, mitochondrial-like	0.00479335	0	0.00936631	0.00783705	0	0.218485	0	0.00622965	0	0.00389368	0	0	0	0	0.0123468	0.01371	0.00479335	0	0.00540768	0.00783705	0	0.0169956	0	0.00622965	0	0.00389368	0	0	0	0	0.0123468	0.00909618	Absent	Absent	Absent	Absent	Absent	Absent	Absent	Absent
LOC110369733	XP_021180945.1	uncharacterized protein LOC110369733	1.22687	6.04834	1.65567	8.67221	1.34665	7.78305	0.953556	2.69357	0.3493	0.497757	0.351847	0.299945	0.287686	0.1995	0.936308	0.475865	0.153497	1.16978	0.308317	2.03276	0.219931	2.47835	0.384453	1.40227	0.0900158	0.136418	0.0460235	0.061043	0.0436243	0.0353165	0.115164	0.17546	Absent	Absent	Absent	Absent	Absent	Absent	Absent	Absent
LOC110369734	XP_021180946.1	thioredoxin domain-containing protein 17-like	188.545	65.443	242.211	67.9326	262.38	50.8306	94.0137	23.6203	188.259	146.595	249.647	141.263	180.669	171.135	118.701	37.6264	17.0904	8.73364	24.4367	12.3261	12.6361	4.61519	24.0163	4.54053	37.5414	21.9339	55.6	15.8008	38.9235	25.6236	23.5881	4.96339	Absent	Present	Present	Present	Present	Present	Present	Present
LOC110369735	XP_021180947.1	peroxisomal membrane protein 2	274.878	99.0081	186.647	110.886	233.789	111.942	64.3016	33.6973	151.989	153.624	173.557	166.875	154.977	257.214	105.195	41.1548	29.6646	16.523	26.3034	17.5014	28.2249	21.3316	11.1487	5.18138	68.0688	11.6496	68.5243	12.8662	65.6993	16.4469	11.6033	6.66714	Absent	Present	Present	Present	Absent	Present	Present	Present
LOC110369736	XP_021180948.1	WD repeat-containing protein 78-like	0.00546223	0.00849551	0.0195253	0.0199312	0.05295	0.173678	0.0216374	0.0205653	0.0390545	0.0348645	0.0312661	0.0356947	0.0245346	0.0342258	0.0355873	0.0549328	0.00316551	0.00363149	0.00751402	0.00936178	0.0115797	0.0177563	0.0164842	0.0067529	0.00877119	0.0231406	0.0106015	0.00448774	0.00895234	0.00823876	0.0165722	0.0121683	Absent	Absent	Absent	Absent	Absent	Absent	Absent	Absent
LOC110369737	XP_021180949.1	WD repeat-containing protein 78-like	0	0.0044916	0.00528154	0.00737462	0.00237762	0.0648558	0	0.00446614	0.012466	0.0022309	0.00743102	0	0.0131713	0.00199918	0	0.00565055	0	0.00261841	0.00528154	0.00248532	0.00237762	0.0231805	0	0.00269576	0.00674003	0.0022309	0.00372357	0	0.00841187	0.00199918	0	0.00336852	Absent	Absent	Absent	Absent	Absent	Absent	Absent	Absent
LOC110369738	XP_021180950.1	glutathione S-transferase 1-like	32.8407	134.126	36.4771	128.372	29.6532	73.0451	25.8067	147.015	168.123	57.8061	161.059	49.5785	134.076	35.8995	6.00904	19.0296	0.310973	22.7627	4.50551	15.3857	4.06857	19.5522	15.984	30.2353	15.3807	11.7177	32.0011	10.3243	22.4765	4.00197	1.87798	8.08471	Absent	Present	Absent	Absent	Absent	Absent	Absent	Present
LOC110369739	XP_021180989.1	1-acyl-sn-glycerol-3-phosphate acyltransferase alpha-like	0.0193423	0.634087	0	0.70115	0.0204644	0.158404	0.165455	0.0695972	0.0220234	0.017183	0.0608549	0.00572889	0.0587465	0.00522974	0.226916	0.00633747	0.0119589	0.359646	0	0.185859	0.0204644	0.112712	0.0406646	0.013956	0.011127	0.017183	0.0301494	0.00572889	0.0174863	0.00522974	0.071352	0.00633747	Absent	Absent	Absent	Absent	Absent	Absent	Absent	Absent
LOC110369740	XP_021180954.1	sin3 histone deacetylase corepressor complex component SDS3	4.09804	10.3311	2.41833	8.52783	6.71538	7.64756	10.1223	3.90511	10.8233	2.92185	11.0054	2.86038	10.5028	2.58092	18.9345	6.03906	0.418178	2.29535	0.386918	0.941004	1.4162	1.53665	2.5295	0.241101	2.77255	0.347859	3.51078	0.447281	3.57924	0.431397	3.15987	0.566952	Absent	Absent	Absent	Absent	Absent	Absent	Absent	Absent
LOC110369741	XP_021180956.1	solute carrier family 2, facilitated glucose transporter member 3-like isoform X2	1.36226	9.11227	0.612942	14.2658	2.90156	14.2068	3.80796	4.63561	9.10426	0.259874	13.7817	0.154388	24.1595	0.344475	8.03462	3.50157	0.164939	1.66593	0.0976716	2.09317	0.738643	4.19832	1.44708	1.34835	3.11531	0.0796637	6.66291	0.056771	13.285	0.110026	1.31889	0.652781	Absent	Absent	Absent	Absent	Absent	Absent	Absent	Absent
LOC110369742	XP_021180962.1	putative nuclease HARBI1	2.58523	1.78619	2.43342	1.66979	3.91268	1.693	3.84214	1.26679	3.30344	1.37426	3.28179	0.928056	2.89183	0.875114	5.3347	1.46564	0.251749	0.283405	0.470063	0.252555	0.956534	0.284322	0.620651	0.264322	0.684858	0.0939702	1.01475	0.0997317	0.876605	0.0768586	0.497664	0.095499	Absent	Absent	Absent	Absent	Absent	Absent	Absent	Absent
LOC110369743	XP_021180963.1	uncharacterized protein LOC110369743	2.40514	2.11616	1.95507	2.36347	4.14884	2.53565	3.67061	1.58307	5.22451	1.51641	5.71272	1.57291	4.40982	1.21189	4.74652	2.35929	0.388271	0.208371	0.420452	0.300385	0.966203	0.225378	0.674174	0.156594	2.04911	0.229247	2.42402	0.119347	2.19493	0.150649	0.223959	0.13774	Absent	Absent	Absent	Absent	Absent	Absent	Absent	Absent
LOC110369744	XP_021180964.1	F-BAR domain only protein 2	7.00489	12.2044	3.09995	17.053	7.75517	11.4393	19.19	5.33078	22.7109	3.93519	15.8341	3.47378	17.7265	3.49541	27.2861	10.3346	1.37166	2.08547	0.38158	2.35365	0.955741	1.88883	5.35046	0.638625	7.80146	0.301348	3.51345	0.22038	4.97603	0.34108	0.778541	1.5615	Absent	Absent	Absent	Absent	Absent	Absent	Absent	Absent
LOC110369745	XP_021180965.1	SH3 domain-binding protein 5 homolog isoform X1	9.16635	8.51493	5.63965	11.008	12.3224	7.93048	18.8502	4.42858	29.2731	6.79641	22.9528	7.44165	25.0601	7.59126	17.8807	7.49676	0.753783	1.41878	0.298816	0.731265	1.75376	1.07841	7.02312	0.478948	9.11133	0.628627	3.03267	0.560301	5.60939	0.379295	0.678269	0.694141	Absent	Absent	Absent	Absent	Absent	Absent	Absent	Absent
LOC110369746	XP_021180967.1	cytochrome b5 domain-containing protein 1	0	0.00643192	0	0	0.00679686	0.223421	0	0	0	0	0	0.0126965	0	0	0	0.0150179	0	0.00643192	0	0	0.00679686	0.0569729	0	0	0	0	0	0.0126965	0	0	0	0.00888724	Absent	Absent	Absent	Absent	Absent	Absent	Absent	Absent
LOC110369747	XP_021180968.1	uncharacterized protein F54F2.9	33.9573	23.7426	32.5849	27.7135	31.765	23.0954	24.5391	12.5494	22.8863	26.882	23.4647	29.2056	19.6916	17.747	22.8471	14.1336	2.04034	2.25865	1.05085	2.4026	2.02276	1.65728	0.451953	2.2968	4.2349	1.60066	5.62326	2.00139	2.60566	1.61973	2.149	1.84671	Absent	Absent	Absent	Absent	Absent	Absent	Absent	Present
LOC110369748	XP_021180969.1	tetratricopeptide repeat protein 27	6.22089	2.38723	4.98264	5.82171	6.26118	3.39091	3.38531	2.79066	2.60075	3.55031	2.64333	3.24512	2.06681	2.71191	4.20848	2.98544	0.287235	0.195812	0.185709	0.201405	0.634642	0.388275	0.775137	0.503109	0.282603	0.570746	0.346817	0.325418	0.288552	0.206704	0.629945	0.210434	Absent	Absent	Present	Absent	Absent	Absent	Absent	Absent
LOC110369749	XP_021180970.1	uncharacterized protein LOC110369749	0	0.0553673	0	0	0	0.0802347	0	0	0	0	0.0088123	0	0	0	0.00793168	0.047246	0	0.0493943	0	0	0	0.0311809	0	0	0	0	0.0088123	0	0	0	0.00793168	0.0264025	Absent	Absent	Absent	Absent	Absent	Absent	Absent	Absent
LOC110369750	XP_021180974.1	uncharacterized protein LOC110369750	18.0671	9.5743	3.4479	5.20922	5.84804	1.86098	1.78533	2.14474	27.7772	4.27911	52.2226	3.85632	19.0696	12.7659	6.60876	6.95149	2.957	1.50705	1.19241	0.485755	0.926762	0.484552	0.561713	0.548959	6.74741	1.38511	17.6188	1.29974	8.05904	5.55342	2.82988	1.06389	Absent	Absent	Absent	Absent	Absent	Absent	Absent	Absent
LOC110369751	XP_021180971.1	uncharacterized protein LOC110369751	0.11139	11.7263	0.0155218	19.8681	0.0541507	51.812	22.7201	84.299	0.145755	0.317637	0.0275018	0.0496514	0.123442	0.282165	1.47993	15.6336	0.0329836	1.08067	0.0155218	5.11826	0.00578545	9.12636	15.1944	28.983	0.0989046	0.190841	0.0164215	0.0163958	0.0341738	0.117304	0.450318	7.57883	Absent	Absent	Absent	Absent	Absent	Absent	Absent	Absent
LOC110369752	XP_021180972.1	uncharacterized protein LOC110369752	9.60099	7.47424	9.41205	11.0054	15.0756	8.09267	12.7031	6.03755	10.2696	11.7532	10.728	9.67255	10.0177	11.4795	25.4395	10.5244	1.02284	0.426647	1.01183	1.00221	1.63153	0.796203	2.40754	0.423008	0.40305	0.936084	1.65171	0.452791	1.52299	0.641437	5.11983	0.530082	Absent	Absent	Absent	Absent	Absent	Absent	Absent	Absent
LOC110369753	XP_021180973.1	macrophage mannose receptor 1-like	0.0348195	0.708309	0.0224093	4.04596	0.0501618	10.5724	41.0016	1.61218	23.806	0.0331352	23.8678	0	46.3578	0.037731	3.02987	1.48104	0.018614	0.33594	0.00888793	1.03888	0.0167354	1.37231	26.537	0.464478	9.60623	0.0201272	12.6435	0	29.6194	0.0201574	1.0816	0.569264	Absent	Absent	Absent	Absent	Absent	Absent	Absent	Absent
LOC110369754	XP_021180975.1	rabenosyn-5	4.60378	3.22305	4.61498	4.80853	4.93472	3.96761	6.59577	3.79462	5.04863	4.33482	4.61521	3.89751	4.71658	3.74822	6.16428	3.87262	0.50555	0.425607	0.452129	0.351049	0.204013	0.433869	0.324389	0.7233	0.200201	0.501353	0.128851	0.407081	0.422685	0.519401	0.723265	0.250235	Absent	Absent	Absent	Absent	Absent	Absent	Absent	Absent
LOC110369755	XP_021180976.1	serine/threonine-protein kinase Aurora-2-like	3.62404	8.66446	4.48997	17.9348	2.31794	14.3148	2.0024	2.48092	0.903215	0.409069	0.547932	0.232959	0.888981	0.352841	1.55135	0.351341	0.20832	1.95349	0.828006	4.42938	0.659622	3.61754	0.935836	1.14033	0.483231	0.0590737	0.300334	0.0939157	0.638033	0.125473	0.302884	0.138616	Absent	Absent	Absent	Absent	Absent	Absent	Absent	Absent
LOC110369757	XP_021180977.1	sodium-dependent dopamine transporter	0.0647761	1.11028	0.00895149	0.921243	0.00897234	0.404465	1.30575	0.938129	0.0110064	0.00558969	0.0187083	0.0136092	0.0193885	0.00236237	0.293363	0.077124	0.012683	0.270577	0.00589048	0.157215	0.00585921	0.0377129	0.604677	0.349442	0.00550664	0.00558969	0.0119771	0.00532291	0.0135705	0.00236237	0.0866114	0.0377927	Absent	Absent	Absent	Absent	Absent	Absent	Absent	Absent
LOC110369758	XP_021180978.1	probable RNA-binding protein 18	5.64842	4.31296	3.37958	6.62293	7.92344	8.60227	6.42062	3.13608	5.86552	3.01811	6.44108	2.64319	5.18548	2.41229	8.21792	4.04819	0.551519	1.3182	0.479939	0.772031	1.31466	1.40971	1.34379	0.140301	1.49726	0.314864	2.04307	0.248014	1.88313	0.159136	1.06447	0.382329	Absent	Absent	Absent	Absent	Absent	Absent	Absent	Absent
LOC110369759	XP_021180979.1	uncharacterized protein LOC110369759	0.228075	1.28905	0.244564	0.574411	0.679644	0.345941	3.02602	4.23723	12.6627	1.16873	16.7085	0.826136	10.3531	0.496414	1.4327	0.468488	0.0306849	0.161422	0.0333901	0.0512649	0.0507771	0.0961693	1.3278	1.44413	5.99918	0.215108	8.72076	0.0810315	4.20315	0.0704687	0.474339	0.115791	Absent	Absent	Absent	Absent	Absent	Absent	Absent	Absent
LOC110369760	XP_021180980.1	sesquipedalian-1	5.05012	3.66619	3.0449	4.85978	8.52761	3.31904	11.3331	2.49455	9.17669	3.56162	9.3438	3.12469	8.166	3.74099	13.8054	3.95481	0.428252	0.393424	0.274977	0.409525	1.76772	0.552148	2.96851	0.116982	1.68794	0.833937	2.36682	0.417767	1.99571	0.454759	0.0949343	0.277858	Absent	Absent	Absent	Absent	Absent	Absent	Absent	Absent
LOC110369761	XP_021180985.1	uncharacterized protein LOC110369761	0.0344592	0.00721312	0	0.0213898	0.0290364	0.0197751	0.0450183	0.0844695	0.0112739	0.0384009	0.0104474	0.0325621	0	0.0235269	0.0220424	0.105493	0.0344592	0.00721312	0	0.0213898	0.0124759	0.012178	0.0302853	0.0777928	0.0112739	0.0384009	0.0104474	0.0325621	0	0.0235269	0.0220424	0.0952649	Absent	Absent	Absent	Absent	Absent	Absent	Absent	Absent
LOC110369762	XP_021180981.1	probable peptide chain release factor C12orf65, mitochondrial	20.5975	11.151	17.4424	15.4066	18.5345	10.0952	10.9226	9.05898	6.95497	14.3078	8.48764	11.6343	6.13744	7.36389	12.5425	16.2061	0.735459	1.02285	1.75293	1.29397	2.00094	1.67252	0.172553	0.823412	0.83	0.913319	1.25601	0.526645	0.255291	0.138931	0.849832	1.10052	Absent	Absent	Absent	Absent	Absent	Absent	Absent	Absent
LOC110369763	XP_021180982.1	uncharacterized protein LOC110369763	0	0	0	0	0	0	0	0	0	0	0	0	0	0	0	0	0	0	0	0	0	0	0	0	0	0	0	0	0	0	0	0	Absent	Absent	Absent	Absent	Absent	Absent	Absent	Absent
LOC110369764	XP_021180983.1	RWD domain-containing protein 4	20.1688	17.142	10.9698	22.1882	19.2111	19.3829	17.7488	7.95101	11.6782	9.59501	11.4704	7.29852	10.5124	7.21486	21.8571	12.4328	0.895925	1.96364	0.768461	0.474799	3.78048	2.20819	2.53009	1.12099	0.525904	1.62144	1.06734	1.26307	0.00859224	1.12138	1.45385	1.07571	Absent	Absent	Present	Present	Absent	Absent	Absent	Absent
LOC110369765	XP_021180986.1	E3 ubiquitin-protein ligase Bre1-like	3.2969	4.3982	2.73527	7.14415	8.33191	5.65146	4.6947	2.28752	7.85565	5.10999	7.37645	5.58676	6.80501	5.46407	5.75666	4.22476	0.109081	0.851272	0.353168	0.640571	1.14753	0.938544	2.39227	0.454285	0.973383	1.02199	1.0198	0.673442	0.736283	0.504973	0.537603	0.45697	Absent	Absent	Absent	Absent	Absent	Absent	Absent	Absent
LOC110369766	XP_021180987.1	uncharacterized protein LOC110369766 isoform X1	4.99227	71.6057	0.97186	136.774	9.54044	64.1869	524.251	50.3844	32.533	2.21011	5.27283	0.238689	6.36231	0.159655	48.2056	12.0067	1.76591	34.2435	0.420221	34.6988	2.76329	8.35162	221.427	44.4858	9.03885	1.73227	1.90365	0.209808	3.07945	0.124323	11.4637	5.66926	Present	Absent	Absent	Absent	Absent	Absent	Absent	Absent
LOC110369767	XP_021180990.1	T-box transcription factor TBX6-like	0.106619	1.12164	0.00459434	1.05411	0.0046172	0.916874	0.321741	0.150591	0.0187493	0.00979506	0.00760843	0	0	0	0.854252	0.61546	0.0217154	0.288667	0.00459434	0.157111	0.0046172	0.0978958	0.0933281	0.0300438	0.0187493	0.00571304	0.00760843	0	0	0	0.180322	0.10175	Absent	Absent	Absent	Absent	Absent	Absent	Absent	Absent
LOC110369768	XP_021180991.1	uncharacterized protein LOC110369768	0	0	0	0	0	0.0198244	0	0.0162675	0.0363955	0	0.014257	0.00873577	0	0	0.0134093	0	0	0	0	0	0	0.0114458	0	0.0162675	0.0363955	0	0.014257	0.00873577	0	0	0.0134093	0	Absent	Absent	Absent	Absent	Absent	Absent	Absent	Absent
LOC110369769	XP_021180992.1	uncharacterized protein LOC110369769	0	0.22681	0.00780192	0.0436398	0	0.00783453	0.0354368	0.24785	0.00608005	0.0243569	0.0060801	0.00341549	0	0.00947511	0	0.0115425	0	0.0252991	0.00452131	0.02149	0	0.00452334	0.00996637	0.0841304	0.00608005	0.0143116	0.0060801	0.00341549	0	0.00603835	0	0.0071093	Absent	Absent	Absent	Absent	Absent	Absent	Absent	Absent
LOC110369770	XP_021180993.1	protein HIRA homolog	0.298203	0.286748	0.188305	0.485151	0.856434	0.334229	0.713772	0.185299	0.499855	0.243903	0.553472	0.22809	0.38776	0.160998	0.928544	0.251814	0.0471389	0.0816347	0.0587418	0.0760268	0.170053	0.089601	0.475461	0.0333527	0.0895786	0.051464	0.199267	0.0444171	0.122913	0.0227057	0.208679	0.060474	Absent	Absent	Absent	Absent	Absent	Absent	Absent	Absent
LOC110369771	XP_021180997.1	uncharacterized protein CG16817-like	82.8109	85.0452	52.389	117.592	65.8483	71.7353	90.679	30.4312	59.4617	24.9178	65.3708	18.9636	47.7371	20.1842	113.89	40.9982	8.3468	9.66983	3.03953	7.04916	5.47787	7.73388	12.5168	3.15267	7.21581	3.01138	15.0452	1.38813	8.87605	0.556082	18.1177	5.04958	Absent	Absent	Present	Present	Absent	Present	Present	Present
LOC110369772	XP_021180994.1	hemocytin	0.132161	5.14794	0.0432098	25.2669	0.344906	12.2699	10.9744	9.75353	5.50772	2.18755	4.29082	0.705313	3.49098	0.674682	19.0295	7.16841	0.0676716	1.74104	0.0128793	3.15452	0.0506717	3.06099	2.57653	3.49596	1.6082	0.601171	2.0008	0.270485	1.33175	0.137408	2.93478	1.50995	Present	Absent	Absent	Present	Present	Present	Present	Absent
LOC110369773	XP_021180995.1	neurogenic locus Notch protein-like, partial	0.114998	6.42408	0.0167039	31.49	0.257467	13.2796	8.45964	3.45452	4.05258	0.909159	3.59216	0.678349	2.25584	0.589861	12.3848	3.1969	0.0829482	2.31184	0.0167039	3.30839	0.0684294	4.04105	5.45195	1.04441	1.17947	0.135777	2.06853	0.296449	0.780133	0.0923853	2.41076	0.615832	Absent	Absent	Absent	Absent	Absent	Absent	Absent	Absent
LOC110369774	XP_021180996.1	mediator of RNA polymerase II transcription subunit 13	3.2932	4.53544	2.36065	6.06543	6.63338	5.79074	5.59449	3.41626	22.4485	3.93339	19.5848	3.94244	21.7234	4.5182	10.5219	7.53563	0.110448	0.875765	0.289472	0.506107	0.980179	1.01271	0.977531	0.324742	4.10013	0.616611	5.71079	0.407981	4.97464	0.630257	2.33247	0.610122	Absent	Absent	Absent	Absent	Absent	Absent	Absent	Absent
LOC110369775	XP_021180998.1	glutamate receptor ionotropic, delta-2	0.0404468	0.015807	0.0292296	0.0208206	0.105575	0.0506158	0.00830795	0.00500686	0.0766921	0.0292971	0.0867102	0.0236042	0.0793276	0.0560482	0.0112916	0.0150056	0.0174081	0.00940539	0.00566375	0.0098658	0.0227584	0.0097438	0.00830795	0.0029591	0.0201128	0.00614025	0.0410672	0.00577617	0.014151	0.0338608	0.000390212	0.00947083	Absent	Absent	Absent	Absent	Absent	Absent	Absent	Absent
LOC110369776	XP_021180999.1	zinc finger protein 433	0.0849977	0.124425	0.092058	0.178605	0.184182	0.08919	0.162583	0.104007	0.10798	0.0737707	0.15784	0.0925175	0.153426	0.0735963	0.259416	0.186681	0.0157636	0.0159392	0.0121161	0.0256223	0.048506	0.00876831	0.0459596	0.0235131	0.0400365	0.0299188	0.049918	0.0237258	0.0537714	0.016865	0.0151997	0.0230122	Absent	Absent	Absent	Absent	Absent	Absent	Absent	Absent
LOC110369777	XP_021181000.1	serine/arginine repetitive matrix protein 2 isoform X1	10.1973	10.8471	10.8816	19.8312	22.2573	16.7265	12.189	13.0714	12.2739	14.5676	11.1083	12.7877	10.7654	12.216	16.1173	25.1429	0.911756	1.84133	0.987232	0.933524	2.2159	1.76638	2.32953	2.8211	0.801008	1.78903	1.17589	1.10009	0.697072	0.77216	1.24604	1.08685	Absent	Absent	Absent	Absent	Absent	Absent	Absent	Absent
LOC110369778	XP_021181010.1	uncharacterized protein LOC110369778	0.0774204	0.160771	0.0907284	0.124294	0.211554	0.0326206	0.0713371	0.467967	0.124418	0.0737177	0.0240059	0.149629	0.0221834	0.125719	0.111072	0.0431608	0.045485	0.0670842	0.0278008	0.0276964	0.0770504	0.0188915	0.0420797	0.214456	0.0854406	0.0268531	0.0240059	0.0835068	0.0221834	0.0591592	0.0243654	0.0431608	Absent	Absent	Absent	Absent	Absent	Absent	Absent	Absent
LOC110369779	XP_021181011.1	prisilkin-39-like	21.0024	614.967	2.27972	85.1001	138.381	14116.7	29.8294	313.141	127.829	14.7793	216.047	0.0892344	150.406	2.63669	11.3168	18.4354	14.8582	604.812	1.90554	68.2326	72.4994	5279.7	22.4835	309.269	124.847	14.4162	202.827	0.0569897	117.051	0.577326	5.97527	9.10595	Absent	Absent	Absent	Absent	Absent	Absent	Absent	Absent
LOC110369785	XP_021181015.1	glycerophosphodiester phosphodiesterase GDPD6-like	16.9722	9.32568	20.7277	17.2234	17.0609	10.9248	46.1888	3.61588	32.5537	40.4443	38.7199	42.8726	42.3102	60.2386	16.5658	2.12284	3.50743	3.37968	3.476	4.70542	3.92391	2.02502	17.1428	1.52382	4.12342	8.49747	9.24599	8.36252	7.24481	8.00425	2.61214	0.796495	Absent	Present	Present	Present	Absent	Absent	Absent	Absent
LOC110369787	XP_021181012.1	RAC serine/threonine-protein kinase	75.9298	73.4769	64.4919	76.1706	116.253	73.2087	128.136	91.7329	163.204	89.9463	141.31	75.5324	144.251	63.822	174.134	155.99	9.30036	6.87753	4.2706	4.40941	17.9301	4.19516	14.4715	9.71003	46.1121	10.7297	36.1445	13.0076	33.2153	7.85318	4.50697	10.5116	Absent	Absent	Present	Absent	Absent	Absent	Absent	Absent
LOC110369788	XP_021181013.1	probable GPI-anchored adhesin-like protein PGA55 isoform X1	55.4121	39.681	38.567	40.2875	81.4059	34.4681	130.28	39.2627	163.839	43.1431	133.839	37.809	119.614	39.6927	107.925	84.6002	2.35452	11.5186	1.394	2.54302	7.19256	4.08288	8.43624	0.993145	41.1194	3.90151	23.86	3.25926	21.0461	2.97172	5.93781	3.88856	Absent	Absent	Absent	Absent	Absent	Absent	Absent	Absent
LOC110369789	XP_021181017.1	uncharacterized protein LOC110369789	2.5132	3.11375	2.11808	3.25741	2.77203	2.16609	4.03651	1.25479	1.97356	0.896523	2.79208	0.745844	2.20886	0.848365	3.43222	1.44269	0.346217	0.44984	0.175554	0.719649	0.683004	0.150175	0.897465	0.124416	0.623358	0.191877	1.20192	0.140194	0.78831	0.205778	0.276143	0.185027	Absent	Absent	Absent	Absent	Absent	Absent	Absent	Absent
LOC110369790	XP_021181018.1	nuclear valosin-containing protein-like	18.5331	19.9288	14.8898	27.4592	24.3669	17.5624	22.7374	9.45595	12.7016	9.04928	13.6464	7.88624	11.6718	6.97746	27.5801	12.4249	1.48204	2.34207	0.871058	2.47638	3.70056	1.89722	4.68068	1.70256	1.21766	1.30362	1.87586	0.958694	2.05816	0.275421	1.6183	1.16344	Absent	Absent	Present	Absent	Absent	Absent	Absent	Absent
LOC110369792	XP_021181019.1	4-coumarate--CoA ligase 1-like	46.0133	4.71743	31.3635	6.56411	26.3937	1.52194	1.15388	1.94349	12.0795	12.9117	12.7401	23.2848	37.1397	57.588	0.82749	0.473541	11.2981	1.22821	4.87638	0.804948	12.322	0.437127	0.320861	0.710209	10.6431	1.74661	10.878	1.85034	35.9853	7.05273	0.316181	0.109502	Absent	Present	Present	Present	Absent	Present	Present	Present
LOC110369793	XP_021181020.1	uncharacterized protein LOC110369793	0	0	0	0	0	0	0	0	0	0	0	0	0	0	0.0152647	0	0	0	0	0	0	0	0	0	0	0	0	0	0	0	0.0152647	0	Absent	Absent	Absent	Absent	Absent	Present	Present	Absent
LOC110369794	XP_021181021.1	connectin-like	0	0.215877	0.0190419	0.236338	0.0581858	0.0724273	0.193923	0.278768	0.00933087	0	0.0157773	0.00911368	0.0248027	0.0125837	0.0650628	0.0396344	0	0.0417785	0.0134733	0.0532481	0.0406278	0.0392673	0.0752919	0.125888	0.00933087	0	0.0157773	0.00911368	0.0152374	0.00420275	0.00224841	0.0204128	Absent	Absent	Absent	Absent	Absent	Absent	Absent	Absent
LOC110369795	XP_021181025.1	putative uncharacterized protein DDB_G0294196	0	0	0	0	0	0	0	0	0	0	0	0	0	0	0	0.00854899	0	0	0	0	0	0	0	0	0	0	0	0	0	0	0	0.00854899	Absent	Absent	Absent	Absent	Absent	Absent	Absent	Absent
LOC110369796	XP_021181022.1	uncharacterized protein LOC110369796	1.68545	2.23884	1.69132	3.44641	4.72371	2.87264	3.30874	1.76909	3.45124	1.42698	3.19826	1.44987	2.80298	1.08584	5.48517	2.9136	0.149054	0.326561	0.199169	0.547679	0.811528	0.390024	1.2874	0.352047	0.582738	0.193346	0.907758	0.133273	0.789096	0.0643642	0.405828	0.12009	Absent	Absent	Absent	Absent	Absent	Absent	Absent	Absent
LOC110369797	XP_021181023.1	ammonium transporter Rh type A	1.73479	2.02497	0.0842259	1.42994	0.161745	0.569009	1.71952	6.69663	16.7558	0.0178598	21.5056	0.693137	13.2952	0.0299205	101.476	116.657	0.465419	0.444005	0.0243213	0.206903	0.0666809	0.0584314	0.628816	2.0905	12.4743	0.0130772	17.779	0.236193	10.7308	0.0155759	88.1392	23.5958	Absent	Absent	Absent	Absent	Absent	Absent	Absent	Absent
LOC110369798	XP_021181024.1	fatty acid synthase-like	0	0.863171	0	1.65095	0.00149107	1.29637	0.00348431	0.00170493	0.00239541	0.00137271	0.00119771	0	0	0.000664888	0.00852185	0.00975094	0	0.145331	0	0.231611	0.000861412	0.533282	0.00196986	0.00105673	0.00239541	0.000792603	0.00119771	0	0	0.000664888	0.00468837	0.000853091	Absent	Absent	Absent	Absent	Absent	Absent	Absent	Absent
LOC110369799	XP_021181026.1	fatty acid synthase-like	0.033589	16.0919	0.00081168	56.04	0.00227569	27.1332	0.0070463	0.00176971	0.00266086	0.000845154	0.00370123	0	0.00396965	0	0.00668091	0.00776075	0.0307532	13.0881	0.00081168	18.3304	0.00142126	7.49506	0.00352689	0.00116559	0.00135185	0.000845154	0.00206851	0	0.00396965	0	0.00213132	0.00307445	Absent	Absent	Absent	Absent	Absent	Absent	Absent	Present
LOC110369800	XP_021181027.1	uncharacterized protein LOC110369800	0.0314966	0.0598188	0.0160173	0.0577468	0.0111233	0.0277325	0.0754568	0.0394522	0.186655	0.020892	0.0930184	0.0250052	0.0829087	0.0135302	0.254307	0.141765	0.0244731	0.026396	0.00992887	0.0199221	0.00642743	0.00698083	0.0445098	0.020158	0.0631368	0.00108808	0.0299607	0.0097627	0.0339165	0.00850936	0.0901314	0.0448684	Absent	Absent	Absent	Absent	Absent	Absent	Absent	Absent
LOC110369801	XP_021181028.1	uncharacterized protein LOC110369801	0	0	0.00560509	0.0177482	0.0232639	0.0170511	0.0182891	0.0160979	0.0388259	0.0512918	0.0464114	0.0421784	0.028314	0.0199935	0.0704347	0.0355016	0	0	0.00560509	0.00598133	0.00921942	0.0112918	0.00915425	0.00961811	0.0242949	0.0133725	0.0464114	0.0148304	0.018034	0.00842235	0.039364	0.0210096	Absent	Absent	Absent	Absent	Absent	Absent	Absent	Absent
LOC110369802	XP_021181029.1	uncharacterized protein LOC110369802	0	0.0433502	0.00640569	0.0606093	0.00579946	0.0119549	0	0.0340839	0	0	0.00871794	0	0.00869351	0.00522251	0.0245988	0.0262755	0	0.00870374	0.00640569	0.0158296	0.00579946	0.00701564	0	0.0171799	0	0	0.00871794	0	0.00869351	0.00522251	0.0245988	0.00224638	Absent	Absent	Absent	Absent	Absent	Absent	Absent	Absent
LOC110369803	XP_021181030.1	uncharacterized protein LOC110369803	0.167763	0.18331	0.198968	0.226433	0.560168	0.317191	0.205526	0.544323	0.907943	0.61217	0.757966	0.40907	0.528792	0.336539	0.179927	0.306289	0.0910892	0.0481557	0.0216946	0.0528576	0.152251	0.0812335	0.0791269	0.108888	0.267303	0.0731031	0.34389	0.0869258	0.181533	0.0131793	0.058322	0.0613699	Absent	Absent	Absent	Absent	Absent	Absent	Absent	Absent
LOC110369804	XP_021181031.1	uncharacterized protein LOC110369804	0.253642	0.105579	1.33446	0.0136143	4.50883	0.448628	0.0417244	0.190036	13.6048	0.0623069	9.13163	0.0466773	9.69128	0.0213838	0.0768738	0.070568	0.0657544	0.105579	0.45679	0.0136143	1.66385	0.244068	0.0417244	0.177765	1.96736	0.0479812	1.95892	0.0327756	1.87001	0.0213838	0.0220631	0.0119233	Absent	Absent	Absent	Absent	Absent	Absent	Absent	Absent
LOC110369805	XP_021181032.1	flocculation protein FLO11-like, partial	0.0384179	0.633	0.0209475	0.365382	0.0878062	0.0517807	0.181165	0.822415	0.0506374	0.106229	0.0353475	0.057372	0.0150989	0.0379451	0.00371383	0.0099801	0.00973516	0.0436498	0.0146137	0.0628015	0.0223996	0.0109638	0.101221	0.391429	0.0195548	0.0133527	0.0149975	0.00461341	0.00511079	0.0108137	0.00371383	0.00435865	Absent	Absent	Absent	Absent	Absent	Absent	Absent	Absent
LOC110369806	XP_021181033.1	potassium voltage-gated channel protein eag	0.0084608	0.788462	0.0136422	0.331844	0.00373524	0.0873051	0.110662	1.09525	0	0.00540468	0.00610677	0.0051457	0.0115677	0.00329908	0.0107321	0.0212414	0.00350624	0.0606331	0.0059762	0.0416265	0.00215667	0.0176004	0.0975661	0.531301	0	0.003402	0.00610677	0.0051457	0.00278105	0.00190617	0.00702515	0.00541807	Absent	Absent	Absent	Absent	Absent	Absent	Absent	Absent
LOC110369807	XP_021181034.1	uncharacterized protein LOC110369807	10.1126	10.5171	7.70454	11.0039	12.7634	8.71828	8.9027	6.28343	6.23492	6.96401	5.98205	5.47722	6.45962	4.07201	12.119	7.68044	0.848833	0.842107	1.57267	0.88002	2.06466	1.50254	3.49768	0.983731	1.11582	0.900537	1.31476	0.597086	1.55269	0.292821	0.886427	0.527455	Absent	Absent	Absent	Absent	Absent	Absent	Absent	Absent
LOC110369808	XP_021181035.1	acid phosphatase type 7-like isoform X1	2.96511	32.7279	2.06143	24.8573	8.17936	48.5825	75.5278	48.5252	17.4422	3.50053	12.4927	3.00703	11.1101	2.86315	56.2763	12.8349	0.574716	10.2974	0.259405	1.92632	3.41791	12.887	12.6436	16.7991	4.28412	0.611878	4.33227	1.21402	3.42438	0.843542	2.04083	1.56699	Absent	Absent	Present	Absent	Absent	Absent	Absent	Absent
LOC110369809	XP_021181037.1	acid phosphatase type 7-like	0.882704	50.0148	0.460093	51.2255	1.74919	90.6192	36.3068	37.4078	2.43194	1.16126	2.04413	0.826223	1.67311	0.799266	4.12071	8.64647	0.1031	20.1012	0.0753159	9.16317	0.257977	20.0273	16.2411	14.9757	0.151336	0.210723	0.258653	0.121971	0.235702	0.0544478	0.53328	3.57323	Absent	Absent	Present	Absent	Present	Absent	Absent	Absent
LOC110369810	XP_021181038.1	acid phosphatase type 7-like	0.0759497	0	0.0667249	0.0480161	0.311441	0.0721898	0.0202772	0.100156	0.249002	0.108403	0.341011	0.106856	0.106027	0.158435	0.127187	0.317671	0.0294729	0	0.0272585	0.0079537	0.0584164	0.037578	0.010139	0.0215912	0.115035	0.0369677	0.164295	0.029146	0.0408177	0.0226354	0.0636305	0.080428	Absent	Absent	Absent	Absent	Absent	Absent	Absent	Absent
LOC110369811	XP_021181039.1	elongation factor 1-gamma	1187.07	1447.58	1024.39	1344.96	999.424	1112.01	1269.96	1483.84	859.99	759.255	763.477	735.388	763.413	694.198	1203.72	1168.3	38.0604	44.0983	43.3114	65.0438	62.1599	69.8117	83.8654	58.1863	140.348	83.4403	96.0468	83.2424	113.087	59.9284	49.5651	54.825	Present	Present	Present	Present	Present	Present	Present	Present
LOC110369812	XP_021181040.1	calcineurin subunit B type 2 isoform X1	129.343	221.685	87.2479	263.877	146.608	246.764	191.164	172.637	106.045	73.573	108.437	67.4883	98.1131	63.5289	240.017	244.167	10.282	10.4932	4.89111	6.82087	16.9179	17.5629	26.2317	20.4671	9.10837	8.01398	16.745	4.59034	15.0545	3.04453	23.4738	18.5644	Absent	Absent	Absent	Absent	Absent	Absent	Absent	Absent
LOC110369813	XP_021181042.1	39S ribosomal protein L14, mitochondrial	109.385	68.1857	91.5329	69.8777	91.4716	44.2019	51.0274	29.3384	33.1501	50.1913	34.6939	41.2822	23.3617	31.0618	51.8012	70.3261	2.72812	7.06233	7.52821	2.00538	16.4852	2.26852	4.3428	2.64504	2.96763	8.3508	4.36788	5.66736	2.13571	4.53387	3.61352	6.68793	Absent	Present	Present	Present	Present	Present	Present	Present
LOC110369814	XP_021181045.1	beta-galactoside alpha-2,6-sialyltransferase 2	0.0257536	0.126786	0.0041003	0.06091	0.00774058	0.020149	0.0822343	0.145794	0.033818	0.0289899	0.0126051	0	0	0.0127625	0.0338561	0.027922	0.011073	0.0375788	0.0041003	0.0113333	0.00447853	0.0078622	0.0332891	0.0703677	0.00672939	0.0056004	0.00632598	0	0	0.00890009	0.0203195	0.0120174	Absent	Absent	Absent	Present	Absent	Absent	Absent	Absent
LOC110369816	XP_021181043.1	uncharacterized protein LOC110369816	21.5877	2.62256	25.89	0.98338	34.2889	1.71374	21.0788	1.77581	195.439	29.8373	175.064	31.1113	158.47	21.8691	16.3778	34.8429	0.879445	0.644846	1.32337	0.17303	6.65883	0.802513	17.5262	0.68358	27.7178	5.05942	40.5421	7.02101	31.0018	5.29762	4.95198	5.33281	Absent	Absent	Absent	Absent	Absent	Absent	Absent	Absent
LOC110369817	XP_021181044.1	uncharacterized protein LOC110369817	35.7128	2.49891	37.497	1.82313	38.5359	1.45919	16.6049	6.08622	100.521	43.4281	86.991	34.83	81.1489	39.1322	8.7496	16.1105	2.11704	0.619449	2.44324	0.246685	4.03039	0.260725	14.5706	1.11928	18.608	1.88287	3.53117	2.85308	3.1455	1.45585	0.857101	2.3257	Absent	Absent	Absent	Absent	Absent	Absent	Absent	Absent
LOC110369818	XP_021181046.1	MD-2-related lipid-recognition protein-like	0.650811	65.1533	0.0344424	74.2731	0.105336	91.3461	45.1976	38.8591	4.05711	0.0425484	6.25555	0	6.86791	0.0285521	5.32013	2.7449	0.201852	6.96794	0.0213503	11.1665	0.0612001	3.86408	28.4504	13.431	2.03632	0.0172066	4.16314	0	2.84898	0.0181938	1.44112	1.34647	Absent	Absent	Absent	Absent	Absent	Absent	Absent	Absent
LOC110369819	XP_021181047.1	uncharacterized protein LOC110369819	12.7583	13.7907	13.8188	20.6954	30.0754	18.8074	22.2732	10.2309	27.2133	22.241	23.239	14.5921	23.4016	11.888	32.9235	11.4019	1.59258	2.25176	1.40473	1.50916	4.19546	2.10365	5.65323	1.2608	6.77505	1.42025	6.46888	0.82631	5.79014	2.23964	2.32018	0.680983	Absent	Absent	Absent	Absent	Absent	Absent	Absent	Absent
LOC110369820	XP_021181049.1	V-type proton ATPase catalytic subunit A	1338.87	346.153	1283.69	232.861	1197.79	179.453	273.849	225.421	1144.02	1814.6	1313.87	1996.66	1081.49	639.181	1718.63	3896.78	109.019	65.7248	97.6469	8.54969	55.4798	12.7727	20.5418	20.7577	62.7875	150.882	91.2033	139.019	110.548	21.7281	279.85	374.354	Present	Present	Present	Present	Present	Present	Present	Present
LOC110369821	XP_021181052.1	protein stoned-B-like	0.0903187	2.43505	0.0800971	1.30596	0.176142	0.229367	0.384092	4.4911	0.135575	0.278667	0.0828171	0.196926	0.104537	0.135995	0.0170008	0.0256745	0.00744218	0.340596	0.00921141	0.198855	0.0269886	0.0656596	0.273048	2.10632	0.0465627	0.0150791	0.0354643	0.0178961	0.0308525	0.0181418	0.00322589	0.00627654	Absent	Absent	Absent	Absent	Absent	Absent	Absent	Absent
LOC110369823	XP_021181053.1	probable 4-coumarate--CoA ligase 3	10.754	11.9084	11.0095	9.62334	29.263	11.1826	13.7375	13.268	31.4522	28.0576	29.0472	27.9445	29.1436	64.5276	45.4536	27.0967	1.61503	1.2715	1.57967	1.84076	6.41977	2.68531	5.46582	2.54279	1.14049	5.30114	5.85302	3.82668	5.72296	13.1824	1.77475	3.67021	Absent	Present	Present	Present	Present	Present	Present	Present
LOC110369824	XP_021181057.1	E3 ubiquitin-protein ligase LRSAM1-like	1.02139	0.77407	0.56344	1.21454	3.19733	0.858937	2.94829	0.468999	11.9303	2.3992	10.0686	2.48679	11.2126	2.56741	3.8219	1.32262	0.0923101	0.0595238	0.15756	0.201155	0.624179	0.225186	1.21131	0.0748449	3.01475	0.123477	3.36664	0.183405	3.28249	0.194949	0.709994	0.120454	Absent	Absent	Absent	Absent	Absent	Absent	Absent	Absent
LOC110369825	XP_021181054.1	uncharacterized protein LOC110369825	52.372	115.642	26.3958	82.5438	40.517	116.956	103.853	86.44	64.8451	25.8233	66.9194	28.2566	73.2492	23.2223	168.299	114.002	10.2396	25.0088	2.37033	2.18858	6.35316	27.3392	19.9651	22.6972	11.0205	4.52798	13.2933	3.62372	15.2653	4.80911	33.4953	12.2176	Absent	Absent	Absent	Absent	Absent	Absent	Absent	Absent
LOC110369826	XP_021181055.1	insulin-like receptor	0.0193941	0.990079	0.0130702	1.52357	0.00962787	1.28	7.92131	2.72865	1.19578	0.0503281	0.890336	0.0108756	0.912641	0.027177	3.43001	0.462526	0.00680026	0.0761446	0.0104908	0.0913912	0.00469169	0.22884	2.67598	0.885464	0.197194	0.0136104	0.304838	0.00679731	0.345905	0.00688118	1.0335	0.0309281	Absent	Absent	Absent	Absent	Absent	Absent	Absent	Absent
LOC110369827	XP_021181105.1	1-acyl-sn-glycerol-3-phosphate acyltransferase alpha-like	35.6856	34.2331	51.6009	13.9247	63.4091	41.2346	24.0549	19.2567	159.936	219.528	260.817	382.206	114.382	195.308	28.0776	41.0426	7.12759	25.3713	14.8614	2.546	25.7339	12.5419	12.3038	1.87678	127.341	24.0856	221.674	47.9244	76.616	18.3654	12.5311	6.13297	Absent	Present	Present	Present	Absent	Absent	Absent	Present
LOC110369828	XP_021181064.1	fatty acid synthase-like	0.0151611	3.49842	0	11.734	0	2.44541	0.00235583	0.00217195	0.00119565	0	0.00110799	0.000690668	0.0013272	0	0	0.00242444	0.0132901	1.65327	0	3.31571	0	1.55038	0.00117916	0.00217195	0.00119565	0	0.00110799	0.000690668	0.0013272	0	0	0.0015895	Absent	Absent	Absent	Absent	Absent	Present	Absent	Absent
LOC110369829	XP_021181065.1	uncharacterized protein LOC110369829	0	0	0	0	0	0.525691	0.0142798	0.0270507	0	0	0	0	0	0	0	0.0376235	0	0	0	0	0	0.0772934	0.0142798	0.0270507	0	0	0	0	0	0	0	0.014642	Absent	Absent	Absent	Absent	Absent	Absent	Absent	Absent
LOC110369830	XP_021181071.1	uncharacterized protein LOC110369830	0	0	0	0	0	0	0	0	0	0	0	0	0	0	0	0	0	0	0	0	0	0	0	0	0	0	0	0	0	0	0	0	Absent	Absent	Absent	Absent	Absent	Absent	Absent	Absent
LOC110369831	XP_021181067.1	visual system homeobox 2-like isoform X1	0.00525397	2.98938	0	0.880482	0	0.287025	0.54715	0.601069	0.0488961	0.00397706	0.0358209	0.0154498	0.0190501	0.0036121	0.075808	0.0327428	0.00525397	0.797601	0	0.0858176	0	0.104476	0.375384	0.243497	0.0264057	0.00397706	0.0185183	0.0154498	0.0100735	0.0036121	0.0114869	0.0212618	Absent	Absent	Absent	Absent	Absent	Absent	Absent	Absent
LOC110369832	XP_021181072.1	terminal uridylyltransferase Tailor-like isoform X1	0.316387	0.143106	0.287429	0.317309	0.752494	0.425346	0.144866	0.286799	0.166704	0.208668	0.146543	0.209447	0.218773	0.19132	0.130403	0.251877	0.0778623	0.0342561	0.0928077	0.0921652	0.178572	0.0676477	0.0147318	0.0509017	0.0748027	0.0387314	0.0800474	0.0168151	0.0867037	0.0237223	0.01774	0.0241078	Absent	Absent	Absent	Absent	Absent	Absent	Absent	Absent
LOC110369833	XP_021181075.1	neuroglobin-like	2.9464	2.37308	1.33312	3.39995	2.88538	4.02528	1.44277	0.498861	0.753384	0.327471	2.09534	0.402972	2.01599	0.445558	7.4005	3.29142	0.181923	0.726445	0.268701	0.365415	0.836723	0.917834	0.32685	0.0643696	0.149527	0.115677	0.691263	0.0471975	0.688397	0.127414	0.771337	0.431522	Absent	Absent	Present	Present	Absent	Absent	Absent	Absent
LOC110369834	XP_021181076.1	plexin A3-like	0.0635568	0.0738158	0	0.00556266	0	0.00624784	0	0	0	0.0055274	0	0	0	0	0.01725	0.246379	0.0296628	0.0378883	0	0.00556266	0	0.00624784	0	0	0	0.0055274	0	0	0	0	0.00862833	0.0694975	Absent	Absent	Absent	Absent	Absent	Absent	Absent	Absent
LOC110369835	XP_021181077.1	neuroglobin-like	16.9892	3.79824	12.5036	1.88678	20.4545	1.39162	7.56449	4.83362	19.2058	14.3175	20.9484	14.7956	19.2447	18.3079	21.1673	23.7572	2.32524	0.533881	1.65628	0.0668981	2.08123	0.234224	3.1973	0.170937	3.13114	1.61619	4.42539	0.804799	2.40659	2.47992	4.24793	3.81502	Absent	Present	Present	Present	Absent	Absent	Absent	Absent
LOC110369836	XP_021181079.1	connectin-like	0.0295685	0.237726	0.0327912	0.195695	0.0534168	0.0498512	0.152222	0.245193	0.236887	0.00699987	2.35906	0.0163784	2.04649	0.0252321	0.191069	0.12564	0.00649681	0.0347042	0.0121067	0.0607301	0.0188178	0.0141593	0.0838165	0.125277	0.069595	0.00406251	0.816174	0.0126909	0.695887	0.00691935	0.0760676	0.0446593	Absent	Absent	Absent	Absent	Absent	Absent	Absent	Absent
LOC110369837	XP_021181085.1	very-long-chain (3R)-3-hydroxyacyl-CoA dehydratase hpo-8	56.6798	318.668	29.3752	273.966	34.7146	116.085	32.198	26.0447	22.9395	22.9643	25.5592	22.1252	21.2268	23.1586	33.8241	46.9105	5.12133	62.8924	2.0998	23.7221	6.64757	26.244	1.92757	6.07602	3.1849	2.39828	3.851	2.18838	3.036	2.66658	5.19871	7.60896	Absent	Absent	Absent	Absent	Absent	Absent	Absent	Absent
LOC110369838	XP_021181080.1	uncharacterized protein LOC110369838 isoform X1	0.477563	3.82295	0.532712	3.09566	0.914526	3.50552	1.92901	0.549493	4.31188	0.156828	3.96763	0.130208	8.17405	0.0548817	1.75424	0.770717	0.0411034	2.17442	0.113429	0.315571	0.166449	1.33998	1.14722	0.175481	1.30174	0.0374583	2.09592	0.038427	2.22891	0.0141437	0.121006	0.186332	Absent	Absent	Absent	Absent	Absent	Absent	Absent	Absent
LOC110369839	XP_021181086.1	RUN domain-containing protein 1	1.15055	1.61828	0.734356	1.47141	1.4791	1.12137	3.42241	1.14871	2.91173	0.660446	2.58477	0.471469	2.58754	0.510815	6.84134	1.24585	0.0713536	0.235652	0.0884841	0.187383	0.179937	0.127064	0.718449	0.342143	0.964173	0.045803	0.829047	0.0507523	0.67337	0.0679346	0.317194	0.110034	Absent	Absent	Absent	Absent	Absent	Present	Present	Absent
LOC110369840	XP_021181087.1	fumarate hydratase, mitochondrial-like isoform X1	227.396	180.421	123.478	214.613	168.643	155.554	75.6096	90.1295	116.056	120.428	124.232	134.703	88.6026	71.9246	128.267	255.256	24.4893	6.41794	15.0035	15.504	7.86714	17.6998	9.32258	6.74438	6.39686	17.2245	13.2092	16.5596	13.6243	5.86363	4.52852	30.7038	Present	Present	Present	Present	Present	Present	Present	Present
LOC110369841	XP_021181089.1	fumarate hydratase, mitochondrial-like	11.6077	84.4964	3.68213	125.258	4.78866	94.2306	21.2758	95.4815	9.51803	4.94121	7.76502	5.08262	31.4241	2.91089	24.6348	48.7738	1.92604	13.8336	0.611811	2.61572	0.374995	18.2377	8.07061	30.0515	2.47623	0.786408	1.79661	0.523478	21.0744	0.270759	11.1325	1.85778	Present	Absent	Absent	Present	Present	Present	Present	Present
LOC110369842	XP_021181090.1	uncharacterized protein LOC110369842	2.15995	109.391	0.427772	9.74671	10.0068	83.4825	1.7252	15.3936	0.705042	1.26973	0.759827	0.122363	0.485025	0.169302	1.81235	2.18041	1.64276	109.135	0.176394	7.98299	5.59961	46.9192	0.738001	13.305	0.293712	1.09307	0.496507	0.0665117	0.214962	0.0775435	0.728298	0.809396	Absent	Absent	Absent	Absent	Absent	Absent	Absent	Absent
LOC110369843	XP_021181091.1	aquaporin AQPAn.G-like	0.0137343	0	0	0.0220119	0.0071937	0.00624112	0	0.00511991	0	0.00640014	0	0	0	0	0	0.00708154	0.0137343	0	0	0.0141976	0.0071937	0.00624112	0	0.00511991	0	0.00640014	0	0	0	0	0	0.00708154	Absent	Absent	Absent	Absent	Absent	Absent	Absent	Absent
LOC110369845	XP_021181096.1	uncharacterized protein LOC110369845	0	0	0	0	0	0	0	0	0	0	0	0	0	0	0	0	0	0	0	0	0	0	0	0	0	0	0	0	0	0	0	0	Absent	Absent	Absent	Absent	Absent	Absent	Absent	Absent
LOC110369846	XP_021181092.1	galectin-7-like	0.0116979	0.0122872	0	0	0.0118389	0	0.0194234	0.0087215	0	0.0136157	0.0212186	0	0.0159457	0.00995453	0.018774	0	0.0116979	0.0122872	0	0	0.0118389	0	0.0194234	0.0087215	0	0.0136157	0.0212186	0	0.0159457	0.00995453	0.018774	0	Absent	Absent	Absent	Absent	Absent	Absent	Absent	Absent
LOC110369847	XP_021181093.1	echinoderm microtubule-associated protein-like 2 isoform X1	18.4997	27.0602	9.55607	27.8461	15.2896	36.3751	31.8225	28.4209	64.4888	21.3589	55.4764	23.6821	62.5322	34.2862	82.0753	109.737	0.969396	6.81868	0.679604	1.1605	4.20662	8.04058	5.60139	2.6237	16.0382	2.02114	15.039	1.0482	7.14799	1.18179	8.42486	13.513	Absent	Present	Present	Present	Absent	Absent	Absent	Absent
LOC110369848	XP_021181099.1	mitochondrial import inner membrane translocase subunit TIM44 isoform X1	98.8392	58.7197	69.3289	71.6931	82.7564	42.7258	55.4837	52.3227	45.0736	62.1963	47.3415	56.5293	36.5089	42.0272	75.2916	104.813	8.8232	6.25526	2.07231	10.4027	13.2705	3.27432	8.89358	5.50445	2.74162	9.4227	6.47884	7.87852	4.70396	5.40353	2.82444	8.48876	Absent	Present	Present	Present	Present	Present	Present	Present
LOC110369849	XP_021181101.1	odorant receptor 13a-like	0	0	0	0	0	0.00441503	0	0	0	0	0	0	0	0	0.0247128	0	0	0	0	0	0	0.00441503	0	0	0	0	0	0	0	0	0.00550889	0	Absent	Absent	Absent	Absent	Absent	Absent	Absent	Absent
LOC110369850	XP_021181102.1	plexin A3 isoform X1	41.1753	55.4362	26.902	100.748	62.0733	65.7069	85.8204	31.2669	74.8134	21.5743	58.5622	19.7994	70.8598	20.6787	72.953	22.3858	1.56663	10.6737	1.94366	8.42326	12.9909	8.8679	15.8165	9.12255	12.4508	4.02718	13.5345	3.21206	23.2945	2.64756	15.2975	3.12687	Absent	Present	Present	Present	Absent	Present	Present	Present
LOC110369851	XP_021181104.1	piggyBac transposable element-derived protein 4-like	0	0.0423656	0.00565663	0.0336448	0.0121395	0.00638109	0.0845039	0.40054	0.0171265	0.0117545	0.0140878	0	0	0.00489979	0.0130439	0.00623581	0	0.0101312	0.00565663	0.0131856	0.00702367	0.00369548	0.0595644	0.22594	0.0100244	0.00473555	0.0140878	0	0	0.00489979	0.00732983	0.00361072	Absent	Absent	Absent	Absent	Absent	Absent	Absent	Absent
LOC110369852	XP_021181110.1	uncharacterized protein LOC110369852	31.5507	33.2699	26.2366	34.7533	34.6089	47.448	67.0452	33.4848	45.8404	27.5961	44.5866	20.6406	37.8518	20.0629	89.6668	44.8043	1.81686	3.0258	1.60102	3.36143	3.9919	3.20655	4.16346	5.51704	9.77768	1.7515	10.4821	1.62291	7.95501	1.01057	10.1138	2.95456	Absent	Absent	Absent	Absent	Absent	Absent	Absent	Absent
LOC110369853	XP_021181107.1	ribosome-recycling factor, mitochondrial	41.5521	24.1991	26.3006	29.8422	41.8639	21.4029	16.4818	11.8558	14.5401	16.295	16.6293	14.7869	12.4776	12.4603	19.7558	20.3288	2.07863	3.00099	2.021	3.38233	8.63893	1.05379	1.01469	1.81474	0.998728	2.58905	2.36048	1.53689	1.36694	1.35482	2.26236	2.07012	Absent	Absent	Present	Absent	Absent	Absent	Absent	Present
LOC110369854	XP_021181108.1	uncharacterized protein LOC110369854	0	0	0	0	0	0	0	0	0	0	0	0	0	0	0	0	0	0	0	0	0	0	0	0	0	0	0	0	0	0	0	0	Absent	Absent	Absent	Absent	Absent	Absent	Absent	Absent
LOC110369855	XP_021181109.1	odorant receptor 4-like	0.00491439	0	0	0.00401748	0	0.00902465	0	0	0	0	0	0	0	0	0	0.00441702	0.00491439	0	0	0.00401748	0	0.00902465	0	0	0	0	0	0	0	0	0	0.00441702	Absent	Absent	Absent	Absent	Absent	Absent	Absent	Absent
LOC110369856	XP_021181111.1	23 kDa integral membrane protein-like	554.976	14.3834	686.255	7.16707	1007.95	3.603	95.4362	10.6751	591.576	875.751	539.389	694.755	527.237	851.803	61.9942	39.2431	48.17	4.28867	41.0838	3.27196	101.005	0.704042	70.2854	9.55057	31.0793	34.3385	45.6578	55.6321	32.1291	69.0718	14.3889	6.8126	Absent	Present	Present	Present	Absent	Present	Present	Present
LOC110369857	XP_021181113.1	speckle targeted PIP5K1A-regulated poly(A) polymerase-like isoform X2	0.0385158	0.070955	0.0690632	0.0749653	0.117748	0.202241	0.0750121	0.125476	0.0718447	0.034178	0.0346042	0.0396651	0.142505	0.120833	0.0583016	0.0683671	0.00828832	0.0270681	0.0337953	0.0151217	0.0439179	0.0483583	0.0294419	0.0236761	0.0161355	0.015152	0.00580366	0.0136729	0.0643748	0.0440282	0.0131281	0.0207531	Absent	Absent	Absent	Absent	Absent	Absent	Absent	Absent
LOC110369858	XP_021181118.1	poly(A) RNA polymerase, mitochondrial-like	4.61309	2.84109	3.78297	3.95961	5.65091	3.09933	3.7846	2.35369	2.22509	2.69709	2.25525	2.06282	1.62737	1.56786	3.78156	4.17989	0.264022	0.176711	0.340089	0.393897	0.95829	0.24194	0.131756	0.407393	0.200387	0.410363	0.415415	0.24086	0.125562	0.139904	0.516146	0.179444	Absent	Absent	Absent	Absent	Absent	Absent	Absent	Absent
LOC110369859	XP_021181122.1	protein archease-like	71.2304	36.2129	62.875	35.1178	68.4817	26.964	40.5678	28.2119	49.6598	137.831	61.143	139.811	51.1093	90.7248	46.6165	41.2832	8.41758	5.47945	3.13068	2.54082	1.793	2.49894	2.50541	0.657369	9.36627	9.29826	7.41066	15.0529	4.3984	11.8579	1.67257	1.85842	Absent	Present	Present	Present	Absent	Absent	Absent	Absent
LOC110369860	XP_021181119.1	putative serine protease K12H4.7	0	0	0	0	0	0	0	0.00269641	0	0	0	0	0	0	0	0	0	0	0	0	0	0	0	0.00269641	0	0	0	0	0	0	0	0	Absent	Absent	Absent	Absent	Absent	Absent	Absent	Absent
LOC110369861	XP_021181120.1	4-coumarate--CoA ligase 1-like, partial	8.64286	11.3591	5.4006	11.3246	8.10013	10.434	4.4297	9.0054	48.2397	13.9825	43.4321	22.1889	60.9099	102.452	3.74233	22.0275	2.05286	2.38853	1.22645	2.21283	2.00703	1.83343	0.696954	2.719	5.01914	2.57321	6.08623	2.96235	16.2759	12.3162	0.214882	2.98218	Absent	Absent	Present	Present	Absent	Absent	Absent	Present
LOC110369862	XP_021181121.1	uncharacterized protein LOC110369862	0.0185343	0.0602919	0.0159733	0.0180536	0	0.0146815	0.356424	0.194628	0.0591979	0	0.0293019	0.0167473	0	0.0147225	0.168938	0.121382	0.0185343	0.0409242	0.0159733	0.0180536	0	0.0146815	0.1627	0.0223867	0.0300753	0	0.0293019	0.0167473	0	0.0147225	0.0198701	0.0553091	Absent	Absent	Absent	Absent	Absent	Absent	Absent	Absent
LOC110369863	XP_021181123.1	4-coumarate--CoA ligase 1-like	27.2938	8.56093	19.6693	13.1371	10.5736	7.49896	2.15484	3.21754	24.0385	10.5104	27.0797	14.4811	10.1846	20.9432	2.16188	5.80997	6.52397	1.98348	2.06802	2.17006	4.26655	3.62739	0.505967	0.571036	13.4678	2.23956	14.3692	3.30952	1.86825	2.80888	0.646221	0.543867	Present	Present	Present	Present	Absent	Present	Present	Present
LOC110369864	XP_021181124.1	connectin-like	0.0240074	0.544772	0.0140627	0.255818	0.0251005	0.0973035	0.25123	0.509001	0	0.0108419	0.0270727	0.00306724	0.0217009	0.00587971	6.20282	1.16	0.0157853	0.079066	0.00612661	0.0423901	0.0126714	0.0356961	0.180937	0.205861	0	0.0073179	0.00454051	0.00306724	0.00734551	0.00339792	2.90776	0.293373	Absent	Absent	Absent	Absent	Absent	Absent	Absent	Absent
LOC110369865	XP_021181126.1	eukaryotic translation initiation factor 5 isoform X1	203.35	193.337	133.022	241.707	204.059	204.516	138.299	120.648	757.973	156.41	691.152	150.041	1002.58	140.721	167.718	156.344	7.91527	10.0559	9.75157	10.3979	15.6258	26.9355	28.8467	12.1336	166.452	22.82	135.469	13.9818	146.619	12.2689	14.3991	12.2333	Absent	Absent	Absent	Absent	Present	Present	Present	Present
LOC110369866	XP_021181137.1	uncharacterized protein LOC110369866	115.772	1.84974	307.468	0.178434	176.93	0	5.04058	1.42085	118.394	566.771	136.147	753.863	33.8201	224.54	0	0.239224	6.92666	1.05493	43.8921	0.137401	57.3623	0	2.6379	1.08958	105.929	20.8907	125.764	71.118	30.8335	15.1826	0	0.217938	Absent	Absent	Absent	Absent	Absent	Absent	Absent	Absent
LOC110369867	XP_021181134.1	uncharacterized protein LOC110369867 isoform X1	2.68946	10.0439	1.90823	21.6589	1.61753	15.1739	43.3779	14.2951	4.7901	0.701705	3.44429	0.396322	3.47504	0.275332	28.1924	9.42507	0.626773	3.4709	0.63574	3.89635	0.367444	1.66502	16.6192	2.76985	1.31082	0.151687	1.59386	0.191056	1.56957	0.0764858	1.10601	2.19935	Absent	Absent	Absent	Absent	Absent	Absent	Absent	Absent
LOC110369868	XP_021181139.1	centrosomal protein of 164 kDa isoform X1	0.186153	0.30089	0.0811173	0.81575	0.76188	0.587203	0.416312	0.272784	0.321454	0.2319	0.225577	0.148691	0.235651	0.168015	0.743966	0.644941	0.0328138	0.0643324	0.0296461	0.0772606	0.204429	0.136886	0.311482	0.0749476	0.0890813	0.0764525	0.0874258	0.0444256	0.0356589	0.024348	0.0574146	0.116113	Absent	Absent	Absent	Absent	Absent	Absent	Absent	Absent
LOC110369869	XP_021181141.1	poly(A) RNA polymerase cid11-like	3.5954	3.42077	2.75517	3.93358	4.98341	3.05424	6.70639	2.69742	3.56837	2.09627	3.5867	1.73886	3.07426	1.34037	8.73509	3.9216	0.309067	0.220028	0.282498	0.212729	0.934436	0.150165	0.914621	0.403735	0.7156	0.459037	1.2645	0.393344	1.0046	0.265136	0.402621	0.359213	Absent	Absent	Absent	Absent	Absent	Absent	Absent	Absent
LOC110369870	XP_021181142.1	glucose dehydrogenase	0.00880376	23.3558	0.00290922	8.82366	0	4.01974	0.0094926	0.245074	0.00481775	0.0112111	0.0048178	0.0109314	0.00534782	0.0125699	0.0136186	0.108141	0.00880376	19.2521	0.00290922	6.18438	0	3.90336	0.00475134	0.0985392	0.00481775	0.00447109	0.0048178	0.0044201	0.00534782	0.00481457	0.00817349	0.0297047	Absent	Absent	Absent	Absent	Absent	Absent	Absent	Absent
LOC110369871	XP_021181143.1	uncharacterized protein LOC110369871	0.0573008	0.207375	0.115544	0.490142	0.52239	0.263396	0.220046	0.219878	0.184397	0.219981	0.0907203	0.117329	0.161238	0.0575758	0.161933	0.311375	0.0220773	0.106319	0.0438078	0.187858	0.173098	0.0858884	0.136294	0.0947094	0.112089	0.0421126	0.0580795	0.0167247	0.0621699	0.0436587	0.071307	0.0325478	Absent	Absent	Absent	Absent	Absent	Absent	Absent	Absent
LOC110369872	XP_021181144.1	26S proteasome non-ATPase regulatory subunit 8	95.1913	120.37	87.8964	108.372	95.6386	98.0515	318.35	39.797	94.9487	42.9614	98.6469	35.9454	100.7	33.9003	391.72	47.9215	3.85627	19.8053	5.48097	16.8214	9.93069	6.44917	71.4633	7.71186	11.9008	5.62932	14.8366	4.88918	18.6752	4.1129	44.7151	7.49707	Present	Present	Present	Present	Present	Present	Present	Present
LOC110369873	XP_021181149.1	LOW QUALITY PROTEIN: periodic tryptophan protein 1 homolog	17.1773	13.6105	12.0994	22.3127	16.7618	12.1999	12.1795	9.33441	6.07259	8.07924	6.17271	7.11495	4.59878	6.06081	13.5398	10.732	1.00345	1.35266	0.744028	5.13247	2.90893	0.855453	0.964244	2.20217	0.685401	1.45627	1.52567	1.51068	0.912955	0.743738	1.51098	0.64332	Absent	Absent	Absent	Absent	Absent	Absent	Absent	Present
LOC110369874	XP_021181145.1	thyroid adenoma-associated protein homolog	0.370271	0.313925	0.361154	0.551536	0.684457	0.448463	0.188042	0.187347	0.137709	0.193308	0.14553	0.153891	0.123713	0.124771	0.213897	0.202363	0.0500113	0.0192557	0.0432092	0.0317911	0.117599	0.0566646	0.0577834	0.0354987	0.00361354	0.0411726	0.0279714	0.032934	0.0134656	0.0198553	0.00739176	0.0114914	Absent	Absent	Absent	Absent	Absent	Absent	Absent	Absent
LOC110369875	XP_021181146.1	uncharacterized protein LOC110369875	0	0	0	0	0	0.0129682	0	0	0	0	0	0	0	0	0	0	0	0	0	0	0	0.0129682	0	0	0	0	0	0	0	0	0	0	Absent	Absent	Absent	Absent	Absent	Absent	Absent	Absent
LOC110369876	XP_021181147.1	polyhomeotic-like protein 2	69.8648	454.577	7.75559	940.576	19.2373	996.26	163.945	203.573	41.7196	9.77266	35.99	3.44732	25.6473	25.9639	10.7799	253.174	44.0232	265.681	3.40325	357.626	9.71077	393.258	149.78	125.619	8.23532	7.24608	2.84367	3.04763	4.9128	25.0882	7.99806	211.363	Absent	Absent	Absent	Absent	Absent	Absent	Absent	Absent
LOC110369877	XP_021181150.1	uncharacterized protein LOC110369877	0.794904	19.2816	0.126819	45.2344	0.323999	19.3583	6.24439	2.80801	0.109992	0.604553	0.00977466	0.145044	0.227145	0.122124	3.83847	2.34421	0.163735	2.08182	0.0351649	5.58628	0.0965162	2.82714	1.77635	0.568707	0.025193	0.0924844	0.00977466	0.0535529	0.053443	0.0497507	0.978851	0.257385	Absent	Absent	Absent	Absent	Absent	Absent	Absent	Absent
LOC110369878	XP_021181151.1	cell wall protein DAN4-like	1.30253	9.53496	0.417721	27.4492	4.72676	26.0426	0.53763	1.74384	4.43775	0.324115	5.45293	0.0858108	2.88196	0.321877	3.6237	3.51883	0.47295	5.84314	0.256649	14.1897	2.10426	10.3585	0.264992	1.00466	0.940578	0.183871	2.27577	0.0770454	0.913463	0.297258	1.10776	3.35526	Absent	Absent	Absent	Absent	Absent	Absent	Absent	Absent
LOC110369879	XP_021181153.1	uncharacterized protein LOC110369879	4.35379	216.733	1.31502	102.811	7.43616	163.76	124.144	243.924	3.42904	1.42601	8.65978	1.55729	11.3659	1.60244	58.2302	49.739	1.21658	38.6687	0.147623	10.4898	6.63704	20.0136	107.535	170.91	1.56831	0.679546	1.89908	0.481852	5.01373	0.424246	16.6633	32.1346	Absent	Absent	Absent	Absent	Absent	Absent	Absent	Absent
LOC110369880	XP_021181154.1	uncharacterized protein LOC110369880	0	0.104912	0	0.0489194	0	0.0184917	0.049191	0.543449	0	0	0	0	0	0	0.0232075	0.0154526	0	0.0509811	0	0.0489194	0	0.0184917	0.0245965	0.375348	0	0	0	0	0	0	0.0232075	0.0154526	Absent	Absent	Absent	Absent	Absent	Absent	Absent	Absent
LOC110369881	XP_021181155.1	connectin-like	0.11488	4.24252	0.0254054	9.66193	0.0457925	11.7281	1.13664	4.25272	0.0718128	0.0383182	0.0103635	0	0.0454874	0.0149412	0.649449	0.420109	0.0185445	1.29679	0.00746825	0.947187	0.0282962	1.7141	0.145393	1.56987	0.0197177	0.0137822	0.0103635	0	0.0240738	0.00579369	0.0860792	0.110135	Absent	Absent	Absent	Absent	Absent	Absent	Present	Absent
LOC110369882	XP_021181156.1	MD-2-related lipid-recognition protein-like	6.34651	1187.72	0.133287	1655.16	0.985612	1349.66	210.674	139.304	2.55729	0.221564	0.820035	0.0105135	0.925017	0.230463	14.2124	58.4167	2.13543	235.093	0.117346	450.227	0.755599	256.031	96.9038	37.8961	1.29386	0.140808	0.362946	0.0105135	0.473882	0.102277	3.24014	26.0661	Absent	Present	Absent	Absent	Absent	Present	Present	Absent
LOC110369884	XP_021181159.1	ubiquitin carboxyl-terminal hydrolase 14	47.2371	52.5766	35.6594	80.5814	44.9985	44.9446	143.463	12.4521	28.738	24.5724	31.7609	22.6271	33.5158	20.7799	201.956	22.1452	0.488093	9.20877	3.33202	14.0095	2.24013	9.2818	50.4659	2.22826	0.221106	5.09516	1.39224	4.62753	5.07123	3.06528	14.5405	3.88338	Present	Present	Present	Present	Present	Present	Present	Present
LOC110369885	XP_021181157.1	uncharacterized protein LOC110369885	0.411279	17.7582	0.0421886	0.961085	3.98646	41.4402	0.839969	1.8452	0.427451	0.127977	0.786263	0.0456615	0.36619	0.0267816	2.83675	2.21902	0.337278	17.5872	0.0268014	0.832858	2.45201	16.419	0.651377	1.37558	0.370028	0.0848406	0.768339	0.029794	0.307092	0.0124553	1.7974	0.357851	Absent	Absent	Absent	Absent	Absent	Absent	Absent	Absent
LOC110369886	XP_021181158.1	connectin-like	0.00661283	0.327463	0.0270544	0.324089	0.088014	0.153277	0.333046	0.52706	0.00642066	0	0.0158867	0.0124561	0.0220831	0.0114909	0.153219	0.0606488	0.00661283	0.0626849	0.00706042	0.0745302	0.040418	0.0429386	0.158095	0.232103	0.00642066	0	0.0094104	0.00886925	0.0111791	0.00462838	0.066671	0.0158738	Absent	Absent	Absent	Absent	Absent	Absent	Absent	Absent
LOC110369889	XP_021181160.1	cyclin-dependent kinase 11B isoform X1	9.07637	7.36668	8.37524	14.8096	20.5474	11.6572	14.7919	8.2443	23.5518	10.6714	20.8899	9.29148	21.8914	8.63241	19.3012	14.9443	0.82687	1.20311	0.895603	0.819562	3.07437	1.51629	4.31243	0.477925	2.90947	1.17264	5.85059	0.904886	4.31574	0.808776	1.55871	0.693583	Absent	Present	Absent	Absent	Absent	Absent	Absent	Absent
LOC110369890	XP_021181163.1	kinase D-interacting substrate of 220 kDa isoform X1	9.86378	3.87264	7.75891	5.46415	16.1444	5.91295	8.90955	4.21297	180.396	16.09	141.581	18.907	263.625	16.0177	21.0226	38.9231	0.415898	0.751058	0.977474	0.246549	1.34408	0.855444	3.33644	0.637817	28.7273	1.53642	26.7513	1.66904	39.0622	2.21314	1.86366	3.63056	Absent	Absent	Absent	Absent	Absent	Absent	Absent	Absent
LOC110369891	XP_021181173.1	DC-STAMP domain-containing protein 1-like	0	0.0024988	0.00265931	0.00515547	0.0170692	0.0622545	0.0303713	0.0108187	0.483478	0.00691314	0.289354	0.0201274	0.210854	0.00825451	0.0358386	0.00702195	0	0.0024988	0.00265931	0.00515547	0.00737941	0.0112537	0.0197444	0.00624784	0.238093	0.0043515	0.149584	0.00815698	0.0864234	0.00330881	0.00935491	0.00702195	Absent	Absent	Absent	Absent	Absent	Absent	Absent	Absent
LOC110369892	XP_021181174.1	tetratricopeptide repeat protein 37	3.97553	4.35516	3.79498	5.3859	8.46073	4.8535	6.05442	3.18352	4.92471	4.18103	5.43848	3.66562	5.27632	3.01094	9.24064	4.73699	0.407191	0.250755	0.41263	0.351621	1.17182	0.607703	1.54726	0.158694	0.654097	0.384066	1.04091	0.302694	0.926515	0.0754283	0.575921	0.228644	Absent	Absent	Absent	Absent	Absent	Absent	Absent	Absent
LOC110369893	XP_021181175.1	tRNA (guanine-N(7)-)-methyltransferase	23.3734	17.7086	22.7027	29.9513	29.1375	18.0386	14.9444	9.65778	9.25766	10.0895	11.6169	7.54455	10.0246	6.06385	13.2703	9.1122	0.490652	1.21913	1.57105	2.63583	6.02685	1.14071	0.455397	1.90162	1.09547	2.00793	2.30188	1.34198	1.35768	1.05607	0.89576	0.464077	Absent	Absent	Absent	Absent	Absent	Absent	Absent	Absent
LOC110369894	XP_021181176.1	kinesin heavy chain	42.5748	48.1099	29.2403	73.5838	72.0804	58.2692	109.084	34.1746	77.0981	45.8057	73.0235	41.7557	87.5127	41.4688	156.459	69.1228	2.30173	10.0308	2.00169	5.6137	6.43161	8.03764	39.5786	4.66898	7.27296	4.44447	13.628	4.16058	16.3438	3.05244	13.7271	7.76838	Absent	Present	Present	Absent	Present	Present	Present	Present
LOC110369895	XP_021181177.1	integrin beta-PS isoform X1	17.1209	65.9271	8.86028	62.015	15.3751	68.8226	88.6973	139.236	28.7586	6.58924	24.8395	5.30248	25.0036	5.44922	122.234	92.1912	2.96338	7.53977	1.37319	3.75222	2.64049	10.0816	19.0527	41.6229	7.16507	0.917176	7.82251	0.231366	7.1333	0.497375	9.49814	10.126	Absent	Present	Present	Present	Present	Present	Present	Present
LOC110369896	XP_021181180.1	partitioning defective 3 homolog isoform X1	9.90692	6.01518	5.8045	7.76856	24.7084	9.10744	10.9774	7.09658	51.9375	9.38441	44.7856	9.69135	41.103	7.00005	15.3555	15.4471	1.24486	1.03488	1.08526	0.385989	7.73895	1.3048	2.54173	0.210382	10.0532	1.90655	13.1443	1.18272	9.61066	1.00204	2.74128	2.36609	Absent	Absent	Absent	Absent	Present	Absent	Absent	Absent
LOC110369897	XP_021181187.1	uncharacterized protein LOC110369897	5.21492	4.64998	5.19813	7.58576	10.4069	6.91376	7.58286	2.20468	20.9296	5.31411	21.4078	4.76075	20.2882	4.43986	10.6431	3.02939	0.731401	0.865495	1.121	1.25808	1.84479	0.957889	2.59417	0.536976	4.28378	0.804122	5.78532	0.458297	5.29548	0.534093	1.65118	0.299125	Absent	Absent	Absent	Absent	Absent	Absent	Absent	Absent
LOC110369898	XP_021181194.1	A-kinase anchor protein 1, mitochondrial	110.31	69.3997	62.844	105.077	194.014	91.2691	31.6591	24.9733	27.8412	68.7982	29.1973	68.7233	23.1082	48.9741	47.8519	34.0062	5.44903	18.1991	4.17271	7.28454	53.4242	10.7997	4.1516	4.4669	1.31349	20.6666	2.92554	14.4396	3.86057	8.03794	1.48936	4.86171	Absent	Absent	Absent	Absent	Absent	Absent	Absent	Present
LOC110369899	XP_021181195.1	LOW QUALITY PROTEIN: Ca(2+)/calmodulin-responsive adenylate cyclase-like	1.1991	4.04071	1.05334	6.18331	1.51894	4.13212	23.4451	6.31779	6.25022	0.752303	7.45303	0.568455	12.3443	0.445856	19.7417	8.80596	0.185084	0.954251	0.143559	0.698744	0.141121	0.712306	13.2241	0.749146	1.54331	0.123921	2.46062	0.11902	3.59102	0.0474374	1.02592	1.46663	Absent	Absent	Absent	Absent	Absent	Absent	Absent	Absent
LOC110369900	XP_021181196.1	sodium- and chloride-dependent GABA transporter ine isoform X1	72.1148	19.1755	26.3088	20.2056	36.7768	15.6539	29.758	14.5703	149.636	47.0751	128.056	39.1515	149.863	82.8729	432.594	612.381	10.595	2.65141	4.83981	0.85057	7.75567	1.54878	5.86924	1.2381	24.5717	3.34884	33.2635	3.19384	14.8428	5.42294	168.508	97.5076	Absent	Absent	Absent	Present	Present	Absent	Absent	Absent
LOC110369901	XP_021181200.1	DNA replication licensing factor MCM4	5.87543	7.31953	5.58203	9.914	6.08179	7.23919	2.7321	2.40944	3.26976	0.838197	2.17068	0.706085	3.47256	0.584395	2.59359	1.19961	0.746015	1.22286	0.604576	1.18274	0.555711	0.922812	0.767521	0.82188	1.03758	0.229259	0.499491	0.180035	2.05658	0.097666	0.101162	0.283162	Absent	Absent	Absent	Absent	Absent	Absent	Absent	Absent
LOC110369902	XP_021181198.1	RNA-binding protein cabeza-like	56.0764	68.8222	44.3847	93.1014	81.3729	58.3832	36.3729	23.7513	28.908	24.5702	30.1197	19.4094	25.1602	19.6235	38.824	38.6801	3.43901	9.29181	5.3435	14.025	12.0958	8.5295	8.09949	4.01975	1.35963	4.28178	3.49079	2.12364	3.0793	1.63982	4.80047	5.41868	Absent	Present	Present	Present	Present	Absent	Absent	Absent
LOC110369903	XP_021181199.1	serine/threonine-protein kinase tousled-like 2	19.841	22.9224	18.6606	28.4593	35.0527	25.2041	41.9265	26.4815	35.7706	21.4086	35.3035	17.0851	33.0901	16.6537	55.162	38.4332	1.83373	3.51922	1.47089	2.86329	4.31051	2.71394	10.2786	3.62811	4.09827	1.99786	6.12723	1.65217	4.49129	0.913074	1.76803	1.51612	Absent	Absent	Absent	Absent	Absent	Absent	Absent	Absent
LOC110369904	XP_021181201.1	cytochrome b561 isoform X1	52.7232	53.9356	11.5462	34.9695	15.2797	65.5708	20.5018	28.4194	9.47157	41.5044	9.04184	39.0551	6.88959	29.2404	151.378	278.746	10.6846	19.4118	1.86873	3.76875	0.932317	20.751	8.47357	12.6978	4.43223	4.5631	4.99307	2.44126	3.44662	2.60254	49.604	62.8424	Absent	Present	Present	Absent	Present	Absent	Absent	Absent
LOC110369905	XP_021181206.1	cyclic AMP response element-binding protein B isoform X1	100.223	95.4838	45.605	104.007	92.1363	86.8537	103.112	42.833	116.18	56.0511	128.052	55.6876	131.005	53.623	170.486	76.2945	7.39633	11.003	3.04653	6.37756	5.63142	12.6187	20.8109	9.15464	8.44862	4.87589	14.7202	4.16225	7.62019	2.61955	10.6613	8.18088	Absent	Absent	Absent	Absent	Absent	Absent	Absent	Absent
LOC110369906	XP_021181210.1	ribosomal protein S6 kinase beta-2	19.159	22.6801	10.0243	36.8606	31.9518	25.9624	25.9849	9.17841	20.3042	13.0664	18.9615	12.9273	17.4903	12.3946	33.4847	14.7554	0.671152	2.48712	1.54837	0.560887	6.40528	3.71274	8.64514	1.4995	2.19863	2.89471	4.51463	1.94881	3.23674	1.605	2.14852	1.59994	Absent	Absent	Absent	Present	Present	Absent	Absent	Absent
LOC110369907	XP_021181214.1	excitatory amino acid transporter 3	0.91951	32.0168	0.101339	32.1246	0.0620742	10.0864	3.59847	8.47326	0.403884	0.0271948	0.27081	0.00810354	0.340427	0.0886795	1.95831	4.59095	0.224662	4.12816	0.0148911	5.58105	0.0223848	2.33221	1.14814	2.04362	0.0968962	0.00682773	0.0940837	0.00810354	0.123959	0.0173044	0.998496	0.388097	Absent	Absent	Absent	Absent	Absent	Present	Present	Absent
LOC110369908	XP_021181211.1	RPA-interacting protein-like	4.81644	4.28719	2.67301	5.15631	6.26089	5.44724	4.9889	1.90873	6.60959	1.74447	7.31417	1.64848	6.52373	1.47157	6.91068	2.62626	0.6629	0.699128	0.338984	0.580366	1.37726	1.22177	1.15853	0.249071	1.69055	0.339008	2.1544	0.285147	1.95084	0.255791	0.494263	0.556678	Absent	Absent	Absent	Absent	Absent	Absent	Absent	Absent
LOC110369909	XP_021181212.1	neural cell adhesion molecule 2-like	0.209437	6.3786	0.0449803	6.38772	0.0587397	4.07276	4.8768	6.41882	0.0997578	0.0659254	0.0615397	0.0203408	0.309212	0.0537845	2.01189	2.73601	0.026002	0.374967	0.0087953	0.882186	0.0225412	0.398758	1.66992	1.28533	0.0327095	0.0151614	0.0567758	0.00857812	0.170902	0.00787256	0.400736	0.426449	Absent	Absent	Absent	Absent	Absent	Absent	Absent	Absent
LOC110369910	XP_021181213.1	serine/threonine-protein phosphatase 2B catalytic subunit 3-like	39.0024	99.6864	18.7552	107.795	40.5161	84.9697	118.216	48.8027	49.1709	21.1706	46.9144	19.0323	49.7135	19.7747	164.259	90.9694	3.93689	7.63178	0.78871	6.24551	6.11346	8.97807	25.4049	1.56528	10.3637	2.7496	11.9708	1.77447	11.2516	1.1887	11.7682	6.13564	Absent	Absent	Present	Present	Present	Present	Present	Present
LOC110369911	XP_021181215.1	MICAL-like protein 1 isoform X1	3.62524	4.8041	2.88673	10.6952	6.55362	8.14441	8.5329	3.20344	11.4319	2.66003	14.1243	2.7709	14.4204	4.61544	14.6036	7.52125	0.16157	1.16895	0.235871	1.44455	0.494302	1.30304	2.36985	0.563152	3.56033	0.42591	6.45897	0.446651	4.6776	0.37228	2.53932	1.6414	Absent	Absent	Absent	Absent	Absent	Absent	Absent	Absent
LOC110369912	XP_021181219.1	dnaJ homolog subfamily B member 6 isoform X1	54.2634	55.3428	36.8141	75.422	73.1915	72.0319	101.349	36.7496	166.915	45.2318	184.795	49.5354	327.387	48.0657	124.03	55.9581	3.5144	13.7878	2.10602	4.29759	6.00436	10.359	14.112	4.53781	14.661	5.60583	24.0186	4.7527	36.1164	2.14056	10.2454	5.29001	Absent	Absent	Absent	Absent	Absent	Absent	Absent	Absent
LOC110369913	XP_021181222.1	sodium-coupled monocarboxylate transporter 1	0.276759	1.10225	0.0483999	0.831588	0.130169	0.646405	0.49505	0.214555	11.2301	0.0433265	6.21098	0.042343	14.8629	0.0166667	1.79342	1.25902	0.044807	0.103816	0.0167543	0.0524267	0.0563973	0.0883419	0.152669	0.0493801	8.47856	0.00531716	4.57585	0.0126083	10.6055	0.0112011	0.527806	0.274516	Absent	Absent	Absent	Absent	Absent	Absent	Absent	Absent
LOC110369914	XP_021181227.1	LOW QUALITY PROTEIN: E3 ubiquitin-protein ligase TRIP12	11.474	11.325	12.3073	14.7932	38.6041	15.6401	21.8189	10.828	47.6689	24.1115	40.0814	23.0997	38.7071	24.5649	32.6286	18.3855	1.48412	2.83969	1.11167	0.570265	5.83096	1.79861	6.01061	0.879461	10.5903	3.51528	9.27232	1.82419	8.61396	1.48325	3.3952	0.882251	Absent	Absent	Present	Present	Absent	Present	Present	Absent
LOC110369915	XP_021181224.1	Golgi reassembly-stacking protein 2	53.4678	53.288	55.8536	82.204	57.2004	64.4038	62.9555	32.0793	68.6199	39.7405	66.3095	34.293	69.0575	33.6625	86.7052	40.0785	1.51633	8.40714	1.6516	10.5521	3.30873	5.54946	3.17932	5.23355	3.85573	3.29492	6.56682	4.04058	4.80176	2.86649	8.64209	6.48242	Absent	Absent	Present	Present	Absent	Absent	Absent	Absent
LOC110369916	XP_021181225.1	transcription initiation factor TFIID subunit 5-like isoform X1	0.420554	0.163398	0.761333	0.633151	2.31748	1.27281	2.70561	1.97497	2.0551	1.1449	2.24076	0.807873	1.79137	0.686492	2.82329	3.33587	0.0762957	0.0527268	0.160745	0.0151747	0.36641	0.11268	0.720632	0.529142	0.365848	0.251038	0.7473	0.23147	0.567956	0.0961356	0.390364	0.414211	Absent	Absent	Absent	Absent	Absent	Absent	Absent	Absent
LOC110369917	XP_021181228.1	inositol-trisphosphate 3-kinase homolog isoform X1	13.5067	55.7191	12.4164	45.9742	16.8329	46.2143	87.9454	114.593	92.5476	16.399	77.0498	11.8696	90.5531	12.4265	154.654	67.4176	0.880513	4.33942	0.671347	8.5221	2.39426	3.87106	11.7872	9.22188	18.8461	1.49823	24.8076	1.23881	32.8902	0.95229	16.6588	6.18266	Absent	Absent	Absent	Absent	Absent	Absent	Absent	Absent
LOC110369918	XP_021181231.1	glycerol kinase-like isoform X1	17.6761	6.46174	15.4077	7.02834	18.6462	5.36812	6.14149	7.17453	6.40312	14.6172	7.85257	14.7261	4.71521	7.28216	8.1263	21.168	1.71229	0.290557	1.01416	0.158636	1.22877	0.495069	0.825893	1.21402	1.79278	1.55554	1.07969	1.48461	0.251384	0.708245	0.339436	1.26347	Absent	Absent	Absent	Absent	Absent	Absent	Absent	Absent
LOC110369919	XP_021181233.1	tRNA-splicing ligase RtcB homolog	35.7003	22.8478	30.0652	31.7423	47.992	21.4664	23.3738	12.6017	23.7244	96.6677	25.6223	79.9249	23.9201	67.0071	27.4781	21.7425	1.72905	1.63813	2.66483	4.25504	4.2633	2.71787	3.02073	2.16717	3.18406	13.9765	2.57347	18.4369	4.1569	16.4443	4.31439	3.48122	Absent	Present	Present	Absent	Present	Present	Absent	Present
LOC110369920	XP_021181234.1	actin-binding protein IPP	2.91356	5.82577	1.85549	8.02321	5.32439	5.81672	11.142	2.92764	10.3327	2.83463	8.56619	2.49329	8.21103	2.3042	20.5592	5.68665	0.366406	1.18855	0.366621	0.833215	0.781508	0.965571	4.54511	0.465345	2.4214	0.466787	2.2401	0.204369	1.91874	0.137175	1.81534	0.562263	Absent	Absent	Absent	Absent	Absent	Absent	Absent	Absent
LOC110369921	XP_021181235.1	lanC-like protein 2	3.74735	2.88471	5.15129	5.93493	9.00546	5.96494	11.1715	4.14847	8.41308	4.15422	9.031	3.27228	6.93909	3.26586	11.5165	5.86512	0.157554	0.413881	0.364257	0.806604	1.35573	0.456319	2.42924	0.623831	1.72151	0.362086	2.27863	0.235616	2.18436	0.243852	1.4769	0.365455	Absent	Absent	Absent	Absent	Absent	Absent	Absent	Absent
LOC110369922	XP_021181239.1	transient receptor potential cation channel trpm	3.15628	1.83832	0.957137	2.648	2.79703	1.96369	2.24706	1.05613	4.80744	0.501004	5.20804	0.511891	6.68062	1.00747	11.9021	18.5082	0.670388	0.317795	0.10456	0.218352	0.725837	0.374987	0.776153	0.103985	0.822843	0.140582	1.84928	0.125267	1.18796	0.200189	1.74009	3.85159	Absent	Absent	Present	Absent	Absent	Absent	Absent	Absent
LOC110369923	XP_021181236.1	probable serine hydrolase	14.2862	7.85937	4.5213	10.1978	3.71271	5.83396	4.40054	4.09144	3.46805	7.71148	3.58597	15.4621	2.15106	26.5323	5.48866	13.8702	3.12585	1.67304	0.924894	0.803758	0.923794	1.71374	0.221946	0.45529	1.80385	1.4218	1.73768	2.49162	0.106567	4.80359	1.20548	2.74326	Absent	Absent	Absent	Absent	Present	Absent	Absent	Absent
LOC110369924	XP_021181237.1	tRNA methyltransferase 10 homolog A	7.78691	5.20611	5.67072	10.2477	9.42267	7.01355	5.17588	4.93762	3.98703	4.38562	4.83247	3.34005	3.42138	3.29327	6.12046	4.82822	0.282327	0.319531	0.224805	1.25192	1.67517	0.622014	0.226039	0.709087	0.717274	0.682703	1.08354	0.519588	0.573419	0.362971	0.739985	0.503659	Absent	Absent	Absent	Absent	Absent	Absent	Absent	Absent
LOC110369925	XP_021181238.1	25S rRNA (cytosine-C(5))-methyltransferase nop2	18.2721	12.1042	22.9687	38.4247	33.1438	20.7853	8.97318	12.2311	7.34796	12.1129	7.61684	9.21171	6.72858	7.76318	8.65558	9.45882	1.2285	1.67573	2.83102	9.47531	6.25086	3.12464	0.723477	3.93677	0.624096	2.57543	1.70312	2.08177	1.42746	0.735183	1.18641	0.452643	Absent	Present	Present	Present	Absent	Present	Present	Present
LOC110369926	XP_021181240.1	pre-rRNA processing protein FTSJ3	23.315	15.9832	18.0646	35.8336	30.0712	19.2353	10.26	13.9364	13.8018	15.7277	15.3156	12.1497	11.9821	10.3501	11.4555	13.9535	1.36083	1.39538	1.28983	7.64068	5.56366	2.33105	1.93685	3.83444	1.82212	3.23539	4.28913	2.66027	2.96255	1.74306	0.97151	0.695977	Absent	Absent	Absent	Absent	Absent	Present	Present	Absent
LOC110369927	XP_021181241.1	BTB/POZ domain-containing adapter for CUL3-mediated RhoA degradation protein 3	37.9588	35.2327	23.0702	40.9112	53.6953	30.2359	46.7082	16.2208	58.9076	22.7584	56.5205	24.1666	56.1783	24.1868	51.4711	20.9991	1.93051	3.52456	1.54765	3.90679	7.19269	3.24463	11.7315	1.9046	8.20938	2.84334	10.0731	1.67175	10.0437	1.24698	5.36683	2.32791	Absent	Absent	Absent	Absent	Absent	Absent	Absent	Absent
LOC110369928	XP_021181242.1	protein MAL2	105.617	237.769	53.3948	134.955	141.183	417.963	146.547	80.5712	183.862	213.544	125.288	207.972	109.293	226.69	229.827	301.584	13.3329	166.012	5.24534	17.9681	22.3006	185.69	24.7589	19.3814	44.3943	4.32838	24.9128	16.6674	12.1835	13.2664	21.2451	57.3383	Absent	Absent	Absent	Absent	Absent	Absent	Absent	Absent
LOC110369929	XP_021181243.1	hyccin	18.9258	20.269	16.1609	24.2166	30.6494	18.0327	32.287	16.7977	42.5158	25.0634	44.9647	21.5822	45.2573	20.8713	41.806	27.7045	0.911307	0.463144	1.12343	2.11626	3.15093	1.12001	5.35699	0.920857	5.38987	2.10385	8.82061	1.83377	7.58946	1.15949	1.90757	1.84854	Absent	Absent	Absent	Absent	Absent	Absent	Absent	Absent
LOC110369930	XP_021181244.1	uncharacterized protein LOC110369930	7.2128	617.267	0.372494	738.137	0.946598	590.86	90.2598	423.777	0.601369	0.791112	0.55409	0.162588	0.568482	0.505992	3.03555	54.13	2.77171	103.734	0.196413	178.513	0.483526	117.622	65.6769	152.04	0.510659	0.386608	0.480151	0.0365228	0.453676	0.301963	0.948833	32.2083	Present	Absent	Absent	Absent	Present	Absent	Absent	Absent
LOC110369931	XP_021181245.1	probable RNA methyltransferase bin3	7.02564	7.2806	6.73303	8.54634	10.1038	7.44387	13.5086	5.67361	11.4209	7.36924	11.1364	6.18618	11.905	6.12565	18.4057	6.80617	0.381752	0.74685	0.291527	0.665652	0.827705	0.517531	2.61813	0.784409	1.83803	0.709838	2.14637	0.43052	2.56629	0.517515	0.78978	0.393785	Absent	Absent	Absent	Absent	Absent	Absent	Absent	Absent
LOC110369932	XP_021181246.1	serine/threonine-protein kinase PLK4	12.4079	15.1145	9.92273	18.5139	19.269	14.5682	16.0621	8.78812	13.8522	8.94538	13.3595	7.62226	12.7513	6.96816	20.9437	16.9058	1.00272	0.969387	0.438693	1.81359	2.95465	1.80749	2.9134	0.760943	0.405389	1.04478	1.68538	0.695346	1.46533	0.488753	1.77903	1.39649	Absent	Absent	Absent	Absent	Absent	Absent	Absent	Absent
LOC110369933	XP_021181250.1	pre-mRNA 3\\'-end-processing factor FIP1	26.9914	23.6898	25.2903	26.247	30.9838	21.5922	29.8373	19.4114	22.6336	21.8459	22.0838	17.6975	19.4153	14.9225	28.5745	25.4057	3.25768	4.11672	1.50558	2.13439	3.59645	1.99925	1.51211	3.89522	3.40065	1.26274	2.58296	1.24599	3.29961	1.14194	1.58612	3.27901	Absent	Absent	Absent	Absent	Absent	Absent	Absent	Absent
LOC110369934	XP_021181247.1	uncharacterized protein LOC110369934 isoform X1	10.5393	8.52238	6.65374	13.1836	14.553	11.7159	25.4144	4.81673	25.1213	7.72332	25.4653	7.42471	23.0024	8.22686	31.5566	8.26976	0.935658	0.520682	1.17029	1.64197	2.3711	1.85571	7.94588	0.441167	3.06745	0.877128	7.04211	0.846136	5.20443	0.376541	5.80252	0.779745	Absent	Absent	Absent	Absent	Absent	Absent	Absent	Present
LOC110369935	XP_021181249.1	lys-63-specific deubiquitinase BRCC36-like isoform X1	16.1713	13.6257	14.8466	17.0901	20.9507	16.065	30.3398	10.0527	23.1093	10.6476	28.6427	8.42081	21.4538	8.43755	39.1977	16.9157	1.17968	0.883846	0.766437	1.50571	3.39584	1.25694	2.62587	0.434909	3.4912	0.596487	6.814	0.736059	4.79079	0.736686	3.03783	1.09542	Absent	Absent	Absent	Absent	Absent	Absent	Absent	Absent
LOC110369936	XP_021181252.1	A-kinase anchor protein 10, mitochondrial	5.02606	8.66793	4.73145	8.94864	9.18286	8.1322	16.4225	7.89592	14.5963	5.13178	14.1503	5.14298	14.1854	3.91656	18.4685	6.44348	0.599136	0.436903	0.521416	1.58455	1.57916	1.21729	3.75973	1.07736	3.14504	0.505187	4.23611	0.628628	3.8287	0.680262	2.4465	0.74935	Absent	Absent	Absent	Absent	Absent	Absent	Absent	Absent
LOC110369937	XP_021181253.1	G-protein coupled receptor 143-like	18.5918	8.7614	20.796	6.78703	36.7606	8.3545	11.0803	5.51571	30.4473	23.0236	37.5197	19.9019	30.6154	22.6079	14.4626	13.9128	1.71931	0.36991	0.923813	0.702946	6.70754	1.03164	2.38075	0.472411	3.23737	1.49474	7.28962	1.63972	3.77321	1.27482	0.606721	1.41529	Absent	Absent	Absent	Absent	Absent	Absent	Absent	Absent
LOC110369938	XP_021181254.1	spatacsin isoform X1	0.512219	0.94093	0.584115	1.4704	1.87998	1.35374	2.58989	0.678119	5.35251	0.933108	5.12503	0.902678	5.20232	0.825377	4.62294	1.0387	0.0884559	0.253242	0.155669	0.304081	0.391656	0.203242	0.96679	0.127952	1.45777	0.143236	1.90604	0.0756526	1.64393	0.112467	0.927008	0.0874914	Absent	Absent	Absent	Absent	Absent	Absent	Absent	Absent
LOC110369939	XP_021181256.1	probable protein phosphatase CG10417 isoform X1	26.6733	27.6171	16.7086	43.2385	30.5915	25.208	26.1189	11.5354	21.8151	10.8936	20.0515	9.73682	17.9856	9.78207	29.1822	16.3201	0.905919	2.58686	1.55374	1.22607	3.48613	4.03187	8.58156	1.6899	3.54539	2.1408	4.1526	1.40025	3.18373	0.838839	1.86259	1.88261	Absent	Absent	Absent	Absent	Absent	Present	Present	Present
LOC110369940	XP_021181264.1	multiple C2 and transmembrane domain-containing protein 1-like isoform X1	0.474263	15.7931	0.0940929	14.8196	0.306652	8.12102	59.7116	8.05165	6.01075	0.420308	1.75341	0.0352997	4.96939	0.132199	97.3539	1.77384	0.127013	2.55717	0.0299723	1.39389	0.119253	1.33487	26.5221	1.39015	2.0879	0.222877	1.33639	0.0175219	4.06639	0.0156236	29.9056	0.301709	Absent	Absent	Absent	Absent	Absent	Absent	Absent	Absent
LOC110369941	XP_021181259.1	sn1-specific diacylglycerol lipase beta isoform X1	0.501295	5.39323	0.201595	5.70914	1.0545	7.12428	11.7791	3.06741	13.2041	0.351409	9.75102	0.226823	9.18139	0.20757	14.3222	6.6784	0.0961466	2.73164	0.0501251	1.1944	0.247655	1.63367	5.16398	0.396846	5.11113	0.0756556	4.06847	0.0727402	3.54103	0.0695049	0.914566	1.11446	Absent	Absent	Absent	Absent	Absent	Absent	Absent	Absent
LOC110369942	XP_021181265.1	intraflagellar transport protein 20 homolog isoform X1	0.162362	0.280253	0.219718	0.290632	0.283878	0.591949	0.177124	0.110935	0.247791	0.210903	0.13745	0.141698	0.0745548	0.064383	0.0943541	0.0662667	0.0487149	0.063284	0.0372908	0.054369	0.0552864	0.0370327	0.0672866	0.064179	0.14472	0.0121149	0.0461999	0.0192879	0.0133865	0.027389	0.051554	0.0390841	Absent	Absent	Absent	Absent	Absent	Absent	Absent	Absent
LOC110369943	XP_021181269.1	TOX high mobility group box family member 3-like isoform X1	12.4722	9.54301	5.97964	14.8202	29.8685	10.7661	9.82228	3.88322	8.55633	6.44229	8.17466	6.46096	6.94573	4.0649	10.7721	7.04357	1.28241	2.5012	0.88953	1.55188	8.85758	1.61258	3.1476	0.837712	1.68217	2.9502	2.39713	1.88993	1.74534	0.876384	0.40087	2.60501	Absent	Absent	Absent	Absent	Absent	Absent	Absent	Absent
LOC110369944	XP_021181276.1	uncharacterized protein LOC110369944	9.62186	8.4475	7.95915	8.41312	14.8253	8.50529	10.5503	7.59397	6.37181	6.09595	7.55243	4.84305	5.085	3.75842	10.3592	8.77452	0.779922	0.481052	0.417055	1.16492	3.14647	0.703551	0.627932	0.741006	0.67797	0.577419	1.52276	0.62152	0.911566	0.239722	0.515028	1.18846	Absent	Absent	Absent	Absent	Absent	Absent	Absent	Absent
LOC110369945	XP_021181277.1	dehydrogenase/reductase SDR family protein 7-like	25.3226	17.9699	14.3771	20.3296	29.1992	19.0671	33.8632	13.8086	31.1931	18.7085	33.6896	21.5547	31.2449	32.7261	34.8543	21.0062	1.79856	1.30664	1.05444	3.35755	1.78922	2.09309	7.79501	0.993202	1.62445	1.30237	0.282105	0.95554	2.015	1.49124	1.20955	2.91069	Absent	Present	Present	Present	Absent	Present	Present	Present
LOC110369946	XP_021181279.1	transmembrane protein 11 homolog, mitochondrial	39.6403	27.7589	26.0674	29.5471	35.7802	27.6112	42.4661	14.0422	28.3121	25.0662	31.0945	24.0219	27.0446	19.9845	64.6805	42.6534	3.2285	2.08143	0.706968	1.43034	3.94523	2.166	3.91689	0.974042	1.14207	1.85561	1.41804	1.81749	2.24437	1.38362	9.96346	3.14804	Absent	Absent	Absent	Absent	Absent	Absent	Absent	Absent
LOC110369947	XP_021181280.1	phosphatase and actin regulator 3-like	7.52158	6.95033	3.31903	8.12364	11.487	7.08144	8.97761	3.91489	12.9187	9.0252	12.0684	9.75172	10.815	11.603	14.502	8.89205	0.933688	1.5659	0.729164	0.889649	2.05475	1.3261	4.41717	0.510576	1.98999	1.6607	1.30749	1.09591	1.0227	1.00756	1.79659	1.55725	Absent	Absent	Absent	Absent	Absent	Absent	Absent	Absent
LOC110369948	XP_021181281.1	DNA-directed RNA polymerase III subunit RPC2	3.74973	3.15591	3.6304	5.94735	6.83073	3.97965	3.10498	2.71792	2.74878	2.84809	2.4323	2.38088	2.46063	2.0932	4.62673	2.44913	0.486684	0.378008	0.220916	0.49714	1.05724	0.381574	1.13154	0.599969	0.423349	0.574313	0.79383	0.366091	0.5747	0.216264	0.338333	0.174946	Absent	Absent	Absent	Absent	Absent	Absent	Absent	Absent
LOC110369949	XP_021181282.1	4-aminobutyrate aminotransferase, mitochondrial isoform X1	13.01	22.0136	4.40663	21.6313	19.9895	15.6491	14.0425	33.3371	31.1608	7.76523	35.1478	7.63481	27.3311	1.96074	3.10296	8.46207	0.561318	3.76749	0.559442	3.96624	7.31443	3.33671	5.7642	6.60265	8.23447	1.38184	10.8607	0.902209	8.96453	0.429798	1.51265	1.81504	Absent	Present	Present	Absent	Absent	Present	Present	Present
LOC110369951	XP_021181285.1	probable chitinase 10 isoform X1	1.47934	35.0545	0.647284	63.3328	2.11724	22.539	62.4667	7.52347	7.75787	0.622658	1.4049	0.175367	1.77733	0.37607	33.3066	11.4477	0.761121	26.3775	0.200586	21.4328	0.638153	10.9999	25.0152	6.71122	1.66698	0.4743	0.677315	0.0779804	0.465019	0.142771	10.1687	6.70068	Present	Absent	Absent	Absent	Absent	Absent	Absent	Absent
LOC110369952	XP_021181287.1	UPF0505 protein C16orf62	1.99797	3.37713	1.74182	3.96649	4.86155	3.63621	3.50312	2.3843	4.84599	2.80987	4.8176	2.48261	4.09486	1.95271	5.18988	3.89968	0.280098	0.342317	0.231748	0.653503	0.898831	0.486181	0.817303	0.232161	0.920421	0.260998	1.19752	0.13178	0.966908	0.216697	0.573376	0.219331	Absent	Absent	Absent	Absent	Absent	Absent	Absent	Absent
LOC110369953	XP_021181288.1	putative fatty acyl-CoA reductase CG5065	0.935126	17.6729	0.0305377	9.70108	1.13475	8.89311	9.08476	6.73375	1.28257	0.311141	0.617434	0.00613706	0.420572	0.10945	17.6975	0.800376	0.698959	15.3791	0.0169349	3.343	0.747097	2.54152	6.88664	5.2517	0.995722	0.245012	0.306572	0.00354392	0.208985	0.0376962	17.0114	0.227001	Absent	Absent	Absent	Absent	Absent	Absent	Absent	Absent
LOC110369954	XP_021181291.1	C-type mannose receptor 2-like	0.180407	13.4644	0.0473282	27.529	0.114029	23.9328	14.5971	46.47	3.8227	0.208011	5.11557	0.0249019	10.2848	0.152332	6.02019	2.98198	0.0596904	1.15443	0.0173668	3.61319	0.045598	2.98072	4.17347	16.7928	0.749455	0.0885714	1.27817	0.0184759	3.60529	0.0734753	1.69002	0.914777	Absent	Absent	Absent	Absent	Absent	Absent	Absent	Absent
LOC110369955	XP_021181292.1	ATP-binding cassette sub-family C member Sur-like	0.700497	1.0754	0.663697	2.30235	3.24325	3.00555	5.45895	2.63337	1.53206	0.756055	0.888191	0.460508	0.943111	0.364781	5.18438	4.53329	0.0990125	0.291536	0.0681561	0.218231	0.626333	0.663878	3.4092	0.257936	0.365736	0.0918977	0.260599	0.0510944	0.257819	0.0837245	0.912476	0.336615	Absent	Absent	Absent	Absent	Absent	Absent	Absent	Absent
LOC110369956	XP_021181293.1	MLX-interacting protein isoform X1	31.2049	12.1049	26.358	17.2277	52.8603	17.7565	15.2725	10.9764	143.309	28.8389	120.499	36.4456	133.678	35.134	20.5646	11.3149	1.67225	1.17781	2.59265	0.587261	6.59267	1.79067	4.57781	2.12554	16.8753	5.8145	28.516	4.42816	27.0335	5.34722	1.02916	0.503745	Absent	Absent	Absent	Absent	Absent	Absent	Absent	Absent
LOC110369957	XP_021181296.1	UV excision repair protein RAD23 homolog A	174.861	193.07	150.876	185.342	189.147	159.908	540.503	88.544	139.369	113.326	154.107	103.838	158.545	91.8595	805.922	129.449	14.7993	12.9445	9.83691	24.9986	14.6334	19.4105	144.077	3.60633	12.6561	9.37663	25.1446	7.27482	30.7564	4.39923	87.1901	4.18909	Absent	Present	Present	Present	Present	Present	Present	Present
LOC110369958	XP_021181297.1	uncharacterized protein LOC110369958	0.850744	0.181032	1.45814	0.0826929	0.956084	0.315262	0.0889035	0.0973992	0.0670846	0.26272	0.0443405	0	0.0627023	0.0244812	0.0413367	0.0451064	0.219236	0.0593094	0.430524	0.0350274	0.336261	0.109849	0.0389101	0.038842	0.0163117	0.166898	0.0222183	0	0.0137719	0.00987804	0.0263317	0.0174196	Absent	Absent	Absent	Absent	Absent	Absent	Absent	Absent
LOC110369959	XP_021181299.1	60S ribosomal protein L23a	2301.18	2726.98	2030.97	2663.09	1864.9	2087.1	1989.64	2460.76	1303.5	1289.37	1141.79	1109.02	1005.9	1013.4	1602.39	1778.84	43.1613	104.989	152.165	56.6367	153.779	101.973	47.762	248.099	143.673	167.253	152.763	170.088	130.758	150.552	68.9378	57.4961	Present	Present	Present	Present	Present	Present	Present	Present
LOC110369960	XP_021181300.1	protein singles bar	19.8235	22.242	12.6508	18.8383	13.3931	29.8399	64.1006	10.9866	7.09788	2.50763	8.40296	1.71898	9.74948	0.606012	70.8076	12.4664	6.25042	13.2	3.93235	3.52097	5.56054	9.67258	13.0319	5.86217	1.23407	1.04385	2.0944	0.83891	2.40555	0.283403	8.93733	6.62656	Absent	Absent	Absent	Absent	Absent	Absent	Absent	Absent
LOC110369961	XP_021181301.1	uncharacterized protein LOC110369961	4.14715	54.7714	3.52995	24.1535	2.27592	22.9784	109.815	36.3342	2.11506	2.69594	2.28057	2.0264	2.57729	1.66557	32.0962	43.324	0.466086	13.5554	0.339715	4.23394	0.336195	5.86136	30.1773	11.4257	0.171524	0.896423	0.161653	0.6817	1.3117	0.224869	8.41516	13.0376	Absent	Absent	Absent	Absent	Present	Present	Present	Absent
LOC110369962	XP_021181302.1	NADH dehydrogenase	295.124	242.081	233.115	240.195	242.874	189.721	164.241	142.169	169.64	280.459	206.378	247.375	149.569	154.671	358.043	402.047	15.8638	13.4878	9.149	6.59205	19.105	9.45547	5.16073	8.82297	7.99315	8.72326	6.74319	6.64041	11.609	8.3819	35.693	9.75788	Absent	Present	Present	Present	Present	Present	Present	Present
LOC110369963	XP_021181303.1	eukaryotic translation initiation factor 1A, X-chromosomal	327.022	300.664	201.125	364.805	237.638	232.844	298.347	111.639	180.625	149.654	206.23	121.234	181.703	117.343	345.955	193.34	24.1791	28.8623	9.06611	13.1846	26.6855	18.153	27.3936	11.4351	7.73006	13.9493	23.8624	10.0752	20.2027	6.76224	26.6306	11.5555	Absent	Absent	Present	Present	Absent	Absent	Present	Present
LOC110369964	XP_021181304.1	uncharacterized protein LOC110369964	3.05004	5.65836	2.13814	3.29987	2.83246	3.59153	9.93093	4.06729	8.4742	3.41788	9.29406	3.26474	8.65494	2.30281	19.1828	7.40476	0.373255	0.40906	0.162978	0.388186	0.355821	0.508234	1.90525	0.571893	1.90976	0.289279	2.88279	0.34009	2.40638	0.107604	2.93467	0.558384	Absent	Absent	Absent	Absent	Absent	Absent	Absent	Absent
LOC110369965	XP_021181306.1	uncharacterized protein LOC110369965 isoform X1	0.0255088	3.71611	0.038705	1.58744	0.101282	6.47341	0.151993	0.58062	0.095465	0.0620481	0.0887185	0.0267449	0.0751526	0.0567275	0.137405	0.365911	0.00864868	3.64346	0.0155021	1.27713	0.0248117	2.89858	0.0769331	0.0546286	0.0213011	0.00739971	0.0447796	0.00469912	0.0151197	0.0287258	0.0407694	0.118028	Absent	Absent	Absent	Absent	Absent	Absent	Absent	Absent
LOC110369966	XP_021181308.1	coenzyme Q-binding protein COQ10 homolog A, mitochondrial	16.2401	7.86175	12.0871	9.77754	7.23941	4.60116	5.8346	6.98244	4.00048	16.6764	4.29317	12.4168	4.2259	12.8207	5.37204	9.28919	3.01112	1.49522	2.45954	2.19966	1.93987	0.870928	0.803109	0.536526	0.730854	1.56028	0.222919	0.695254	0.406621	1.11684	0.615754	0.829533	Absent	Absent	Absent	Absent	Absent	Absent	Absent	Absent
LOC110369967	XP_021181309.1	peptidyl-prolyl cis-trans isomerase H	29.7415	29.2048	22.0778	28.7729	25.2028	17.5717	23.0998	11.0888	12.5663	12.8653	15.8468	10.1052	10.734	7.67762	20.3786	13.1785	1.72097	3.43136	0.458491	2.24415	3.89322	1.81459	1.13815	0.919321	0.875391	1.49377	2.33345	0.566381	1.80696	0.298295	2.86961	1.36867	Absent	Present	Absent	Absent	Absent	Absent	Absent	Present
LOC110369968	XP_021181310.1	mitochondrial Rho GTPase isoform X1	11.1359	10.2348	9.50453	13.5816	16.4809	11.641	14.1619	9.5287	10.5259	9.86192	10.9019	9.11247	9.93378	7.51613	18.902	17.6635	0.0913729	0.204209	0.326882	0.441256	1.82282	0.33895	2.78745	0.58212	0.648075	0.935813	1.43556	0.690648	1.18716	0.665374	0.824533	0.828195	Absent	Absent	Absent	Absent	Absent	Absent	Absent	Absent
LOC110369969	XP_021181312.1	protein claret segregational	5.55069	20.6596	7.43553	29.6234	4.101	23.5653	5.85793	6.53533	1.03472	0.601478	0.519458	0.547551	0.768941	0.45696	3.44383	0.615436	0.495323	4.30352	1.33587	7.02214	1.39446	6.67704	2.66129	3.33138	0.188267	0.135271	0.187691	0.168063	0.0426749	0.183474	0.505584	0.339637	Absent	Absent	Absent	Absent	Absent	Absent	Absent	Absent
LOC110369970	XP_021181313.1	malectin-B	39.6094	41	31.6835	49.5507	35.9958	29.6742	28.1381	12.8869	13.8704	14.9967	15.1321	14.8655	13.18	12.7099	22.8447	14.7092	0.753826	6.53765	2.60149	6.54997	3.06327	5.78406	4.9968	2.11422	0.47399	2.10331	1.14369	2.11405	1.25691	1.82743	3.87197	2.4473	Absent	Absent	Absent	Absent	Absent	Absent	Absent	Present
LOC110369971	XP_021181317.1	multiple C2 and transmembrane domain-containing protein 1-like isoform X1	15.8747	7.24682	18.4457	7.34087	43.1777	3.99256	11.2392	3.6879	128.934	61.1755	124.917	88.6786	46.9506	21.9565	1.36705	0.907201	1.17139	2.45322	0.898756	0.274231	6.26303	1.52774	6.92681	1.19196	14.859	17.7125	7.20995	27.4359	1.53205	7.77376	0.340094	0.380511	Absent	Absent	Absent	Absent	Absent	Absent	Present	Present
LOC110369972	XP_021181314.1	uncharacterized protein LOC110369972	2.81676	12.3112	2.19317	34.2349	3.92322	14.8284	0.746038	1.22329	0.593199	1.3969	0.520679	1.63452	0.446574	1.18757	1.28308	4.62072	0.784819	8.48264	0.386616	11.0248	1.65388	1.96789	0.116318	0.695375	0.167578	0.689239	0.189851	0.33336	0.0399387	0.322795	0.230562	2.34232	Absent	Absent	Absent	Absent	Absent	Absent	Absent	Absent
LOC110369973	XP_021181315.1	uncharacterized protein LOC110369973	0	0	0	0	0	0.539087	0	0	0	0	0	0	0	0	0.0112489	0.00805245	0	0	0	0	0	0.151952	0	0	0	0	0	0	0	0	0.0112489	0.00805245	Absent	Absent	Absent	Absent	Absent	Absent	Absent	Absent
LOC110369974	XP_021181316.1	ecdysone receptor isoform X1	21.2083	44.2154	24.7219	45.7028	73.8487	60.2364	162.619	16.9404	517.897	11.2249	482.495	8.86455	491.498	8.09266	231.99	28.6411	3.3342	13.2604	6.3335	2.944	14.6569	10.1208	56.3963	3.25398	143.286	4.13327	164.01	2.43539	151.537	1.20207	26.7758	3.99934	Absent	Absent	Absent	Absent	Absent	Absent	Absent	Absent
LOC110369975	XP_021181324.1	NCK-interacting protein with SH3 domain isoform X1	1.66204	2.49147	0.91585	2.93982	2.51233	2.11774	3.32687	1.60458	3.27123	1.21618	3.65225	1.26152	3.81158	1.15117	4.78972	3.28377	0.0585045	0.273422	0.125206	0.341262	0.311885	0.263879	1.12153	0.0998837	0.85743	0.228081	1.38754	0.176426	1.26914	0.115981	0.517215	0.618709	Absent	Absent	Absent	Absent	Absent	Absent	Absent	Absent
LOC110369976	XP_021181326.1	sorting nexin-29-like	2.66599	3.80777	1.86403	4.46799	5.57725	3.18307	7.61221	2.39965	29.9343	3.92091	26.4442	3.18353	28.4809	2.77008	10.6168	6.12721	0.201024	0.65421	0.327126	0.664045	1.08026	0.465961	2.89245	0.273324	10.667	0.397156	10.6048	0.512715	10.7678	0.348649	0.997303	0.196271	Absent	Absent	Absent	Absent	Absent	Absent	Absent	Absent
LOC110369977	XP_021181328.1	sorting nexin-29-like isoform X1	1.61562	1.77817	0.886415	3.02315	3.92065	1.89845	4.46109	1.03495	18.1265	2.1289	16.4676	1.97545	17.2131	1.74774	6.44262	2.67473	0.242752	0.323065	0.214747	0.407691	0.812093	0.327161	1.56461	0.125603	5.81413	0.36156	6.90348	0.100525	5.71954	0.296896	0.608889	0.0984203	Absent	Absent	Absent	Absent	Absent	Absent	Absent	Absent
LOC110369978	XP_021181330.1	uncharacterized protein LOC110369978	14.1868	62.0353	2.84432	55.5014	8.41587	81.072	59.5841	28.8995	56.6505	5.84308	27.9882	2.85417	9.1915	2.87147	301.718	156.702	3.33587	30.7445	0.540235	7.48367	1.58452	24.6026	24.893	4.53947	37.9181	1.01082	15.4801	0.665379	3.63068	1.1195	99.5032	22.7056	Absent	Absent	Absent	Absent	Absent	Absent	Absent	Absent
LOC110369979	XP_021181332.1	sex peptide receptor-like	1.13919	0.460691	1.80509	0.572393	1.3792	0.229279	12.8714	3.98812	3.22392	0.84012	1.65444	0.916917	1.37229	0.241554	9.2701	3.96252	0.0603664	0.0409496	0.341448	0.0839082	0.140449	0.0260814	5.6816	0.861527	0.800925	0.0625263	0.400676	0.127361	0.905239	0.0613872	1.88641	0.435124	Absent	Absent	Absent	Absent	Absent	Absent	Absent	Absent
LOC110369980	XP_021181334.1	uncharacterized protein LOC110369980	0	0.00499059	0	0.00986609	0.00497716	0.0500758	0	0	0	0.00956667	0.0234007	0.00438177	0	0	0	0.00675298	0	0.00499059	0	0.00986609	0.00497716	0.0192699	0	0	0	0.00956667	0.0234007	0.00438177	0	0	0	0.00675298	Absent	Absent	Absent	Absent	Absent	Absent	Absent	Absent
LOC110369981	XP_021181335.1	cGMP-dependent protein kinase, isozyme 1-like	58.9483	1.3756	64.4222	0.172188	147.333	0.203878	8.03752	1.00584	43.5455	225.386	32.6664	94.7754	25.293	26.315	1.29245	0.337373	7.4415	0.751672	9.76935	0.0508091	17.0989	0.0566052	7.05554	0.823547	15.4899	10.2632	5.62781	9.43637	5.10243	0.829035	0.542218	0.215352	Absent	Present	Present	Present	Absent	Absent	Absent	Absent
LOC110369982	XP_021181339.1	neuronal membrane glycoprotein M6-b	25.2116	19.4505	13.632	22.1048	38.4657	20.5138	39.1165	6.52988	173.06	23.3937	173.729	22.8868	208.744	21.3626	56.1909	9.8597	1.94761	5.74073	0.994179	3.66506	6.33451	4.57063	13.7161	0.940826	27.6713	2.93266	41.7106	1.92617	46.3973	1.55124	10.1829	1.265	Absent	Absent	Absent	Absent	Absent	Absent	Absent	Absent
LOC110369983	XP_021181336.1	splicing factor 3B subunit 1	18.3276	15.3979	19.4115	26.1739	44.0045	19.1417	19.904	12.8888	36.2274	29.2175	34.494	28.9766	33.3367	26.0474	25.1489	19.8137	2.39724	2.33934	1.50366	0.99495	5.22279	2.26239	4.4349	1.54329	0.803918	3.29204	3.8542	3.07866	3.42582	0.888098	0.334289	0.736736	Absent	Present	Present	Present	Absent	Present	Present	Absent
LOC110369984	XP_021181337.1	tectonin beta-propeller repeat-containing protein	1.71556	1.29888	1.26144	1.95346	4.47245	1.59408	1.68833	1.08287	2.93456	2.11136	2.58511	1.92267	2.68097	1.77718	3.63398	2.37453	0.138891	0.251004	0.139928	0.181095	0.930673	0.317054	0.666362	0.205211	0.339049	0.392209	0.369805	0.264272	0.424284	0.119548	0.274824	0.305157	Absent	Absent	Absent	Absent	Absent	Absent	Absent	Absent
LOC110369985	XP_021181338.1	sterile alpha and TIR motif-containing protein 1 isoform X1	7.58797	23.1952	6.66356	42.0322	14.1493	41.4635	172.451	168.897	23.1701	10.8138	25.1437	7.66919	29.4937	9.69992	168.991	165.751	1.03829	3.07735	0.775849	4.53935	1.52993	3.751	60.7273	33.0047	4.05114	0.96942	7.58855	0.861637	9.05419	0.528782	11.4498	16.6078	Present	Absent	Absent	Present	Absent	Absent	Absent	Absent
LOC110369986	XP_021181346.1	macrophage mannose receptor 1-like	0.806454	39.8973	0.369683	53.5121	0.336757	44.2244	18.891	243.872	2.03072	0.785537	2.56925	0.0659359	2.4778	0.68442	1.73575	24.7296	0.315822	10.1607	0.130283	10.1633	0.0801291	14.8035	9.73354	101.701	1.10296	0.454484	1.56927	0.020521	1.41694	0.425103	0.9892	7.30686	Absent	Absent	Absent	Absent	Absent	Absent	Absent	Absent
LOC110369987	XP_021181347.1	polymerase delta-interacting protein 3-like	14.1536	14.5247	11.471	24.1264	23.3614	19.5995	24.6172	9.4171	15.5646	9.53078	15.2905	8.18302	13.8076	7.85335	28.8045	13.4795	0.922666	0.899471	1.4061	2.70972	2.10594	2.54654	5.90806	0.918492	1.81598	1.38219	2.74609	0.917094	2.64936	0.401979	1.15802	1.37693	Absent	Absent	Absent	Absent	Absent	Absent	Absent	Absent
LOC110369988	XP_021181348.1	uncharacterized protein LOC110369988	22.4073	0.319769	20.6196	0.143156	68.5093	0.0922613	113.545	1.50899	648.423	131.508	361.741	47.2367	47.5986	16.9054	0.256015	0.419464	6.00275	0.0847847	2.90775	0.0424697	10.5823	0.0422152	106.999	1.2812	299.128	10.6661	187.018	7.22487	34.681	1.98335	0.023965	0.114413	Absent	Absent	Absent	Present	Absent	Absent	Absent	Absent
LOC110369989	XP_021181352.1	probable Golgi SNAP receptor complex member 2	15.0246	11.5553	8.40235	18.96	17.2405	13.6332	12.745	4.57532	23.5836	11.9435	24.1621	12.1177	25.0676	11.4654	17.5313	7.51924	0.493715	1.77426	0.656101	2.09364	0.765062	2.51747	2.38348	1.11027	0.796327	1.61714	3.08786	1.52023	0.438394	0.69721	1.61605	1.57164	Absent	Absent	Present	Present	Absent	Present	Absent	Absent
LOC110369990	XP_021181349.1	heparan sulfate glucosamine 3-O-sulfotransferase 1	0.365821	6.48014	0.279244	8.70785	0.488889	6.19111	2.43457	13.6064	1.64729	0.219187	1.84058	0.325087	1.0377	0.0797036	1.37078	0.850889	0.0175151	2.47797	0.0695111	2.15636	0.129713	0.847918	0.925322	9.79328	0.218035	0.0726775	0.442125	0.0721389	0.220461	0.0250834	0.268247	0.421051	Absent	Absent	Absent	Absent	Absent	Absent	Absent	Absent
LOC110369991	XP_021181350.1	nuclear cap-binding protein subunit 3-like	4.77858	5.56668	2.97578	8.29129	9.263	6.65315	6.83237	1.63208	16.7073	3.89355	15.7174	4.01765	14.3917	3.92725	9.52396	3.0482	0.425072	0.985753	0.533984	0.850149	1.69368	1.29145	2.53151	0.307992	2.8718	0.47544	3.95329	0.363899	2.72441	0.328919	0.907379	0.272909	Absent	Absent	Absent	Absent	Absent	Absent	Absent	Absent
LOC110369992	XP_021181351.1	LOW QUALITY PROTEIN: nucleosome-remodeling factor subunit NURF301	3.13363	4.21449	3.39323	8.65171	10.0801	6.47594	5.24834	3.58117	8.23448	4.31716	7.27292	3.95113	8.20857	3.97871	8.52951	6.68404	0.391669	0.893475	0.488005	0.64936	1.27624	1.13386	2.12911	0.605878	1.10456	0.806041	1.8774	0.468282	1.67744	0.354643	0.48886	0.362123	Absent	Absent	Absent	Absent	Absent	Absent	Absent	Absent
LOC110369993	XP_021181353.1	40S ribosomal protein S15Aa	2798.27	3307.46	2128.03	2614.25	1737.93	1803.48	3582.54	3183.54	1736.21	1568.29	1739.98	1400.38	1419.24	1202.87	2851.28	2800.52	92.5268	226.767	191.07	76.7691	129.093	129.831	170.912	159.63	229.238	153.065	249.334	181.833	215.059	157.382	61.3912	136.447	Present	Present	Present	Present	Present	Present	Present	Present
LOC110369994	XP_021181354.1	spidroin-2-like	0.303235	12.71	0.190323	5.2011	0.394919	1.11828	6.63449	21.782	0.853963	0.427747	1.03241	0.432186	0.946526	0.345294	3.43327	2.91161	0.0522354	2.38602	0.0402501	0.589642	0.0345695	0.0810646	3.70461	8.49759	0.105166	0.0210291	0.190469	0.0724736	0.241335	0.0473925	0.364214	0.180253	Absent	Absent	Absent	Absent	Absent	Absent	Absent	Absent
LOC110369995	XP_021181355.1	argininosuccinate lyase	1.08957	14.6395	0.0805364	20.7351	0.250234	13.4904	4.40144	19.4241	0.449661	0.076485	0.483095	0.0166072	0.325891	0.0845274	0.376625	1.77601	0.500118	1.54374	0.04949	4.34788	0.0719071	3.18247	2.19709	5.95113	0.269849	0.031226	0.422718	0.00994554	0.246	0.0340533	0.108264	0.591844	Absent	Absent	Absent	Absent	Absent	Absent	Absent	Absent
LOC110369996	XP_021181356.1	uncharacterized protein LOC110369996	1.0607	0.21283	0.564867	0.183418	0.66914	0.0530375	1.42601	0.200327	0.687586	1.31172	0.175893	0.0899201	0.674532	0.484779	0.11675	0.100303	0.320327	0.0990922	0.150473	0.0793984	0.0954101	0.0348002	1.23652	0.0794701	0.479161	0.289265	0.0458653	0.0700803	0.363108	0.107149	0.0601714	0.0455577	Absent	Absent	Absent	Absent	Absent	Absent	Absent	Absent
LOC110369997	XP_021181357.1	vigilin	131.995	151.563	102.413	243.039	159.352	164.33	92.1183	83.1986	125.014	118.392	125.641	115.86	121.087	107.733	138.209	96.3311	3.23863	13.8368	10.9295	20.7623	17.2022	30.2821	21.4901	16.8538	19.4928	15.5383	17.3972	19.1019	10.5821	11.7293	12.6115	11.9868	Present	Present	Present	Present	Present	Present	Present	Present
LOC110369998	XP_021181358.1	protein RER1 isoform X1	122.962	71.6223	95.882	87.1512	92.4217	57.4372	94.9617	31.995	127.985	65.1164	153.48	55.0717	122.866	55.0112	108.581	56.429	7.52575	6.38617	3.59308	6.89137	9.85848	3.62337	5.59012	3.66012	14.8311	5.89471	28.2407	6.57512	21.0451	3.2875	6.82242	5.91894	Absent	Present	Present	Present	Absent	Absent	Absent	Present
LOC110369999	XP_021181395.1	protein wech	2.74178	2.57963	2.40146	2.63368	5.46116	2.02053	12.5139	1.86599	32.7312	3.39712	28.6901	3.72852	22.2897	3.91827	15.7577	2.0078	0.2358	0.770699	0.406315	0.526368	0.709105	0.434513	4.89454	0.261206	13.0534	0.504828	11.7874	0.613135	7.59464	0.781222	2.18434	0.0855304	Absent	Absent	Absent	Absent	Absent	Absent	Absent	Absent
LOC110370000	XP_021181363.1	probable uridine nucleosidase 2 isoform X1	5.45362	37.5312	3.10108	46.1303	2.65919	25.8766	85.8248	26.4588	139.099	2.1169	114.65	1.49299	104.402	2.04545	76.7782	22.065	1.1135	6.93675	0.707136	7.86326	0.64495	6.12341	16.0874	8.29522	67.2529	0.415739	65.3686	0.369309	54.0161	0.352251	8.43382	5.52304	Absent	Absent	Absent	Absent	Absent	Absent	Absent	Absent
LOC110370001	XP_021181360.1	INO80 complex subunit B	8.74141	10.7824	8.11701	10.8351	13.5767	10.3886	16.4934	8.99414	12.7517	7.77618	13.4543	6.35084	13.1845	4.99827	18.5347	12.6192	0.705127	0.80145	0.376897	0.879279	2.58982	0.862532	1.95993	1.02381	2.33771	0.508567	3.78921	0.808535	3.38616	0.58202	1.46618	0.620297	Absent	Absent	Absent	Absent	Absent	Absent	Absent	Absent
LOC110370002	XP_021181361.1	uncharacterized protein LOC110370002	8.48682	6.97198	5.1528	6.7284	7.04397	8.95983	266.255	15.6874	58.0505	4.39498	77.7675	2.8735	76.8492	3.18368	381.903	43.509	1.95842	0.955968	0.897707	1.07514	0.874969	0.926774	111.105	1.57112	13.2707	0.615213	29.1896	0.206542	28.274	0.484214	98.9921	9.04801	Absent	Absent	Absent	Absent	Absent	Absent	Absent	Absent
LOC110370003	XP_021181362.1	sex peptide receptor-like	6.74059	3.26841	3.40523	2.16518	2.81254	1.2952	78.5714	13.6326	14.5189	2.14328	10.7321	0.903583	10.4234	0.644466	39.6969	10.2193	0.6358	0.415115	0.286831	0.179946	0.602756	0.179331	21.1668	0.848315	1.91795	0.10807	2.83858	0.12529	3.572	0.0880716	8.48665	0.959919	Absent	Absent	Absent	Absent	Absent	Absent	Absent	Absent
LOC110370005	XP_021181364.1	NADPH--cytochrome P450 reductase isoform X1	299.383	204.959	135.107	208.14	160.768	89.3993	68.3979	44.4761	117.559	103.329	121.378	111.983	86.4838	121.826	140.113	161.139	39.963	45.6252	5.5843	33.6771	37.9822	33.1864	7.99023	3.11786	60.0801	9.85725	60.2769	8.47868	29.7801	5.17824	30.645	13.3435	Present	Present	Present	Present	Present	Present	Present	Present
LOC110370006	XP_021181366.1	mpv17-like protein	12.495	16.1236	4.90643	20.4319	3.78191	8.66444	10.3938	9.32399	4.60554	4.11905	5.20465	3.74132	4.3939	3.75857	19.2932	24.4113	2.50596	2.94567	0.580084	4.38867	0.678729	1.76679	1.24837	1.17362	0.881522	0.287747	0.881234	0.669532	0.318691	0.334518	2.40648	2.42329	Absent	Absent	Absent	Absent	Absent	Absent	Absent	Absent
LOC110370007	XP_021181367.1	macrophage mannose receptor 1-like	0.361856	26.9291	0.0344829	13.2814	0.2853	14.0425	4.6544	97.4761	1.35851	0.40795	1.88836	0.130191	4.21239	0.346771	0.493761	8.26551	0.208402	7.66577	0.0156134	4.2948	0.0535474	3.24021	1.95937	43.4626	0.362862	0.285754	0.50642	0.00756529	1.15591	0.159049	0.16075	2.44092	Absent	Absent	Absent	Absent	Absent	Absent	Absent	Absent
LOC110370008	XP_021181368.1	uncharacterized protein LOC110370008	7.86023	7.05829	6.11987	10.9592	21.2177	8.40828	2.26166	7.49232	5.46937	9.59626	7.20546	11.1952	5.61699	8.20971	1.86094	5.84324	2.65219	1.11709	1.23089	2.04891	6.59029	1.82184	0.925609	2.25986	0.316192	1.97541	1.19787	2.48342	0.765877	1.74668	0.500707	1.44553	Absent	Absent	Absent	Absent	Absent	Absent	Absent	Absent
LOC110370009	XP_021181369.1	uncharacterized protein LOC110370009	1696.82	26.6979	2207.47	3.69567	2183.33	0.0900389	476.752	18.8578	2781.89	4341.92	2337.08	2614.62	1402.44	1052.51	5.08386	3.33958	43.1246	17.2583	96.4342	2.96195	248.325	0.0348599	425.953	14.3301	1189.57	649.378	1067.93	367.677	263.293	70.1591	0.503654	1.73767	Absent	Absent	Absent	Absent	Absent	Absent	Absent	Absent
LOC110370010	XP_021181371.1	uncharacterized protein LOC110370010 isoform X1	17.3672	4.56376	12.2966	14.0845	106.974	7.95518	15.9161	28.9974	3.86118	14.0591	1.88344	11.7156	5.2124	10.039	0.18519	0.540452	3.3186	1.01864	4.56159	1.56636	36.5265	3.33494	2.85415	9.61504	0.248194	8.82184	0.272856	8.66129	1.04889	5.30337	0.103029	0.114383	Absent	Present	Present	Present	Absent	Present	Present	Present
LOC110370011	XP_021181373.1	phosphatidylinositol N-acetylglucosaminyltransferase subunit P	27.674	20.6259	19.4675	25.1409	26.1154	18.1326	22.208	9.82022	14.2487	10.2815	17.7547	8.97647	14.5472	9.47683	22.8812	14.4108	2.55496	1.41794	1.59235	0.82258	5.5273	1.185	2.46177	1.76213	1.9363	1.27229	0.997428	0.303929	0.663594	0.683288	2.60023	1.31331	Absent	Absent	Absent	Absent	Absent	Absent	Absent	Absent
LOC110370012	XP_021181374.1	C-type mannose receptor 2-like	0.0200569	0.940446	0.0147085	0.709243	0.0232795	0.627457	0.547597	19.1941	0.0519544	0.0632565	0.09204	0	0.0687266	0.0259054	0.198222	1.05606	0.00766107	0.412311	0.0104072	0.284934	0.00466587	0.198314	0.212775	7.96367	0.0328006	0.0484466	0.0821486	0	0.0366695	0.00903115	0.0851082	0.467515	Absent	Absent	Absent	Absent	Absent	Absent	Absent	Absent
LOC110370013	XP_021181375.1	uncharacterized protein LOC110370013 isoform X1	0.0240964	0.47879	0.00532442	0.45049	0.028264	0.583877	0.0844355	4.23023	0.0696544	0.0409534	0.0810472	0	0.162574	0.00461202	0.0927548	0.392389	0.0168948	0.0655125	0.00532442	0.128829	0.0141965	0.24136	0.0714449	1.43343	0.0198711	0.0284005	0.0167884	0	0.0280649	0.00461202	0.0577658	0.182808	Absent	Absent	Absent	Absent	Absent	Absent	Absent	Absent
LOC110370014	XP_021181377.1	uncharacterized protein LOC110370014	12.6924	106.137	2.50373	125.45	4.96364	339.561	975.062	539.51	27.8125	3.99657	31.825	2.20963	46.9691	5.46977	612.954	438.29	0.851455	47.9726	1.23543	12.3945	0.998796	78.6834	196.417	77.9363	5.19054	0.646134	10.3493	0.467008	16.9255	1.51375	22.6097	54.5719	Absent	Absent	Absent	Absent	Absent	Absent	Absent	Absent
LOC110370015	XP_021181382.1	probable uridine nucleosidase 2	12.993	3.90803	9.61563	2.40095	8.22647	0.5176	1.64526	0.798668	156.124	26.7028	72.9023	44.424	90.1422	76.7896	2.85342	0.997976	2.84103	0.465365	1.51587	0.266901	3.26864	0.13107	1.37166	0.212214	85.0558	6.33884	46.6142	15.7363	49.5319	9.81171	1.92746	0.213408	Absent	Absent	Present	Present	Absent	Present	Present	Present
LOC110370016	XP_021181379.1	extensin	0.565076	188.247	0.0871174	10.7316	123.094	846.47	29.1804	20.574	83.6112	0.247105	96.552	0.184966	52.7881	0.0793868	47.3727	1.82771	0.333193	185.916	0.0390153	4.9131	91.8836	438.525	28.263	17.5964	41.2024	0.0602529	59.0026	0.0683277	25.7442	0.0290107	42.4778	0.656019	Absent	Absent	Absent	Absent	Absent	Absent	Absent	Absent
LOC110370017	XP_021181380.1	uncharacterized protein LOC110370017	0.278362	11.3268	0.0382032	30.4476	0.0337962	31.2528	14.6047	111.181	0.220556	0.0974795	0.100902	0.0153685	0.135209	0.227162	0.348956	20.4628	0.114701	4.81182	0.0306465	9.37501	0.0141873	15.8825	12.6232	34.2686	0.0680371	0.0549073	0.0283287	0.0153685	0.0123784	0.142902	0.0803694	6.61987	Absent	Absent	Absent	Absent	Absent	Absent	Absent	Absent
LOC110370018	XP_021181381.1	carboxypeptidase B-like isoform X1	0.0509691	2.50989	0.0145181	3.24289	0.100811	6.3782	0.659548	0.906113	0.0903615	0.0377127	0.0275255	0.0174589	0.0170341	0.0118798	0.0275724	0.148324	0.0303497	1.92408	0.00596405	0.857099	0.0111667	3.16488	0.575656	0.229776	0.0565323	0.0167492	0.0139428	0.00914075	0.0126404	0.0050317	0.0121415	0.0875614	Absent	Absent	Absent	Absent	Absent	Absent	Absent	Absent
LOC110370020	XP_021181384.1	organic cation transporter protein	1.43601	1.15979	1.77383	1.81428	9.58494	1.41636	0.11164	0.632037	1.83202	0.86794	1.66092	0.854599	2.19263	1.53972	0.0712125	0.202754	0.149191	0.227144	0.230837	0.384629	3.51526	0.198363	0.07488	0.196475	0.289024	0.281181	0.360057	0.343491	0.487949	0.285106	0.0384396	0.0624831	Absent	Absent	Absent	Absent	Absent	Absent	Absent	Absent
LOC110370021	XP_021181385.1	probable serine hydrolase	16.3969	0.352164	10.6448	0.331689	3.24395	0.160813	0.0491008	0.168918	0.0596105	12.8654	0.0637561	37.7926	0.131478	97.1203	0.0526837	0.285355	2.57968	0.100907	2.97677	0.0799181	1.20859	0.0295286	0.0239355	0.0752976	0.0596105	2.05259	0.051513	9.91398	0.0761993	29.0761	0.0269723	0.0588262	Absent	Absent	Absent	Absent	Absent	Absent	Absent	Absent
LOC110370022	XP_021181386.1	uncharacterized protein LOC110370022	0.0710343	0.876112	0.0156282	1.05566	0.0899895	1.8015	13.4547	340.041	0.196867	2.59084	0.0228253	0.0129604	0.0675213	0.454796	0.698326	10.7189	0.0525248	0.3051	0.0156282	0.249425	0.0519989	0.714782	9.00942	181.7	0.196867	1.49952	0.0228253	0.0129604	0.0367789	0.405698	0.576242	6.99329	Absent	Absent	Absent	Absent	Absent	Absent	Absent	Absent
LOC110370023	XP_021181387.1	RNA binding protein fox-1 homolog 3	15.0726	47.528	14.3788	68.6185	15.8409	47.7787	60.9074	32.7122	98.8522	4.23399	112.398	4.19826	124.588	3.82132	69.8102	18.5472	1.5085	3.38155	2.54835	3.99871	0.44844	6.64333	23.0301	3.38598	38.0209	0.356617	62.4159	0.226857	58.046	0.58174	4.85075	1.12641	Absent	Absent	Absent	Absent	Absent	Absent	Absent	Absent
LOC110370024	XP_021181388.1	nuclear pore complex protein Nup155	11.2155	11.8481	7.99833	16.9692	18.0492	12.1532	4.41391	3.65656	4.0088	5.22648	3.53264	4.7437	2.91618	4.49904	5.35718	3.97369	0.253248	1.98279	0.894178	1.04807	3.34337	1.5506	1.24463	1.12581	0.427785	1.4385	0.155026	0.976479	0.146842	0.590957	0.677267	0.643373	Absent	Present	Present	Present	Absent	Present	Present	Present
LOC110370025	XP_021181389.1	CAD protein	14.0682	37.2555	11.372	68.6776	11.2261	26.1333	12.9327	29.0261	3.90142	3.5757	2.45583	1.20045	1.8037	1.15171	4.73935	5.46823	2.89246	5.00677	3.06869	13.2227	2.43254	3.69784	3.9761	5.87603	0.521454	0.176699	0.688813	0.307383	0.40462	0.203232	0.191499	0.694469	Present	Present	Present	Present	Absent	Present	Present	Present
LOC110370027	XP_021181390.1	uncharacterized protein LOC110370027	0.555006	5.83952	0.581656	9.34556	1.5329	5.49549	8.07413	13.6939	1.17687	0.586503	0.592652	0.103888	0.589445	0.358692	8.40092	11.6861	0.124937	1.46155	0.141589	0.46586	0.362402	1.81484	2.26653	3.24695	0.155919	0.161451	0.191843	0.0375023	0.218047	0.110045	0.916797	1.84058	Present	Absent	Absent	Absent	Present	Absent	Present	Absent
LOC110370028	XP_021181391.1	nipped-B-like protein B	6.55039	9.13975	6.78609	13.7547	19.6977	10.9944	13.4423	8.3176	28.7482	10.7036	25.9531	9.94343	26.6953	9.00401	21.118	16.5694	0.90445	1.8064	1.09034	1.71777	3.14895	1.55569	4.29307	0.768391	5.73752	1.35699	7.7428	0.879517	6.64043	0.971542	1.88926	0.979135	Absent	Present	Absent	Absent	Absent	Absent	Absent	Absent
LOC110370029	XP_021181392.1	telomerase-binding protein EST1A, partial	3.00427	3.74412	2.55942	8.88777	7.90952	5.4745	3.32033	2.00257	4.35716	2.65609	3.5466	2.53858	3.46913	2.52498	4.02075	3.23515	0.344529	0.727861	0.463654	0.3862	0.995529	0.982934	1.60124	0.470193	0.58239	0.627472	0.965515	0.406611	0.574945	0.302359	0.0148446	0.405771	Absent	Absent	Absent	Absent	Absent	Absent	Absent	Absent
LOC110370030	XP_021181393.1	protein phosphatase Slingshot	5.37208	6.16059	5.31019	9.13683	9.48359	8.61088	16.6651	9.20853	18.5659	6.84905	16.7008	6.95301	17.3276	7.78029	18.9753	11.0597	0.293033	0.734006	0.66679	0.519109	1.29383	0.644256	3.54322	1.45467	3.91782	0.756991	4.14197	0.795406	4.67778	0.771497	0.984626	0.362142	Absent	Absent	Absent	Absent	Absent	Absent	Absent	Absent
LOC110370031	XP_021181394.1	titin	4.15367	29.5437	1.51394	153.077	5.57139	46.6909	45.7917	22.9099	7.713	2.22238	6.63472	0.646269	5.08324	1.85359	22.0074	33.4984	2.57738	19.1763	0.638099	47.4463	2.1728	5.77181	18.7757	21.1113	1.30866	1.92655	2.46704	0.473699	1.98447	1.13999	5.1327	21.0925	Absent	Absent	Absent	Absent	Absent	Absent	Absent	Present
LOC110370032	XP_021181400.1	uncharacterized protein LOC110370032 isoform X1	9.18471	23.2655	6.23628	23.1948	10.3978	15.7613	28.7728	24.8741	16.7057	5.45983	14.3689	4.81562	16.1968	4.78336	54.5017	36.0636	0.620784	1.2686	0.488203	1.20896	0.82159	3.1269	4.10247	3.50307	2.06311	0.650128	1.71375	0.248164	1.93518	0.241503	6.05492	3.21248	Absent	Absent	Absent	Absent	Absent	Present	Present	Absent
LOC110370033	XP_021181396.1	protein sidekick	2.91806	2.52909	2.55013	5.16348	14.1056	3.78535	3.7281	1.04514	7.77451	5.16064	7.29352	4.32961	6.84345	4.7979	8.7614	2.53351	0.413655	0.980161	0.211537	0.893162	3.3581	0.591391	1.30983	0.241366	1.65708	1.65784	2.37351	0.934672	2.08947	0.866779	2.51978	0.696647	Absent	Absent	Absent	Absent	Absent	Absent	Absent	Absent
LOC110370034	XP_021181398.1	uncharacterized protein LOC110370034 isoform X1	49.2133	53.5988	39.6587	58.3073	48.1579	40.7482	41.2716	31.9536	23.5553	21.6318	24.5884	19.3508	20.8099	18.3184	38.4252	38.557	3.52362	3.893	2.86048	1.23038	8.59262	4.97993	0.801975	4.40298	1.92139	2.72668	4.06423	2.87019	3.93391	2.681	3.05134	1.33025	Present	Present	Present	Present	Present	Present	Absent	Present
LOC110370035	XP_021181402.1	rotatin-like	0.324796	0.494529	0.360791	0.667909	0.933289	0.627548	1.12166	0.680991	1.4903	1.05288	1.48576	0.915251	2.05426	1.27619	1.73963	0.507997	0.0508754	0.0956441	0.0594404	0.120532	0.211639	0.118636	0.402943	0.0955848	0.641378	0.0800605	0.723324	0.0157361	0.990041	0.135474	0.312751	0.044421	Absent	Absent	Absent	Absent	Absent	Absent	Absent	Absent
LOC110370036	XP_021181403.1	cytochrome P450 6a2-like	30.0391	20.865	13.7795	6.16284	50.5632	11.018	320.881	37.732	97.3805	76.5801	70.5578	73.2232	126.051	99.7089	839.959	28.8733	7.02862	6.34582	1.70986	1.79584	9.55	2.78271	175.953	8.56691	32.84	13.7432	27.6065	13.0407	50.3719	9.61319	158.372	6.68191	Present	Present	Present	Present	Present	Absent	Absent	Absent
LOC110370037	XP_021181404.1	sphingomyelin phosphodiesterase 4	7.68042	6.17386	7.0089	9.47065	13.5843	6.32012	5.87192	3.93617	3.96297	3.95857	4.15026	3.19768	3.23553	2.4727	5.6549	4.28016	0.608044	0.172648	0.52422	0.65758	2.24104	0.697575	1.2799	0.593309	0.592614	0.935921	0.859292	0.631147	0.591966	0.297526	0.612099	0.416981	Absent	Absent	Present	Absent	Absent	Absent	Absent	Absent
LOC110370038	XP_021181405.1	tRNA-dihydrouridine(16/17) synthase	9.58519	5.11071	6.71941	8.92493	10.4739	5.69393	5.13562	3.31903	5.65725	7.94287	6.05824	7.04921	5.4646	6.01001	6.46986	3.90962	0.700022	0.469391	0.872818	1.72087	1.99592	0.185769	0.54056	0.554822	0.232539	0.948303	1.11142	0.459315	0.387771	0.797482	0.40062	0.322073	Absent	Absent	Absent	Absent	Absent	Absent	Absent	Absent
LOC110370039	XP_021181406.1	probable palmitoyltransferase ZDHHC11	1.58259	1.01751	1.1832	1.93746	2.44688	1.72927	1.34843	0.842509	1.60382	1.04927	1.23231	1.05203	1.19117	0.765516	1.36312	0.967127	0.176117	0.103786	0.0294427	0.318422	0.286168	0.244302	0.284981	0.232258	0.252905	0.146678	0.281147	0.12047	0.132786	0.123711	0.0712635	0.100951	Absent	Absent	Absent	Absent	Absent	Absent	Absent	Absent
LOC110370040	XP_021181407.1	bax inhibitor 1	675.301	459.725	649.378	460.427	607.046	372.586	766.767	371.002	1169.47	1182.79	1259.58	872.458	1316.56	829.671	979.832	739.257	15.0603	13.1881	44.8323	44.3808	21.0801	36.125	79.7913	32.9192	47.8271	111.237	110.27	97.6407	116.586	86.5704	33.8989	37.4686	Absent	Present	Present	Present	Present	Present	Absent	Present
LOC110370041	XP_021181409.1	ecdysone-inducible protein E75 isoform X1	39.822	83.594	66.5012	95.1934	82.3801	122.562	98.4461	69.8801	332.273	29.3594	347.193	25.3563	273.558	20.0988	120.697	73.4993	11.0027	33.7864	18.2739	17.9668	9.59861	25.4921	16.6492	13.5075	98.839	1.78359	115.956	1.58432	77.0245	2.21319	39.7793	12.8741	Absent	Absent	Absent	Absent	Absent	Absent	Absent	Absent
LOC110370042	XP_021181414.1	glycerol-3-phosphate phosphatase-like	34.3925	22.0534	22.4016	34.7172	26.8791	16.517	9.79938	8.82547	10.5446	12.6519	10.3026	13.5715	11.5838	13.3128	12.1989	16.228	3.21047	2.58792	1.04915	4.82781	1.76848	3.7863	0.82929	0.479835	4.05298	1.32998	2.52475	1.19476	4.75288	0.83657	1.343	2.3744	Absent	Present	Present	Present	Absent	Absent	Absent	Present
LOC110370043	XP_021181415.1	uncharacterized protein LOC110370043 isoform X1	2.30032	8.96541	0.962283	15.0746	3.81149	10.4224	7.73503	4.46438	5.35854	3.40889	3.5889	2.94831	2.54289	2.88953	12.8142	8.97188	0.365737	1.49534	0.117697	0.736286	0.60947	1.70521	3.50578	1.06476	1.17003	0.736455	1.31801	0.861339	0.629323	0.511328	1.12512	1.4294	Absent	Absent	Absent	Absent	Absent	Absent	Absent	Absent
LOC110370044	XP_021181418.1	enoyl-CoA delta isomerase 2, mitochondrial	21.7246	27.1462	8.46033	22.4563	18.094	17.8516	20.3118	20.1765	11.818	98.5562	14.1934	211.987	13.3812	570.85	18.2928	36.1991	2.6258	3.5953	0.393781	3.24653	1.40069	2.6412	2.55442	3.0896	0.619651	22.8586	2.10964	13.3931	0.901448	49.8701	1.46011	4.43948	Absent	Present	Absent	Absent	Absent	Present	Present	Present
LOC110370045	XP_021181420.1	type 1 phosphatidylinositol 4,5-bisphosphate 4-phosphatase	60.4797	75.9986	33.8683	76.8584	134.135	99.1832	202.002	36.068	371.894	46.3997	376.779	40.6969	359.445	37.4528	296.344	66.0268	9.17022	21.6231	4.47415	5.58262	39.6599	25.2768	55.4809	4.1534	123.461	5.76087	146.242	3.95926	131.123	3.08633	52.4915	5.35522	Present	Absent	Present	Absent	Absent	Absent	Absent	Absent
LOC110370046	XP_021181421.1	TPPP family protein CG45057-like	105.339	51.4415	116.614	64.3461	172.707	44.7349	61.0833	184.203	121.421	249.603	107.616	201.437	148.194	272.534	148.52	465.307	19.2252	12.383	18.3285	27.4471	45.7284	8.07515	29.379	11.8401	77.9147	21.2979	66.454	7.36702	106.158	20.1871	10.796	105.723	Absent	Present	Present	Present	Present	Absent	Absent	Present
LOC110370047	XP_021181422.1	sodium/potassium-transporting ATPase subunit alpha-like	0.00542529	0.0354257	0.0179716	0.0371576	0.0237939	0.0307475	0.0200353	0.0457177	0.0465667	0.0346856	0.0141209	0.0525418	0.00731456	0.251006	0.0569505	0.0391171	0.00335432	0.0115505	0.00905946	0.00858698	0.00809838	0.0168426	0.0200353	0.0161184	0.0238406	0.00361703	0.00719745	0.00498876	0.00407848	0.0790451	0.0140475	0.00686032	Absent	Absent	Absent	Absent	Absent	Absent	Absent	Absent
LOC110370048	XP_021181423.1	calpastatin-like	401.586	299.072	285.571	450.957	354.023	341.996	168.797	126.993	262.028	272.095	340.177	231.798	322.519	232.717	246.115	134.485	8.59638	26.4122	21.8545	65.1436	33.6648	45.1162	18.1565	36.6065	58.992	26.0091	84.284	33.5302	77.6567	19.1474	22.897	19.5067	Absent	Present	Present	Present	Present	Present	Present	Present
LOC110370049	XP_021181424.1	protein ecdysoneless homolog	5.08024	4.50661	5.21381	7.02933	8.32953	5.49148	7.58619	2.92617	6.23392	3.8266	7.39849	3.04788	5.74111	2.7432	9.16156	4.30077	0.343612	0.186106	0.365367	0.287585	1.66676	0.517818	0.929034	0.286866	0.706461	0.653182	1.94177	0.525628	1.16999	0.528859	1.00088	0.211562	Absent	Absent	Absent	Absent	Absent	Absent	Absent	Absent
LOC110370050	XP_021181426.1	cAMP-dependent protein kinase type I regulatory subunit isoform X1	25.5679	21.6898	21.5886	28.0196	35.3256	25.8329	89.6842	15.3551	46.5246	19.5264	44.6533	16.4468	39.4883	13.0449	58.9428	25.9043	0.725369	2.39253	0.527285	0.941468	4.47563	2.41708	13.5799	0.760189	6.13075	1.71286	9.07439	0.985328	7.93323	0.540544	9.90469	1.52244	Absent	Absent	Absent	Absent	Absent	Absent	Absent	Absent
LOC110370051	XP_021181432.1	tropinone reductase-like 3 isoform X3	86.3645	52.4374	24.0114	19.0094	54.711	16.0068	21.1665	20.8513	22.4532	44.8578	22.6599	56.9941	31.7959	81.9945	20.5041	35.9853	4.88603	6.14003	10.3772	4.7173	18.4039	3.97586	4.19374	2.99812	3.29403	9.19044	1.93363	8.88681	10.1614	11.1085	2.46345	6.81723	Present	Present	Present	Present	Present	Present	Present	Present
LOC110370052	XP_021181434.1	mismatch repair endonuclease PMS2	0.918114	1.58606	0.722753	2.52343	1.86667	1.85996	1.18032	1.02719	0.872089	0.57829	0.92533	0.444136	0.919478	0.374733	1.70132	1.39406	0.203587	0.147963	0.158857	0.215893	0.463229	0.286805	0.344365	0.136501	0.10387	0.0505328	0.370153	0.0328398	0.257139	0.0310457	0.0631419	0.0149214	Absent	Absent	Absent	Absent	Absent	Absent	Absent	Absent
LOC110370053	XP_021181436.1	glutamate-rich WD repeat-containing protein 1	50.6466	25.849	39.1698	49.6148	43.8114	26.5312	27.6354	18.6102	12.1952	21.5264	13.0881	16.1498	10.2789	13.1474	24.6164	17.63	2.81077	3.22048	4.4745	9.37258	7.54072	2.92498	1.58726	4.3906	0.495379	3.69674	1.83323	2.57962	1.23526	1.3099	2.37799	0.895697	Absent	Absent	Present	Present	Absent	Present	Present	Present
LOC110370054	XP_021181437.1	WW domain-binding protein 2	96.9126	74.5279	79.3502	75.6972	152.995	75.6495	168.058	72.8425	224.436	159.61	210.461	144.985	230.362	141.617	230.93	174.798	8.67715	10.8841	6.15585	6.60744	9.26631	11.5885	25.9656	3.12059	23.312	9.76289	21.2699	15.9191	23.7862	12.4627	4.3657	12.6643	Absent	Present	Present	Absent	Absent	Absent	Absent	Absent
LOC110370055	XP_021181438.1	regulating synaptic membrane exocytosis protein 2	0.630608	0.516661	2.09634	4.52227	6.82302	4.29137	8.15137	6.45969	10.2187	2.81453	9.45472	2.46579	8.76631	2.53567	15.0067	10.6472	0.266546	0.0655959	0.50148	1.15677	2.34805	0.754922	1.31916	0.261539	1.9256	0.547178	2.83721	0.362468	2.88772	0.189977	1.94202	0.826679	Absent	Absent	Absent	Absent	Absent	Absent	Absent	Absent
LOC110370056	XP_021181439.1	transcription initiation factor IIA subunit 1	40.576	41.3538	22.2539	64.1931	50.9359	46.921	64.949	19.3737	49.5938	23.205	53.1418	22.7223	51.9061	21.7138	86.3064	29.6502	1.95544	5.41072	1.3504	0.824124	7.93752	5.73795	18.6195	1.98025	3.71264	3.30979	7.92813	1.95581	7.87573	0.863751	5.91315	3.83897	Absent	Absent	Absent	Absent	Absent	Absent	Absent	Absent
LOC110370057	XP_021181440.1	splicing factor 3B subunit 3 isoform X1	34.3466	20.6657	36.7253	56.9847	63.6967	39.2126	14.4005	25.2879	12.71	22.1605	12.2603	17.7922	9.86582	16.4889	21.987	31.8823	3.72991	3.14515	2.59935	8.55599	7.26991	6.54187	1.83008	5.47121	1.30238	4.36894	2.50451	2.9768	1.50842	2.77789	2.55606	1.552	Absent	Present	Present	Present	Absent	Present	Present	Present
LOC110370058	XP_021181442.1	DIS3-like exonuclease 2	8.24428	9.06376	6.05058	12.2022	14.1282	9.30971	9.085	5.03749	10.4653	8.1477	10.9803	6.80103	10.7276	6.50447	14.0096	6.82728	0.524845	1.51531	0.293381	0.936104	2.36364	1.17865	2.13775	0.664075	0.636929	0.965136	2.3491	0.801971	1.75627	0.32905	1.51779	0.4523	Absent	Absent	Absent	Absent	Absent	Absent	Absent	Absent
LOC110370059	XP_021181444.1	multifunctional methyltransferase subunit TRM112-like protein	40.1472	53.1018	27.3694	45.6528	30.8399	29.3965	29.8293	20.0442	15.3334	12.8999	17.9336	8.70344	14.6129	10.066	28.3132	22.5287	2.9379	7.25145	1.54526	0.282153	5.99181	1.97884	1.48431	0.82201	0.407464	0.908148	3.63151	0.671433	2.81941	0.300108	3.28471	2.46208	Absent	Absent	Absent	Absent	Absent	Absent	Present	Present
LOC110370060	XP_021181445.1	tether containing UBX domain for GLUT4	6.38063	8.7704	5.83928	11.243	11.7754	8.19384	26.6668	4.20225	11.9	7.04917	12.8132	6.13632	11.8399	5.36474	38.3149	7.3003	0.111114	0.762186	0.632678	1.2256	1.86167	1.62454	9.71473	0.210372	1.64072	1.11342	3.0237	0.688337	2.92613	0.686321	2.30138	0.75212	Absent	Absent	Absent	Absent	Absent	Absent	Absent	Absent
LOC110370061	XP_021181446.1	uncharacterized protein LOC110370061	3.80474	2.78948	4.06895	5.11363	7.58525	4.52927	5.27437	3.70068	11.8299	4.3984	13.0311	3.51738	13.8828	4.24305	6.27466	4.80077	0.328971	0.184459	0.671578	0.238811	1.39205	0.581383	0.554716	0.131711	1.33074	0.420735	3.22084	0.289171	2.59748	0.199104	0.384612	0.0930032	Absent	Absent	Absent	Absent	Absent	Absent	Absent	Absent
LOC110370062	XP_021181447.1	U6 snRNA phosphodiesterase	4.08354	2.96408	3.22274	6.64442	9.45914	5.24595	4.61646	2.66194	13.7878	5.3272	15.5337	4.45863	14.8423	5.46036	6.79289	4.47279	0.201216	0.174252	0.647429	0.218244	1.18554	0.740056	1.62938	0.201752	1.4128	0.895282	3.83522	0.698691	3.00811	0.563135	0.255006	0.338199	Absent	Absent	Absent	Absent	Absent	Absent	Absent	Absent
LOC110370063	XP_021181448.1	coiled-coil domain-containing protein 93	3.19488	3.34731	3.60034	5.31403	5.87534	4.5396	5.74409	2.92512	9.66477	4.72099	11.401	4.18485	11.9323	4.55153	8.39233	4.82249	0.0794984	0.32371	0.594262	0.892135	0.689606	0.44564	0.638608	0.338678	2.42321	0.219378	4.91888	0.203787	3.25739	0.281784	0.904232	0.219984	Absent	Absent	Absent	Absent	Absent	Absent	Absent	Absent
LOC110370064	XP_021181449.1	DNA-directed RNA polymerase III subunit RPC7-like	8.86991	6.85504	9.43154	11.4433	11.7889	7.52918	7.40862	4.1473	4.96542	5.19034	4.95106	4.051	4.15608	3.76701	8.40276	5.10786	0.285534	0.5451	0.118445	1.47117	2.15408	0.521226	1.04137	0.667565	0.86911	0.740122	0.734659	0.489666	0.617003	0.306111	1.07475	0.320439	Absent	Absent	Absent	Absent	Absent	Absent	Absent	Absent
LOC110370065	XP_021181450.1	uncharacterized protein LOC110370065	5.14932	18.7641	2.20777	18.6556	1.75207	9.53906	40.1446	10.7721	6.52103	1.58937	4.45098	0.829262	4.38681	1.4834	53.7283	11.5547	1.43463	5.58959	0.442181	4.14431	0.660947	3.7978	6.0905	4.77599	1.816	0.349197	1.11269	0.0676779	0.971776	0.213872	5.86379	2.87391	Absent	Absent	Absent	Absent	Absent	Absent	Absent	Absent
LOC110370066	XP_021181452.1	uncharacterized protein LOC110370066	0.637646	4.55245	0.623657	8.76118	0.238023	6.70548	1.5918	0.212221	0.264096	0.0868782	0.342484	0.0319243	0.0707793	0.0899034	0.927234	0.102102	0.122643	1.19584	0.230337	2.57103	0.0856549	1.53058	0.463149	0.0707848	0.0785376	0.0408861	0.0436919	0.0319243	0.0707793	0.0293436	0.236761	0.0500146	Absent	Absent	Absent	Absent	Absent	Absent	Absent	Absent
LOC110370067	XP_021181453.1	WAS/WASL-interacting protein family member 2 isoform X1	31.6762	194.357	13.3247	135.722	31.8721	345.259	123.222	265.778	35.2279	17.8494	35.6674	4.10823	33.4233	8.50707	969.298	1299.95	2.0553	96.2637	3.058	7.57689	6.5198	69.931	35.7902	64.2108	7.25974	3.34608	12.3983	0.842658	8.57587	1.36128	114.998	73.351	Absent	Absent	Absent	Absent	Present	Absent	Absent	Absent
LOC110370068	XP_021181455.1	uncharacterized protein LOC110370068	31.0101	123.472	2.59767	76.3893	7.59707	196.385	160.795	112.731	13.682	9.298	5.59852	0.635821	6.32354	4.51538	54.9717	229.955	10.834	84.7496	1.65686	22.1914	1.57522	101.333	88.5835	60.8535	4.15854	5.30281	3.13514	0.330907	2.56542	4.32075	15.6093	105.695	Absent	Absent	Absent	Absent	Absent	Absent	Absent	Absent
LOC110370069	XP_021181456.1	sodium/hydrogen exchanger 8	10.2006	5.48804	3.96703	5.29673	10.4623	4.10712	8.30596	2.43034	13.062	7.80454	12.032	7.25302	13.5357	7.44429	19.0526	11.1669	1.25326	0.906059	0.808631	0.876602	1.05132	1.00256	2.54246	0.38487	0.741479	1.35727	1.78529	0.906294	1.669	0.75752	1.44275	2.08565	Absent	Absent	Absent	Absent	Absent	Absent	Absent	Absent
LOC110370070	XP_021181457.1	probable prefoldin subunit 4	57.1869	57.4979	27.6876	49.7916	32.6094	34.4784	33.8797	18.164	15.2916	14.9534	19.126	12.1459	13.9493	12.5338	36.6057	36.8185	6.77937	9.83062	3.51517	8.40911	6.07618	4.21953	1.46879	2.53677	2.38702	3.0968	2.12075	2.45646	1.48132	1.84715	5.29922	6.38278	Absent	Absent	Absent	Absent	Absent	Present	Present	Present
LOC110370071	XP_021181458.1	farnesoate epoxidase-like isoform X1	0.15526	0.638225	0.349396	0.5651	0.641601	0.855566	0.538097	3.12661	1.2025	1.40449	1.21258	1.29425	0.804841	0.532528	1.45368	6.24686	0.0590205	0.208079	0.115334	0.0715775	0.218716	0.266784	0.170999	0.575762	0.41628	0.285093	0.487346	0.174826	0.340833	0.255919	0.520812	0.595637	Absent	Absent	Absent	Absent	Absent	Absent	Absent	Absent
LOC110370072	XP_021181462.1	purine nucleoside phosphorylase-like isoform X1	14.7865	82.9097	14.2694	95.2939	12.2984	89.3661	85.6905	395.154	73.9919	276.93	63.0857	205.389	41.7863	50.3853	14.6014	91.0081	1.93449	11.0094	2.91969	14.2158	1.64693	6.75902	38.6225	110.623	18.7846	35.6947	13.3785	19.0418	13.1194	13.4712	4.77881	11.0307	Absent	Present	Present	Absent	Absent	Absent	Present	Absent
LOC110370073	XP_021181464.1	pentatricopeptide repeat-containing protein 1, mitochondrial	2.45871	2.38853	1.89589	2.61455	3.66748	2.15007	2.15313	1.57323	1.33792	1.22313	1.52158	0.867602	1.28666	0.757171	2.09641	2.06501	0.0768371	0.257739	0.135225	0.110682	0.856615	0.1917	0.555656	0.215433	0.145542	0.203366	0.389365	0.157363	0.192088	0.118461	0.322185	0.112069	Absent	Absent	Absent	Absent	Absent	Absent	Absent	Absent
LOC110370074	XP_021181465.1	eukaryotic translation initiation factor 3 subunit L isoform X1	217.316	273.367	210.686	274.423	228.58	198.353	368.516	276.488	227.92	149.917	201.095	130.976	202.121	129.496	350.987	239.507	4.8946	2.63427	10.8657	11.0919	20.2055	9.92157	28.2834	6.82082	36.574	15.0538	32.8922	13.7037	35.4061	11.2967	13.2373	9.59763	Present	Present	Present	Present	Present	Present	Present	Present
LOC110370075	XP_021181467.1	uncharacterized protein LOC110370075	0	0	0	0	0.0062786	0	0	0	0	0	0	0	0	0	0	0	0	0	0	0	0.0062786	0	0	0	0	0	0	0	0	0	0	0	Absent	Absent	Absent	Absent	Absent	Absent	Absent	Absent
LOC110370076	XP_021181469.1	ADP-ribosylation factor-like protein 4C	41.026	40.6291	28.7292	59.0649	89.6856	97.6856	71.4962	27.5045	118.223	78.9594	137.724	74.2877	130.586	58.985	125.502	41.3188	4.71076	16.2965	2.53265	9.51426	7.86978	21.4962	21.3298	5.26075	14.7204	10.2201	18.2832	6.96967	29.378	5.43813	18.0612	5.91405	Absent	Absent	Absent	Absent	Absent	Absent	Absent	Absent
LOC110370077	XP_021181471.1	glomulin-like isoform X1	47.168	27.9894	42.6292	29.3624	49.3247	21.7	35.5065	18.2011	33.9294	34.2724	39.0722	28.3851	30.2926	18.3719	63.3166	62.8525	2.56674	0.793554	3.18175	1.29935	7.07003	1.30394	4.57465	0.929803	3.17611	2.88161	6.62593	2.44841	4.8847	2.09922	6.87081	6.908	Absent	Present	Present	Present	Present	Absent	Present	Present
LOC110370078	XP_021181473.1	uncharacterized protein LOC110370078	5.20304	6.5599	4.09838	6.46293	7.26734	4.77258	16.7695	4.32276	20.8794	5.78324	22.517	5.16479	16.2036	4.64099	25.7927	6.96603	0.289321	0.29444	0.524899	1.09856	1.02587	0.458116	3.24923	0.207628	5.59114	0.991922	6.87023	0.683202	4.07726	0.480767	4.88936	0.43126	Absent	Absent	Absent	Absent	Absent	Absent	Absent	Absent
LOC110370079	XP_021181474.1	COP9 signalosome complex subunit 1	38.3841	35.369	33.3364	54.0261	49.8392	36.1927	62.2367	20.9641	42.4831	29.1128	42.208	25.8267	33.7392	22.1447	72.2661	24.7076	1.15035	2.63797	1.95723	1.95914	3.83865	4.04142	10.9733	1.39803	6.27059	1.92084	4.51724	1.57521	4.68431	0.540207	6.84911	1.75173	Absent	Absent	Present	Absent	Present	Absent	Absent	Present
LOC110370080	XP_021181477.1	gamma-glutamyl hydrolase A-like isoform X1	534.978	19.6972	427.289	23.9302	254.586	14.9054	450.724	60.3708	700.563	2900.33	194.045	53.7883	201.997	71.8203	8.407	12.2718	62.0926	5.7628	45.3507	9.48954	62.4397	1.29106	283.804	43.6803	602.986	1416.17	150.635	14.188	132.206	10.7836	0.913312	2.27401	Present	Present	Present	Present	Absent	Present	Present	Present
LOC110370081	XP_021181479.1	uncharacterized protein LOC110370081	3.35964	4.49032	1.72899	8.65359	9.18089	5.9632	4.25281	2.27667	11.9272	3.14202	12.768	3.77039	21.7248	3.0728	6.33331	4.99832	0.346916	1.43512	0.427363	0.043504	1.72932	1.20414	2.30051	0.504901	4.1545	0.740714	6.90919	0.495693	10.2109	0.149724	0.829954	0.800552	Absent	Absent	Absent	Absent	Absent	Absent	Absent	Absent
LOC110370082	XP_021181480.1	ATP-dependent RNA helicase dbp2-like isoform X1	48.9286	52.1926	24.9335	121.976	107.929	87.4684	148.758	41.1758	176.027	55.9814	144.356	51.124	178.216	54.1816	215.197	105.521	0.812228	16.3325	3.69189	2.63879	11.4933	13.8546	63.909	6.90936	20.309	8.56438	28.4675	5.59147	35.7331	2.93623	4.19142	17.2086	Absent	Present	Present	Present	Absent	Present	Present	Present
LOC110370083	XP_021181520.1	uncharacterized protein LOC110370083	0.0479554	0.0403186	0.0164431	0.0602679	0.0166987	0.360177	0.0796964	0.0887173	0.354283	0.00837083	0.230719	0.0325761	0.319006	0.0217748	0.321472	0.0744853	0.0178184	0.0156405	0.0164431	0.0307347	0.0096416	0.038138	0.00158733	0.0299825	0.033401	0.00837083	0.113735	0.0188719	0.211472	0.00727241	0.141333	0.0233008	Absent	Absent	Absent	Absent	Absent	Absent	Absent	Present
LOC110370084	XP_021181483.1	arf-GAP with dual PH domain-containing protein 1-like isoform X1	13.1909	16.1422	8.39046	14.8254	14.5313	12.4311	28.2138	8.85775	10.9133	13.3626	11.1782	14.481	10.3115	9.98603	51.8803	20.369	1.05401	3.35344	1.00003	1.6946	2.35876	1.55412	8.64836	1.62777	1.08461	1.90729	2.27255	1.4176	2.0666	2.06913	21.913	4.40004	Absent	Absent	Absent	Absent	Absent	Absent	Absent	Absent
LOC110370085	XP_021181486.1	uncharacterized protein LOC110370085	1.08875	114.566	0.0183217	6.26133	10.8928	164.306	21.7415	8.58687	12.868	0.343745	13.8497	0.0435444	5.91447	0.0335898	183.511	1.27707	1.04443	114.362	0.0183217	6.10774	5.94124	75.8042	21.629	8.34914	12.7307	0.288042	13.7367	0.0151018	5.83739	0.0102612	183.238	0.377487	Absent	Absent	Absent	Absent	Absent	Absent	Absent	Absent
LOC110370086	XP_021181487.1	3-phosphoinositide-dependent protein kinase 1 isoform X1	27.0415	59.7907	16.2734	45.642	36.3546	44.7135	82.3846	43.6499	97.2	59.3016	86.1028	61.4694	91.8492	46.0641	103.537	50.7144	4.16229	13.3869	1.58399	8.2329	5.04763	3.9525	23.5468	19.908	17.3889	12.9186	28.0537	11.4252	24.8034	7.09089	18.5498	8.44155	Absent	Absent	Absent	Absent	Absent	Absent	Absent	Absent
LOC110370087	XP_021181492.1	uncharacterized protein LOC110370087	64.7366	28.6079	47.3907	35.3225	48.4954	22.5107	23.3605	15.7275	17.8347	27.5067	20.5035	22.3075	15.8471	16.5433	24.6718	34.3552	0.780894	3.54928	4.21835	3.35673	7.74258	1.6536	2.81143	2.85586	0.631353	4.5546	2.64598	3.74219	1.98182	1.66074	2.96498	5.45539	Absent	Absent	Present	Absent	Absent	Present	Present	Present
LOC110370088	XP_021181493.1	IQ domain-containing protein K-like	0	0.00758145	0	0.0149881	0	0.324329	0	0.0161441	0	0	0	0	0	0	0.011584	0.0145448	0	0.00758145	0	0.0149881	0	0.0670799	0	0.0161441	0	0	0	0	0	0	0.011584	0.00840206	Absent	Absent	Absent	Absent	Absent	Absent	Absent	Absent
LOC110370089	XP_021181494.1	ATP-binding cassette sub-family G member 1	0.652354	5.12201	0.113972	4.83669	1.28764	6.42776	3.97039	1.11214	0.939478	2.61541	0.520471	3.03158	0.524552	0.722671	2.66628	0.76059	0.169936	1.79258	0.0175424	0.419574	0.439922	1.46152	2.19872	0.405861	0.219992	1.24226	0.254499	1.3829	0.29438	0.50214	0.0670681	0.392584	Absent	Absent	Absent	Absent	Absent	Absent	Absent	Absent
LOC110370090	XP_021181498.1	zinc finger CCCH-type with G patch domain-containing protein	2.19633	1.60723	2.26937	2.76527	4.47692	2.09534	2.62872	1.76852	2.51945	2.08822	2.8674	1.81689	2.32381	1.36727	3.00836	3.1067	0.143471	0.225574	0.139649	0.0697491	0.791583	0.203304	0.393959	0.348391	0.19386	0.347775	0.54455	0.238518	0.33371	0.138158	0.315486	0.297989	Absent	Absent	Absent	Absent	Absent	Absent	Absent	Absent
LOC110370091	XP_021181495.1	serine/threonine-protein kinase RIO1	6.12107	4.3842	3.06796	7.00217	7.62437	4.20477	3.19904	2.59206	3.47177	3.3441	3.91344	3.0154	3.52149	2.54433	5.01331	2.34971	0.179062	0.221445	0.372111	1.2123	1.65093	0.578787	1.13083	0.884734	0.739954	0.960496	1.36792	0.863987	0.851132	0.661961	0.784003	0.331272	Absent	Absent	Absent	Absent	Absent	Absent	Absent	Absent
LOC110370092	XP_021181496.1	ATPase family AAA domain-containing protein 5	1.328	1.59214	1.11563	3.17252	3.6017	2.19166	0.525601	0.495963	1.15152	0.646167	0.915822	0.574188	0.847693	0.488341	0.631292	0.599491	0.0748925	0.279434	0.180905	0.285823	0.893468	0.485601	0.230156	0.16416	0.0867352	0.132787	0.246052	0.0942421	0.112311	0.0600675	0.0988851	0.182491	Absent	Absent	Absent	Absent	Absent	Absent	Absent	Absent
LOC110370093	XP_021181499.1	protein extra-macrochaetae	120.364	87.6341	75.2561	89.0206	194.547	92.8982	443.563	121.289	625.414	357.276	566.5	307.513	591.606	115.722	346.103	172.181	9.10264	8.89165	6.01603	1.18852	47.7601	5.26419	58.688	13.5015	146.298	102.267	133.648	61.1942	154.814	18.3312	49.745	11.9982	Absent	Absent	Absent	Absent	Absent	Absent	Absent	Absent
LOC110370094	XP_021181500.1	xylosyltransferase oxt	7.8495	6.34679	6.57187	8.65229	11.7342	6.78339	7.90277	3.11541	7.85662	5.41784	8.14484	4.64758	7.83241	4.78279	10.4612	5.94202	0.295817	0.849357	0.609263	0.392536	2.11168	0.641333	1.50729	0.357676	0.475736	0.634631	0.803292	0.363878	0.948438	0.366755	1.18637	0.383341	Absent	Absent	Absent	Absent	Absent	Absent	Absent	Absent
LOC110370095	XP_021181501.1	uncharacterized protein C16orf52 homolog A	17.9739	37.2362	10.6637	24.2033	21.0472	27.3914	58.413	36.3506	44.3137	16.385	46.7289	12.4473	43.9547	12.0747	84.5898	63.2758	2.47428	2.39468	1.03182	2.21746	3.36455	2.32986	6.89192	2.90209	8.70473	0.807684	13.3375	0.702518	11.7452	1.96677	1.94546	0.992672	Absent	Absent	Absent	Absent	Absent	Absent	Absent	Absent
LOC110370096	XP_021181502.1	selenium-binding protein 1-A	9.58681	93.6299	14.6985	238.048	9.06751	129.009	118.081	178.8	134.714	6.69622	121.836	3.65701	113.596	3.58124	37.747	58.8571	0.729477	24.3714	5.58063	69.222	1.08064	49.089	95.1819	32.4578	18.5289	1.37197	28.8407	0.419344	31.935	0.357445	13.2832	17.8671	Present	Absent	Absent	Present	Present	Present	Present	Absent
LOC110370097	XP_021181503.1	oxidative stress-responsive serine-rich protein 1	19.2533	23.2741	15.5931	33.5084	32.124	31.2556	59.4714	20.022	77.7569	15.1527	91.0674	14.9092	97.1967	14.2562	90.1052	29.1969	1.05733	2.26272	1.75076	3.89842	5.49756	4.2889	11.8993	1.44744	15.6379	2.02664	31.8751	2.08766	29.5906	1.6225	6.40387	1.34087	Absent	Absent	Absent	Absent	Absent	Absent	Absent	Absent
LOC110370098	XP_021181505.1	cytochrome b-c1 complex subunit 2, mitochondrial-like	457.462	335.589	359.712	295.013	285.829	218.854	172.42	193.174	189.66	328.584	206.267	310.907	157.446	187.253	389.314	561.163	40.4213	18.686	27.7045	16.0964	11.9964	15.4954	9.56252	15.231	7.64316	24.1784	9.48645	19.6222	12.1832	11.851	60.6943	36.075	Present	Present	Present	Present	Present	Present	Present	Present
LOC110370100	XP_021181506.1	E3 ubiquitin-protein ligase FANCL	3.46327	3.96173	3.45405	4.64615	6.40688	4.26142	7.1116	4.09775	5.3551	3.10099	6.16211	2.26838	5.44106	2.38364	11.7377	6.27562	0.455865	0.195865	0.368059	0.566533	1.10583	0.387634	0.942308	0.132226	0.505819	0.525655	1.60733	0.497268	1.16611	0.301979	1.1524	0.598658	Absent	Absent	Absent	Absent	Absent	Absent	Absent	Absent
LOC110370101	XP_021181507.1	ATP-dependent RNA helicase p62	314.748	395.483	278.461	655.391	426.773	387.322	917.797	631.693	509.562	318.112	492.42	286.102	536.35	315.681	1014.53	777.545	12.1897	28.6899	5.9862	62.8483	68.228	28.991	260.026	138.708	82.9767	84.7643	112.251	94.5812	127.53	79.6102	100.304	89.9272	Absent	Absent	Present	Present	Present	Present	Present	Present
LOC110370102	XP_021181508.1	histone deacetylase Rpd3	31.2286	47.0905	24.3521	55.4055	56.0631	47.5102	50.6288	15.4849	28.1751	16.5879	26.8486	15.1358	24.3171	14.415	65.3102	28.0305	1.35626	4.03939	7.35114	15.5535	11.2759	6.52182	7.11983	3.2671	1.49296	4.40623	4.05523	2.79603	4.73332	1.87436	3.71288	4.86878	Present	Absent	Present	Present	Present	Absent	Present	Absent
LOC110370103	XP_021181509.1	E3 ubiquitin-protein ligase rnf146	13.7104	11.0752	7.82676	11.6765	13.7148	13.3821	17.3393	10.2701	15.3195	8.13358	16.6947	6.73031	12.8396	5.69493	20.3139	12.6496	1.56119	0.651859	0.744122	1.31596	2.21225	1.35831	0.687724	0.84748	3.24827	0.702597	4.77762	0.704626	2.67022	0.244897	2.69133	0.971662	Absent	Absent	Absent	Absent	Absent	Absent	Absent	Absent
LOC110370104	XP_021181510.1	cytochrome P450 6B6-like	38.5074	2.93212	37.2619	3.52633	29.7924	1.32294	0.285464	2.04099	12.0481	57.9012	16.7969	73.5937	4.6416	34.1362	2.22493	9.20251	5.37913	0.946006	3.65783	0.552987	11.0885	0.651094	0.178205	0.631886	10.0496	7.32102	13.9147	14.1687	1.904	4.5948	1.79981	1.57736	Absent	Present	Present	Absent	Absent	Present	Present	Present
LOC110370105	XP_021181511.1	collagen alpha-1(I) chain-like	0.73918	1.02042	0.413461	1.83513	0.839963	0.926895	34.9104	1.98731	16.0089	0.184439	17.3619	0.15721	24.7706	0.20859	32.8738	2.03652	0.210132	0.358693	0.0765639	0.43393	0.187144	0.102955	21.0836	0.685882	4.38844	0.029622	6.2518	0.0433436	7.77641	0.0257757	4.47904	0.697208	Absent	Absent	Absent	Absent	Absent	Absent	Absent	Absent
LOC110370106	XP_021181512.1	acyl-protein thioesterase 1	58.7779	53.4998	31.5361	64.2615	58.5819	42.5555	50.5718	19.7419	44.8322	40.6353	44.372	36.227	43.0166	30.7478	69.4273	37.6933	2.95508	3.40036	6.50076	9.93769	7.5143	6.66527	11.2094	4.49417	2.1047	7.46814	2.18545	6.03386	3.75196	4.13989	4.86925	6.85348	Present	Present	Present	Present	Present	Present	Present	Present
LOC110370107	XP_021181515.1	titin-like isoform X1	1.66896	12.6685	0.856785	15.0016	2.87106	29.7914	67.0423	21.4755	6.41169	0.696425	2.36414	0.269725	2.53249	0.319069	147.063	156.608	0.225617	4.59701	0.251622	2.64635	1.07872	6.72643	33.8523	3.35657	1.35756	0.138383	0.947407	0.0555277	0.955368	0.0542375	32.1513	16.7392	Absent	Absent	Absent	Absent	Present	Absent	Absent	Absent
LOC110370108	XP_021181513.1	cuticle protein 38-like	0.00673092	1.49417	0.00665552	39.1089	0.283904	16.8133	0.62475	0.69068	0.0136155	0	0.0773524	0.0125907	0.0102114	0	0.280865	0.0985069	0.00673092	0.613877	0.00665552	36.4335	0.283904	5.85671	0.563011	0.375297	0.0136155	0	0.0773524	0.00727066	0.0102114	0	0.280865	0.0428987	Absent	Absent	Absent	Absent	Absent	Absent	Absent	Absent
LOC110370110	XP_021181514.1	uncharacterized protein LOC110370110 isoform X1	3.3648	5.52152	2.7489	9.95644	5.68552	10.6076	29.6465	8.15998	7.59678	2.59681	7.65601	2.02141	7.65498	2.13591	38.4621	11.0872	0.399366	0.800762	0.385171	0.531825	0.738794	1.44428	10.2319	0.996103	1.18352	0.175584	2.20141	0.0872366	2.03855	0.212799	3.08592	1.133	Absent	Absent	Absent	Absent	Absent	Absent	Absent	Absent
LOC110370111	XP_021181518.1	methyltransferase-like protein 9	4.77596	7.425	0.493866	2.84751	2.53229	1.43943	1.61323	1.36304	1.50783	2.60624	1.55134	3.27769	1.60266	3.35018	2.05807	2.58871	0.765074	0.49876	0.223065	0.666013	0.204345	0.278898	0.63242	0.404636	0.45811	0.790283	0.52412	0.946861	0.909402	0.698587	1.01225	0.873413	Present	Present	Present	Present	Absent	Absent	Absent	Absent
LOC110370112	XP_021181519.1	LOW QUALITY PROTEIN: sodium-coupled monocarboxylate transporter 2-like	1.22541	0.260645	0.0300299	0.036207	0.0233423	0.0394591	1.05589	0.0471887	51.3616	0.0240622	54.4834	0.200889	47.25	0.128905	6.96606	1.75835	0.356382	0.197938	0.0144634	0.0220428	0.00803109	0.00958735	0.480742	0.0356635	13.7461	0.0139838	16.1505	0.054749	12.7315	0.0288596	0.790792	0.301753	Absent	Absent	Absent	Absent	Absent	Absent	Absent	Absent
LOC110370113	XP_021181521.1	DNA-directed RNA polymerase III subunit RPC8	9.09672	7.92872	5.856	8.51409	7.72741	5.8764	5.22076	3.50697	2.51791	2.4534	3.1846	1.93376	2.21044	1.64649	4.76529	4.29609	0.578467	1.10492	0.595743	0.797783	1.83321	0.815506	0.892808	0.483565	0.308652	0.376855	0.810135	0.362481	0.509693	0.209811	0.896067	0.332825	Absent	Absent	Absent	Absent	Absent	Absent	Absent	Absent
LOC110370114	XP_021181522.1	p21-activated protein kinase-interacting protein 1-like	19.0108	12.0664	13.9955	19.8862	16.0445	9.54228	11.4664	11.757	6.70105	9.51904	7.01219	7.55549	5.60325	5.95437	11.5276	10.4776	1.39337	0.98328	2.47763	5.28163	2.77795	0.911804	0.707886	2.73996	1.14301	2.07134	1.60825	1.97632	1.14518	1.10949	1.2511	1.18999	Absent	Absent	Absent	Absent	Absent	Absent	Absent	Absent
LOC110370115	XP_021181523.1	ATP-dependent DNA helicase Q4	1.35472	1.79923	0.994663	3.14183	2.88242	2.45511	1.69544	1.30658	2.93851	1.0416	2.94932	0.944992	3.01905	0.922272	2.36484	1.66151	0.20313	0.17229	0.119762	0.452438	0.492324	0.42901	0.659494	0.206425	0.573382	0.139214	1.01857	0.167282	0.918536	0.140616	0.543945	0.0591295	Absent	Absent	Absent	Absent	Absent	Absent	Absent	Absent
LOC110370118	XP_021181525.1	uncharacterized protein C7orf50 homolog	38.1545	34.8077	32.939	55.7036	37.6547	31.5016	18.5351	21.742	12.0132	18.2353	13.9517	12.6266	11.5885	13.2467	14.9629	15.6986	2.17444	7.93093	3.52304	14.4616	9.28309	2.90922	1.69093	5.51671	0.649806	3.01852	2.3932	1.88266	1.74583	1.34226	2.15492	0.683362	Absent	Absent	Present	Absent	Absent	Absent	Absent	Absent
LOC110370119	XP_021181526.1	thioredoxin, mitochondrial	193.326	148.761	125.294	114.136	98.2201	67.56	163.738	121.924	103.779	187.683	129.815	145.642	106.99	123.313	263.409	349.317	19.4641	16.2197	16.7558	10.3265	3.34651	6.76188	2.65956	8.33837	6.99772	17.7622	7.91788	13.6131	8.81447	7.28826	10.7793	10.619	Absent	Present	Present	Absent	Present	Present	Present	Present
LOC110370121	XP_021181527.1	pupal cuticle protein C1B-like	23.1543	263.027	27.7467	211.124	9.82506	49.7136	40.7058	51.4754	9.7931	28.6295	7.59249	23.8684	7.59615	13.3417	242.65	107.581	4.8993	65.2283	9.48586	32.0111	5.79965	23.4738	12.3823	22.4712	2.75647	2.39587	2.06101	2.86412	2.24178	1.74585	60.397	11.9316	Absent	Absent	Absent	Absent	Absent	Absent	Absent	Absent
LOC110370123	XP_021181528.1	YTH domain-containing protein 1	10.421	12.2493	8.87215	13.7253	12.5591	11.0507	15.9918	7.18959	13.1019	6.71581	12.9725	5.07977	14.5021	4.79023	18.0235	9.62654	0.600698	0.806514	0.6604	1.97035	1.73254	0.936123	1.7418	0.655928	1.24844	0.623536	2.78363	0.680762	2.52306	0.279253	2.00943	0.537734	Absent	Absent	Absent	Absent	Absent	Absent	Absent	Absent
LOC110370124	XP_021181529.1	DEAD-box ATP-dependent RNA helicase 20-like	37.5477	20.2699	31.8219	31.6481	41.2722	18.6187	13.9167	12.2974	11.6071	17.3854	12.612	14.0042	9.81552	10.0871	18.6383	22.2509	2.41292	2.8862	3.2592	4.68968	10.0645	0.691911	1.02295	2.15581	1.22293	3.54984	2.60194	2.63972	2.10405	1.29065	2.52248	1.6309	Absent	Absent	Absent	Absent	Present	Present	Present	Present
LOC110370125	XP_021181532.1	zinc finger protein 14-like	16.0544	5.26978	15.3207	7.1998	13.3973	4.90837	6.843	4.66764	24.9083	34.1174	26.0935	24.5676	14.5683	19.8092	19.2138	33.7146	2.60838	1.02349	2.67845	1.42214	3.13464	0.676273	0.419087	0.469837	9.64786	5.49441	8.2194	3.4127	3.46993	1.91054	2.04107	1.60563	Absent	Absent	Absent	Absent	Absent	Absent	Absent	Absent
LOC110370126	XP_021181530.1	nucleoprotein TPR	10.4716	10.5646	12.0149	21.2378	30.51	13.5136	9.60744	7.45412	12.0128	11.0673	11.2092	10.0966	10.577	9.05411	13.3396	14.5599	2.01925	2.61153	1.85376	1.45928	4.51872	3.65499	3.90656	1.58037	1.16879	2.11124	1.84414	1.36274	1.25844	0.68115	1.06134	0.599516	Absent	Present	Present	Absent	Absent	Present	Present	Present
LOC110370127	XP_021181531.1	cuticle protein 70, isoforms A and B-like	0.0191982	0.381819	0	2.07113	0	0.939783	0.0814587	0.0129043	0.100831	0	0	0	0.0262579	0.0157741	0	0.0170294	0.0191982	0.186817	0	0.980023	0	0.317201	0.0471961	0.0129043	0.100831	0	0	0	0.0262579	0.0157741	0	0.0170294	Absent	Absent	Absent	Absent	Absent	Absent	Absent	Absent
LOC110370128	XP_021181533.1	glycine-rich cell wall structural protein-like	0	0	0	0	0	0.00529803	0	0	0	0	0	0	0	0	0	0	0	0	0	0	0	0.00529803	0	0	0	0	0	0	0	0	0	0	Absent	Absent	Absent	Absent	Absent	Absent	Absent	Absent
LOC110370129	XP_021181534.1	glycine-rich cell wall structural protein-like	0	0	0	0.0101982	0	0.0114544	0	0	0	0	0	0	0	0	0	0.00772697	0	0	0	0.0101982	0	0.0114544	0	0	0	0	0	0	0	0	0	0.00772697	Absent	Absent	Absent	Absent	Absent	Absent	Absent	Absent
LOC110370130	XP_021181535.1	neurogenic differentiation factor 1	3.14344	1.07012	1.98725	0.808585	2.26415	0.748102	17.8309	17.2724	6.17683	1.82189	12.0931	1.61004	17.6595	1.12814	51.6611	21.8888	0.360171	0.289468	0.244142	0.164998	0.371942	0.210808	11.6721	5.48228	1.382	0.175068	2.27792	0.267122	4.73921	0.144988	5.83588	4.44245	Absent	Absent	Absent	Absent	Absent	Absent	Absent	Absent
LOC110370131	XP_021181536.1	cuticle protein 63-like	0.399403	97.3454	0.0746647	8.09704	297.001	1204.19	67.4527	1.11497	6.439	1.05741	3.99891	1.00934	2.16146	0.359787	24.6853	16.7105	0.228469	96.4666	0.0578149	6.3948	164.939	585.158	67.1657	0.849753	6.30388	0.837022	3.82018	0.94922	1.57131	0.292136	24.4963	15.9419	Absent	Absent	Absent	Absent	Absent	Absent	Absent	Absent
LOC110370132	XP_021181537.1	U3 small nucleolar RNA-associated protein 4 homolog	15.0155	9.09767	11.3072	15.0024	14.4847	8.67496	9.05328	9.26357	13.4866	6.78366	11.7361	5.43567	6.61677	4.22016	8.72855	8.40435	0.960539	0.702192	0.934307	2.79991	2.41282	0.867122	0.989136	2.20483	7.72761	1.34613	6.43274	1.34737	2.52362	0.770932	0.587088	0.928761	Absent	Absent	Absent	Absent	Absent	Absent	Absent	Absent
LOC110370133	XP_021181538.1	uncharacterized protein LOC110370133	1.87402	0.083086	0.284622	0.00898519	2.2308	0.336845	0.725799	0.268663	4.3171	0.174621	4.93587	0.137745	3.17346	0.0675973	2.48985	3.18607	0.266999	0.0240187	0.125107	0.00898519	0.654773	0.0494145	0.20609	0.0983057	2.83239	0.139932	2.92676	0.0637164	1.60508	0.0575635	0.367184	0.243612	Absent	Absent	Absent	Absent	Absent	Absent	Absent	Absent
LOC110370134	XP_021181539.1	putative inactive cysteine synthase 2	68.9878	42.463	35.3657	38.891	6.8355	38.0603	140.133	54.5254	28.1551	11.4764	18.0308	14.4558	23.3753	51.7477	477.869	1083.7	16.2684	16.3618	10.542	5.99633	2.71156	17.5229	32.3918	12.5415	10.9913	1.52022	6.28327	11.2253	16.6513	7.95082	113.426	128.076	Present	Present	Absent	Present	Present	Present	Present	Present
LOC110370135	XP_021181543.1	60S ribosomal protein L30	2498.9	2948.56	2207.89	2733.56	1975.05	2096.45	2204.57	2966.15	1286.19	1548.56	1230.72	1285.94	1058.83	1142.57	1632.61	2085.49	22.3195	143.366	180.274	118.004	151.241	96.4567	155.083	239.031	144.345	205.241	137.476	228.841	115.276	174.978	45.1147	69.7946	Present	Present	Present	Present	Present	Present	Present	Present
LOC110370136	XP_021181540.1	FIT family protein CG10671	38.5841	55.2196	18.7837	53.4604	31.0289	43.4359	43.8397	13.581	27.1794	14.5816	27.2823	13.7953	29.1668	13.655	50.2286	23.2107	2.70299	3.41259	0.96621	5.35284	4.46314	5.64523	7.58015	1.78383	1.80201	1.48245	2.67561	1.41	0.841993	0.70509	4.81047	2.59329	Absent	Present	Absent	Absent	Absent	Absent	Absent	Present
LOC110370137	XP_021181541.1	ganglioside-induced differentiation-associated protein 1	70.0551	6.44018	38.9193	3.53774	40.9196	3.49778	4.43009	2.33931	21.3292	51.8708	27.2701	58.4221	15.0082	15.5195	56.4598	220.134	16.4759	2.74483	3.21009	0.820956	4.11519	0.679396	0.595162	0.461046	9.69678	5.8143	11.7169	6.50022	4.60914	2.07233	5.51011	39.4333	Absent	Present	Present	Present	Present	Present	Present	Present
LOC110370138	XP_021181542.1	chromobox protein homolog 5-like isoform X1	53.178	82.563	28.8714	93.8237	79.6911	73.8157	89.4096	32.127	58.7479	24.6202	55.7322	22.585	58.508	19.3623	116.204	47.8935	7.82383	12.6047	4.84227	14.8579	18.5532	12.5467	31.1576	4.29618	9.58528	5.43174	13.5641	3.69532	15.2358	2.00948	6.15598	6.46025	Absent	Absent	Absent	Present	Absent	Absent	Absent	Present
LOC110370139	XP_021181545.1	integumentary mucin C.1-like	0.0435258	126.664	0.011895	65.4738	0	6.36909	0.0763925	0.124103	0.0243341	0.026113	0	0.011214	0	0.0219271	0.282914	0.213116	0.0286449	41.2692	0.011895	14.9184	0	2.47688	0.0180454	0.0796829	0.0243341	0.0151552	0	0.011214	0	0.0219271	0.179843	0.0492963	Absent	Absent	Absent	Absent	Absent	Absent	Absent	Absent
LOC110370140	XP_021181546.1	meiosis-specific with OB domain-containing protein	0.369563	0.040382	0.1868	0.213064	0.214108	0.541833	0.166384	0.117804	0.335677	0.151309	0.305062	0.0582798	0.294678	0.128555	1.11019	0.677363	0.0947274	0.018659	0.0386692	0.078114	0.0580294	0.153276	0.0327737	0.0275531	0.0314356	0.0421763	0.181739	0.0271074	0.0221651	0.0372506	0.313878	0.101607	Absent	Absent	Absent	Absent	Absent	Absent	Absent	Absent
LOC110370141	XP_021181547.1	60S ribosomal protein L14	3725.73	4237.02	2918.42	3934.04	2534.02	2777.85	3478.42	3726.39	2172.65	2009.1	2078.81	1797.42	1736.74	1597.42	3104.73	3034.76	131.24	191.556	145.359	114.29	176.069	144.143	132.899	248.912	271.562	182.78	300.284	229.944	252.815	200.042	137.558	87.4175	Present	Present	Present	Present	Present	Present	Present	Present
LOC110370142	XP_021181548.1	uncharacterized protein LOC110370142	0.00997999	0.273362	0.0747133	0.121559	0.0369166	0.0296466	0.126098	0.228539	0.130818	0	0.0447893	0.00824905	0.102995	0.0149041	0.106441	0.0123632	0.00997999	0.0864293	0.0426583	0.0344552	0.0213592	0.0194524	0.0428025	0.135577	0.0761992	0	0.0274464	0.00824905	0.0554745	0.0086053	0.0305489	0.0123632	Absent	Absent	Absent	Absent	Absent	Absent	Absent	Absent
LOC110370143	XP_021181549.1	uncharacterized protein LOC110370143 isoform X1	0	0.0446097	0.00764331	0.0303109	0	0.119256	0.0121378	0.0630653	0	0	0	0.0143743	0.0116967	0	0.141878	0.00758584	0	0.0256349	0.00764331	0.0205005	0	0.0571184	0.0121378	0.0342327	0	0	0	0.0143743	0.0116967	0	0.0452615	0.00758584	Absent	Absent	Absent	Absent	Absent	Absent	Absent	Absent
LOC110370144	XP_021181554.1	uncharacterized protein LOC110370144	0.00586917	0.0725409	0.0124158	0.154396	0.00584739	0.320863	0	0.191339	0	0.0124048	0	0.00541278	0	0.0100564	0.0341418	0.0192605	0.00586917	0.0277951	0.00719642	0.0247893	0.00584739	0.0887736	0	0.0595574	0	0.0072352	0	0.00541278	0	0.00580634	0.0170775	0.0127787	Absent	Absent	Absent	Absent	Absent	Absent	Absent	Absent
LOC110370145	XP_021181551.1	cuticle protein 38-like	0.0192163	0.0904835	0.0191622	0.546575	0.00862634	0.28396	0	0.0359471	0.0165517	0	0.0139934	0.0167821	0.012931	0	0	0	0.011235	0.0522465	0.0191622	0.413471	0.00862634	0.155964	0	0.0281196	0.0165517	0	0.0139934	0.00971643	0.012931	0	0	0	Absent	Absent	Absent	Absent	Absent	Absent	Absent	Absent
LOC110370146	XP_021181552.1	uncharacterized protein LOC110370146	0.0440246	0.0959471	0.088807	156.912	1.47276	16.0277	0.296478	22.5701	2.70515	0.48041	3.00552	0.731346	2.14226	0.608562	0.320707	0.265338	0.0440246	0.0804031	0.0447351	152.977	1.34486	8.34592	0.211629	7.9378	1.29465	0.114389	1.27564	0.179478	0.504625	0.194891	0.117404	0.0673342	Absent	Absent	Absent	Absent	Absent	Absent	Absent	Absent
LOC110370147	XP_021181553.1	uncharacterized protein LOC110370147	0.0866195	0	0.0137168	7.80539	0.0897055	5.44605	0	1.00561	3.38493	0.326095	2.53067	0.463726	1.26074	0.235669	2.57573	0.0916917	0.0541352	0	0.0137168	7.65411	0.0315888	2.96066	0	0.325796	1.72626	0.112798	1.42943	0.101532	0.395007	0.0591107	0.18347	0.0417803	Absent	Absent	Absent	Absent	Absent	Absent	Absent	Absent
LOC110370148	XP_021181555.1	vegetative cell wall protein gp1-like	0	0.014847	0	0.0662884	38.086	58.6913	0.467307	0	0.0411725	0	0	0	0	0	2.57478	0	0	0.014847	0	0.0662884	25.5229	33.8325	0.467307	0	0.0411725	0	0	0	0	0	2.57478	0	Present	Present	Present	Present	Absent	Absent	Absent	Absent
LOC110370149	XP_021181556.1	opsin-2	0	4.40455	0.00886206	5.30163	0	0.464578	0	0.885113	0	0	0.00734746	0.00888399	0	0	0.0199905	0.00901853	0	1.42611	0.00511652	1.04027	0	0.16333	0	0.648655	0	0	0.00734746	0.00513933	0	0	0.0111192	0.00520972	Absent	Absent	Absent	Absent	Absent	Absent	Absent	Absent
LOC110370150	XP_021181557.1	cyclin-dependent kinase inhibitor 1C-like	0.996741	79.5391	0.0350318	7.14841	103.11	504.37	36.2409	1.77722	2.15012	1.17313	0.705077	1.07545	0.41101	0.406361	12.4391	28.8977	0.580828	78.0281	0.0350318	5.50506	56.272	179.259	36.065	1.70598	2.15012	1.15854	0.705077	1.07545	0.41101	0.406361	12.4391	28.8754	Absent	Absent	Absent	Absent	Absent	Absent	Absent	Absent
LOC110370151	XP_021181558.1	pupal cuticle protein C1B-like	2.0122	2.12884	0.890458	13.6447	119.72	563.449	52.0536	3.82724	13.0899	1.97752	14.4828	1.57074	8.67197	1.19733	22.1277	10.3498	0.633975	0.305479	0.667077	7.86968	77.4521	373.639	49.1023	0.997059	11.879	0.370145	14.2159	0.434204	8.29777	0.354855	15.9142	3.60044	Absent	Absent	Absent	Absent	Absent	Absent	Absent	Absent
LOC110370152	XP_021181559.1	uncharacterized protein LOC110370152	0	0	0	0	0	0	0	0	0	0	0	0	0	0	0	0	0	0	0	0	0	0	0	0	0	0	0	0	0	0	0	0	Absent	Absent	Absent	Absent	Absent	Absent	Absent	Absent
LOC110370153	XP_021181560.1	GATA zinc finger domain-containing protein 14-like	0	0	0	0	0	0.109521	0	0	0	0	0	0	0	0	0.0262746	0	0	0	0	0	0	0.0527997	0	0	0	0	0	0	0	0	0.0131708	0	Absent	Absent	Absent	Absent	Absent	Absent	Absent	Absent
LOC110370154	XP_021181561.1	integral membrane protein GPR155 isoform X1	3.08503	2.9855	2.27085	4.93738	4.51204	4.86534	8.93245	2.66056	3.85279	7.41494	2.97132	3.34913	3.1854	2.62061	10.8334	5.72861	0.344187	0.241933	0.615743	0.773625	0.472238	1.26945	3.46932	0.348941	0.31482	1.30508	0.373313	0.519804	0.394721	0.156201	0.369365	0.559964	Absent	Absent	Absent	Absent	Absent	Absent	Absent	Absent
LOC110370155	XP_021181566.1	exostosin-3	0.873371	1.75405	0.866203	2.77459	2.58535	2.33284	2.08655	0.91216	2.72435	1.00844	2.31805	1.09355	1.96461	0.894251	3.43237	1.44123	0.139389	0.393961	0.163364	0.467458	0.272878	0.327545	0.790862	0.14199	0.819733	0.184166	0.582509	0.177652	0.431758	0.163825	0.590456	0.0624647	Absent	Absent	Absent	Absent	Absent	Absent	Absent	Absent
LOC110370156	XP_021181563.1	uncharacterized protein LOC110370156	0	0.0086651	0	0	0	0.45471	0.0149808	0	0	0	0	0	0	0	0.429645	0.245489	0	0.0086651	0	0	0	0.110312	0.0149808	0	0	0	0	0	0	0	0.346131	0.115436	Absent	Absent	Absent	Absent	Absent	Absent	Absent	Absent
LOC110370157	XP_021181564.1	uncharacterized protein LOC110370157	0	0	0	0	0	0	0	0.0139293	0	0	0.0597417	0	0.0224478	0	0.125091	0	0	0	0	0	0	0	0	0.0139293	0	0	0.0597417	0	0.0224478	0	0.0274407	0	Absent	Absent	Absent	Absent	Absent	Absent	Absent	Absent
LOC110370158	XP_021181565.1	RNA exonuclease 1	5.82204	5.11594	4.74595	7.6561	7.83831	5.48026	5.03244	3.85	3.63281	3.39711	4.65619	2.88596	3.6927	2.26259	6.89449	3.98253	0.544238	0.248972	0.519054	1.10303	1.89751	0.231357	0.519419	0.696322	0.571351	0.66599	1.39099	0.619319	0.994898	0.4726	0.669305	0.293761	Absent	Absent	Absent	Absent	Absent	Absent	Absent	Absent
LOC110370159	XP_021181567.1	UBA-like domain-containing protein 1	40.4205	54.4919	24.5075	40.2756	52.817	41.653	78.334	43.6564	71.825	38.528	69.1925	33.4474	65.243	32.5652	96.8184	72.0475	3.67166	4.47744	1.39519	3.93024	9.0074	5.69494	15.9072	7.04177	10.5258	5.20341	15.7273	5.18314	12.1774	5.37448	5.83032	3.55725	Absent	Absent	Absent	Absent	Absent	Absent	Absent	Absent
LOC110370160	XP_021181568.1	glucose-fructose oxidoreductase domain-containing protein 1	6.89905	5.15048	3.28301	5.92001	9.57707	4.29729	8.89732	2.9987	6.04117	4.83742	6.09214	4.20706	5.95286	3.95028	12.2132	5.45349	0.460181	0.491677	0.289502	0.41363	1.87239	0.579303	1.99479	0.428621	0.48225	1.16243	1.25822	0.811898	1.00273	0.382436	0.539765	0.708624	Absent	Absent	Absent	Absent	Absent	Absent	Absent	Absent
LOC110370161	XP_021181569.1	esterase FE4-like	6.94179	8.47269	4.15406	11.5094	7.37616	12.4495	12.901	8.67906	6.64789	11.3316	5.25698	6.305	3.07391	3.50578	13.9275	13.831	1.00398	0.69343	0.882797	1.21446	0.785523	0.868922	1.43679	0.775187	0.408726	3.20304	0.985233	1.31364	0.453074	0.548372	2.99138	1.274	Absent	Present	Absent	Absent	Absent	Absent	Absent	Absent
LOC110370162	XP_021181570.1	pupal cuticle protein C1B-like	2.96456	2.94358	1.48525	14.5852	140.874	672.457	72.3288	3.62932	17.1193	2.49644	22.7688	1.56598	12.8169	1.48532	28.2546	12.6107	1.21636	0.707011	1.14487	9.15309	90.2568	442.706	69.0732	0.797647	15.9013	0.199666	22.4593	0.518999	12.2974	0.442504	21.8855	4.4981	Absent	Absent	Absent	Absent	Absent	Absent	Absent	Absent
LOC110370163	XP_021181571.1	pupal cuticle protein C1B-like	1.63597	2.50722	0.955915	13.7724	118.676	535.615	43.5565	3.88596	10.7003	2.15018	11.8106	1.64907	6.50338	0.933893	22.3967	13.0403	0.59042	0.701524	0.702197	7.63727	77.2918	356.499	39.8904	0.751438	8.98532	0.334441	11.6559	0.511541	6.02254	0.265252	15.4003	4.11597	Absent	Absent	Absent	Absent	Absent	Absent	Absent	Absent
LOC110370164	XP_021181572.1	pupal cuticle protein C1B-like	2.73356	2.69471	1.19534	16.0202	152.958	684.234	71.6976	5.2865	20.1395	2.88543	21.2629	2.12928	14.4034	1.44671	37.2091	16.8095	1.03752	0.547425	0.845092	9.66871	98.9116	448.557	66.389	1.27772	18.4251	0.235841	20.9452	0.718589	13.52	0.632652	26.2915	5.70867	Absent	Absent	Absent	Absent	Absent	Absent	Absent	Absent
LOC110370165	XP_021181575.1	multidrug resistance-associated protein 4-like	3.25781	6.62121	1.76876	11.4252	1.99908	5.66283	9.94582	3.69516	3.21196	0.618218	3.76705	0.478752	3.78234	0.458993	15.7674	24.7207	0.222568	0.838056	0.104786	0.777217	0.147361	1.5962	3.03094	0.49977	1.0239	0.148585	1.49866	0.0353658	1.64852	0.0601173	0.840462	1.07672	Absent	Absent	Absent	Absent	Present	Absent	Absent	Absent
LOC110370167	XP_021181573.1	gamma-aminobutyric acid receptor-associated protein	258.644	270.687	185.977	249.648	344.127	244.309	776.239	256.77	1195.23	425.299	1381.73	322.838	1251.91	317.534	1431.79	591.736	33.8309	34.189	8.29584	5.46856	68.0477	30.8607	114.853	15.1486	133.011	29.529	309.45	37.3525	234.355	20.1036	154.37	27.2126	Absent	Present	Present	Absent	Absent	Absent	Absent	Present
LOC110370168	XP_021181574.1	uncharacterized protein LOC110370168	2.75542	6.7246	1.84117	2.80994	0.0873023	0.00863228	0	0.0590921	0	0	0	0	0.27562	0.0917017	2.5106	0.0627234	1.44295	1.90861	0.831402	0.921118	0.0341012	0.00863228	0	0.0351221	0	0	0	0	0.198229	0.0206123	0.898761	0.0269956	Absent	Absent	Absent	Absent	Absent	Absent	Absent	Absent
LOC110370169	XP_021181577.1	putative E3 ubiquitin-protein ligase SINAT1 isoform X2	106.093	5.52062	71.3474	6.04198	180.064	4.22949	19.9136	1.55258	135.943	449.271	72.6876	321.97	52.1088	218.222	7.18696	1.72337	12.5152	1.30478	10.0741	0.687166	31.3109	0.489274	18.9882	0.487895	49.9081	57.5001	19.8116	68.3059	10.5967	34.4086	0.81287	0.38415	Absent	Present	Present	Present	Absent	Present	Present	Present
LOC110370170	XP_021181589.1	uncharacterized protein LOC110370170 isoform X1	10.8091	8.65087	9.90723	16.45	13.0574	13.5127	43.1206	8.81395	26.692	9.50353	30.4	5.66762	46.172	6.17233	32.0083	9.2205	1.86618	1.61387	0.985244	2.77746	0.709553	3.73891	9.14075	1.48543	2.03236	1.09051	4.48423	0.959079	5.1623	1.55905	0.249189	2.21165	Absent	Absent	Absent	Absent	Absent	Absent	Absent	Absent
LOC110370171	XP_021181586.1	lipase 3-like	0.0258244	0.0106431	8.41417	0.00359937	0.066504	0	0.00604146	0	0.0567013	0.0303633	9.2945	0.0636409	0.0627726	12.8231	0	0	0.00845626	0.00649618	8.37732	0.00359937	0.0246817	0	0.00604146	0	0.0567013	0.0130881	9.2945	0.0238286	0.0627726	4.55849	0	0	Absent	Absent	Absent	Absent	Absent	Absent	Absent	Absent
LOC110370172	XP_021181587.1	uncharacterized protein LOC110370172	0.00517131	0.107408	0	0.0820106	0.00523366	0.00608873	0.0253144	0.186195	0.00848982	0.00481962	0	0.0145775	0	0.0135429	0.0382075	0	0.00517131	0.0445303	0	0.0299609	0.00523366	0.00608873	0.014879	0.088174	0.00848982	0.00481962	0	0.0093682	0	0.00452308	0.0382075	0	Absent	Absent	Absent	Absent	Absent	Absent	Absent	Absent
LOC110370173	XP_021181588.1	LOW QUALITY PROTEIN: uncharacterized protein LOC110370173	2.85725	3.3753	3.13394	4.82872	6.07921	3.22888	5.1385	2.71393	6.4757	3.77027	5.90692	3.5556	5.53826	2.96103	6.9177	4.29387	0.342259	0.351956	0.471917	0.582913	0.933133	0.370643	1.399	0.445409	1.07724	0.28466	1.41473	0.156476	1.11638	0.18908	0.404775	0.298114	Absent	Absent	Absent	Absent	Absent	Absent	Absent	Absent
LOC110370174	XP_021181590.1	LOW QUALITY PROTEIN: glutamate receptor ionotropic, NMDA 2B-like	0.182806	1.14942	0.229963	0.436844	0.213904	0.0976697	0.409136	1.99963	0.200378	0.246995	0.207889	0.209418	0.250673	0.149196	0.178366	0.178211	0.0236343	0.137715	0.0427724	0.0483353	0.0277165	0.0358956	0.13177	0.776041	0.0602883	0.0164678	0.0312971	0.0197516	0.0842741	0.0196099	0.0516124	0.0344048	Absent	Absent	Absent	Absent	Absent	Absent	Absent	Absent
LOC110370175	XP_021181591.1	ommochrome-binding protein-like	0.478045	48.3166	0.0733625	31.1217	0.0947257	9.78438	5516.58	8.32961	441.59	4.21434	4.41475	0.404548	66.8154	0.284343	9572.27	12.394	0.242767	19.7241	0.0491339	15.1747	0.0410448	1.46376	995.405	2.43717	100.301	2.56557	0.942448	0.0945772	53.1379	0.0998507	1371.9	3.09253	Absent	Absent	Absent	Absent	Absent	Absent	Absent	Absent
LOC110370176	XP_021181592.1	lipase 3-like	83.5625	0.338064	189.644	0.461037	113.274	0.0124139	0	0.00913722	15.4281	11.9667	123.102	93.4064	159.113	130.414	0.00565753	0	28.7953	0.14388	23.8452	0.444768	25.8834	0.00422799	0	0.00913722	15.2741	3.4938	116.054	14.9327	149.922	5.38084	0.00565753	0	Absent	Absent	Absent	Absent	Absent	Absent	Absent	Present
LOC110370177	XP_021181593.1	vitelline membrane protein Vm26Ab-like	6.97904	14.94	5.78653	30.372	36.4956	189.656	51.2395	43.021	9.33907	30.4517	7.14187	17.8211	4.16566	11.1239	47.5215	103.578	1.51556	4.99477	2.7885	13.4924	22.4434	109.985	22.2005	10.3324	1.75791	5.25032	1.14959	1.99421	1.27828	1.11705	9.31123	13.3105	Absent	Absent	Absent	Absent	Absent	Absent	Absent	Absent
LOC110370178	XP_021181628.1	NAD(P) transhydrogenase, mitochondrial-like	29.2602	37.0286	26.4093	52.7607	119.644	52.2317	41.3265	25.052	31.0876	86.4964	29.0928	73.4638	21.002	50.2252	60.5933	50.9305	4.22147	4.82165	0.536298	11.6738	20.6996	7.05664	13.2411	5.40482	2.97857	12.0376	4.73155	2.18982	5.2441	6.77794	6.48645	2.98571	Present	Present	Present	Present	Present	Present	Present	Present
LOC110370179	XP_021181594.1	uncharacterized protein LOC110370179	0	1.51175	0.00361464	37.4202	0.0568065	0.997935	0.00569463	0.0396724	0	0.00425491	0	0	0	0	0.0164994	0.0213546	0	1.24623	0.00361464	23.3905	0.0568065	0.553029	0.00569463	0.0230006	0	0.00425491	0	0	0	0	0.00057018	0.00893934	Absent	Absent	Absent	Absent	Absent	Absent	Absent	Absent
LOC110370180	XP_021181595.1	calphotin-like	0.183107	15.1319	0.0274042	269.819	0.699162	96.5527	0.206707	3.25478	0.0263311	1.67199	0.0394074	0.907486	0.00434675	0.297723	0.0690277	4.19213	0.0461404	3.94957	0.00596715	247.466	0.649244	51.4329	0.0968309	0.825764	0.00471344	0.620258	0.0195857	0.297878	0.00434675	0.146707	0.011464	2.14288	Absent	Absent	Absent	Absent	Absent	Absent	Present	Absent
LOC110370181	XP_021181596.1	ecto-NOX disulfide-thiol exchanger 2-like, partial	6.00058	6.17483	5.67512	9.83377	16.3055	8.65968	8.82212	4.94856	15.4838	6.66808	15.5085	5.50113	12.6053	5.55832	12.113	8.61929	0.670579	1.03954	1.09602	1.13019	3.17734	1.19568	2.80995	0.450184	4.38529	1.42053	6.19002	0.756544	4.94311	1.09592	0.781725	0.390349	Absent	Absent	Present	Present	Absent	Absent	Absent	Absent
LOC110370182	XP_021181598.1	dynein intermediate chain 3, ciliary-like	0.124857	0.0227991	0.163602	0.0317563	0.171144	0.0905113	0.0323779	0.0649064	0.213701	0.128522	0.205192	0.0701679	0.130438	0.0841939	0.331629	0.469809	0.0366798	0.00714088	0.067348	0.0107022	0.0245727	0.0552181	0.00926335	0.0186582	0.0468221	0.0267222	0.0307929	0.0399954	0.0271722	0.0270764	0.144749	0.146568	Absent	Absent	Absent	Absent	Absent	Absent	Absent	Absent
LOC110370183	XP_021181599.1	intraflagellar transport protein 172 homolog	1.60612	0.665916	3.6784	5.27398	7.39784	3.75336	0.663729	2.83494	2.02735	2.55911	1.943	2.14897	1.00927	2.18497	0.938653	3.29011	0.535647	0.174576	1.61528	2.9561	1.78934	1.65692	0.0809564	0.627044	0.97352	0.740222	1.31713	0.585397	0.486553	0.754999	0.150172	0.862321	Absent	Absent	Absent	Absent	Present	Absent	Absent	Absent
LOC110370184	XP_021181600.1	sperm-associated antigen 6-like	0.315848	0.389062	0.590216	1.59464	0.548814	1.37799	1.14754	1.03905	0.396207	0.272773	0.557844	0.227757	0.367661	0.229099	2.05602	1.52243	0.0705831	0.116202	0.193486	0.495881	0.188302	0.475506	0.316267	0.169817	0.0974334	0.068408	0.2086	0.0410621	0.0698576	0.0185689	0.349502	0.288479	Absent	Absent	Absent	Absent	Absent	Absent	Absent	Absent
LOC110370185	XP_021181601.1	F-actin-uncapping protein LRRC16A-like, partial	3.20977	2.085	1.80431	3.88824	9.401	3.32211	4.51248	1.51213	22.6536	6.66471	18.3181	6.87886	27.7694	5.62687	14.2289	4.20523	0.167674	0.35437	0.342772	0.537539	1.57234	0.740752	1.70152	0.151917	4.69434	1.28867	5.00456	0.313353	7.54528	0.405949	2.65297	0.29505	Absent	Absent	Absent	Absent	Absent	Absent	Absent	Absent
LOC110370186	XP_021181602.1	uncharacterized protein LOC110370186	13.1681	6.03968	12.0427	8.4733	47.6578	7.99193	37.2689	5.5758	306.699	27.977	294.87	24.5226	302.476	19.2938	45.3731	13.4209	1.20382	0.833897	1.52932	1.16699	22.3914	1.55932	24.6742	0.177209	88.9711	7.17524	108.285	5.3022	103.505	2.98388	9.55757	0.869201	Absent	Absent	Absent	Absent	Absent	Absent	Absent	Absent
LOC110370187	XP_021181603.1	uncharacterized protein LOC110370187	0.132337	0.213308	0.00522214	0	0.0277326	0.0892752	0	0.0497699	0	0.0315185	0.017569	0.0734738	0.0095995	0.0226553	0	0.0319662	0.0343842	0.0807495	0.00522214	0	0.0138749	0.0256461	0	0.0290483	0	0.0252925	0.00888527	0.0663923	0.0095995	0.0172056	0	0.0245688	Absent	Absent	Absent	Absent	Absent	Absent	Absent	Absent
LOC110370188	XP_021181604.1	uncharacterized transmembrane protein DDB_G0289901-like, partial	0	0.00136954	0	0.00149102	0	0	0	0	0	0.00148157	0	0	0	0	0	0	0	0.00136954	0	0.00149102	0	0	0	0	0	0.00148157	0	0	0	0	0	0	Absent	Absent	Absent	Absent	Absent	Absent	Absent	Absent
LOC110370189	XP_021181607.1	uncharacterized protein LOC110370189 isoform X1	0	0	0	0	0	0.00650446	0	0	0.0117496	0.00720527	0.0129818	0	0	0	0.0102409	0.0407003	0	0	0	0	0	0.00650446	0	0	0.0117496	0.00720527	0.0129818	0	0	0	0.0102409	0.0145196	Absent	Absent	Absent	Absent	Absent	Absent	Absent	Absent
LOC110370190	XP_021181605.1	bombyxin G-1-like	0.0836313	5.8512	0	2.07443	0.0160076	3.5013	0.37771	0.0740903	0	0	0	0	0.0278472	0	0.230721	0.0351116	0.0305972	1.62122	0	0.305095	0.0160076	0.922144	0.305917	0.0428693	0	0	0	0	0.0278472	0	0.0485026	0.0351116	Absent	Absent	Absent	Absent	Absent	Absent	Absent	Absent
LOC110370191	XP_021181606.1	uncharacterized protein LOC110370191	0.0281432	0.0119596	0.0281424	0	0.0334962	0.00679423	0	0.0294974	0	0	0	0	0.297124	0.0554503	4.16235	0.00740948	0.0106461	0.00691374	0.0205227	0	0.0163228	0.00679423	0	0.0228111	0	0	0	0	0.198877	0.026093	2.12194	0.00740948	Absent	Absent	Absent	Absent	Absent	Absent	Absent	Absent
LOC110370192	XP_021181608.1	zinc finger homeobox protein 4-like isoform X1	4.25947	4.27297	3.712	6.84445	8.56382	3.16429	3.7977	2.03094	9.59063	4.70744	8.68649	5.07555	8.95532	9.23791	14.8815	11.6042	0.473907	1.03798	0.425549	0.924498	0.996031	0.796464	1.90625	0.666019	2.09282	0.655881	2.06593	0.492587	0.705304	0.743735	0.802713	1.51403	Absent	Absent	Absent	Absent	Absent	Absent	Absent	Absent
LOC110370193	XP_021181613.1	uncharacterized protein LOC110370193	9.8349	6.71701	6.90718	10.0717	17.0173	7.56538	11.6356	6.03597	17.8622	12.0088	16.1446	11.8919	16.7671	13.1292	16.0731	12.0218	1.02466	1.64355	0.788213	1.28635	2.70428	1.43506	3.3387	0.620409	4.08187	2.0064	4.0146	0.766073	2.87051	1.62967	1.03892	0.844894	Absent	Absent	Absent	Absent	Absent	Absent	Absent	Absent
LOC110370194	XP_021181615.1	uncharacterized protein LOC110370194	0	0	0	0	0	0	0	0	0	0	0.00449143	0	0	0	0	0	0	0	0	0	0	0	0	0	0	0	0.00449143	0	0	0	0	0	Absent	Absent	Absent	Absent	Absent	Absent	Absent	Absent
LOC110370195	XP_021181616.1	tRNA-splicing endonuclease subunit Sen34	6.12911	5.65626	4.86294	5.50435	6.36067	4.15658	6.5244	4.52179	3.80853	3.51872	5.02195	2.83613	5.12582	2.68148	6.62368	5.85961	0.540303	0.498153	0.496423	0.304312	0.677195	0.658255	1.03913	0.489119	0.516353	0.533196	1.43928	0.369832	1.52053	0.603443	1.27177	0.333428	Absent	Absent	Absent	Absent	Absent	Absent	Absent	Absent
LOC110370196	XP_021181617.1	programmed cell death protein 5	113.249	138.271	88.0858	149.815	90.9694	111.662	149.023	79.2518	57.4544	58.2556	58.9643	42.874	50.9284	44.545	131.308	91.7661	6.89799	14.9787	1.25127	4.19338	6.85395	12.9304	6.34231	9.94438	1.58407	6.72173	4.98244	3.4788	2.61337	4.55133	10.2553	10.3849	Absent	Absent	Absent	Present	Absent	Present	Present	Present
LOC110370197	XP_021181618.1	U3 small nucleolar RNA-associated protein 14-like	207.408	190.788	189.504	208.11	227.25	118.994	126.569	75.2834	106.969	111.892	123.037	92.9686	94.747	77.6518	112.481	92.0558	14.9451	23.4649	8.27074	25.4215	25.7674	17.2891	7.53125	8.67632	8.31386	8.79854	20.1282	6.50287	15.5007	5.06737	16.3275	8.86107	Absent	Absent	Present	Present	Absent	Present	Present	Present
LOC110370198	XP_021181619.1	uncharacterized protein LOC110370198	0	0.0095367	0	0.0332283	0.0111751	0.0528846	0.0839724	0.02135	0.0382293	0	0	0.0101168	0	0	0.0467918	0.086325	0	0.0095367	0	0.0332283	0.0111751	0.0239683	0.0839724	0.0126181	0.0193148	0	0	0.0101168	0	0	0.0273079	0.0294152	Absent	Absent	Absent	Absent	Absent	Absent	Absent	Absent
LOC110370199	XP_021181620.1	leukocyte receptor cluster member 8 homolog	10.6627	9.5008	10.7344	19.877	35.1246	20.2304	15.3714	16.3551	31.3086	16.3462	29.7153	13.5385	21.889	14.3964	24.1498	33.2665	0.87456	1.75944	1.41774	1.65705	4.89668	2.64785	2.83894	1.2	3.81494	2.19789	9.3269	0.894506	3.57372	1.74711	1.66789	1.15212	Absent	Absent	Absent	Absent	Absent	Absent	Absent	Absent
LOC110370200	XP_021181623.1	protein Aatf	4.48281	2.11857	3.81167	5.57927	5.49615	3.13412	2.43012	2.35453	1.89019	2.3981	2.10193	1.83772	1.94341	1.53567	2.89219	2.17559	0.401921	0.120959	0.689992	1.30603	1.13477	0.390058	0.553392	0.617901	0.0798803	0.469041	0.475047	0.586473	0.377119	0.314831	0.128907	0.20566	Absent	Absent	Absent	Absent	Absent	Absent	Absent	Absent
LOC110370202	XP_021181621.1	epimerase family protein SDR39U1	27.9356	26.5293	18.0211	20.2127	19.6327	17.2649	7.39458	10.5114	7.62656	13.7735	8.39647	11.9079	5.74848	8.31958	12.5119	26.7812	2.6186	2.41315	1.36083	1.59914	0.991339	1.55298	0.314778	1.41172	0.898377	1.35859	1.02474	0.711039	0.0622363	0.538268	2.26605	2.89681	Absent	Present	Present	Present	Present	Present	Absent	Present
LOC110370203	XP_021181624.1	WW domain-binding protein 11 isoform X2	8.45484	5.26292	8.18485	8.17106	10.903	7.04293	5.63946	3.39014	5.17554	11.5015	6.77346	14.3561	5.70982	16.0685	7.28652	4.72249	0.621351	0.493804	0.731331	0.393399	0.589883	0.853825	0.865256	0.654118	0.523394	2.00808	1.97709	2.08675	0.992144	1.50622	1.07959	0.427712	Absent	Absent	Absent	Absent	Absent	Present	Present	Present
LOC110370204	XP_021181625.1	10 kDa heat shock protein, mitochondrial	1218.24	612.358	824.217	751.542	777.161	467.61	215.44	207.541	337.719	329.468	390.803	274.062	288.143	241.482	213.968	316.899	56.5981	109.913	47.8484	65.5728	94.5729	69.3377	45.1858	55.8808	49.1619	75.5195	79.5198	57.7802	51.3416	29.7655	13.4597	38.5737	Absent	Present	Present	Absent	Present	Present	Present	Present
LOC110370205	XP_021181626.1	glycine-rich protein 3-like	0	0	0	0.0207188	0	0	0	0	0	0	0	0	0	0	0	0.0458516	0	0	0	0.0207188	0	0	0	0	0	0	0	0	0	0	0	0.0458516	Absent	Absent	Absent	Absent	Absent	Absent	Absent	Absent
LOC110370206	XP_021181627.1	ribonuclease UK114-like isoform X1	2.55363	202.13	0.183257	286.709	0.572907	233.703	24.932	128.685	0.368966	0.334543	0.213983	0.0925364	0.222229	0.249815	1.8803	14.7666	1.00443	4.8944	0.0477455	43.4886	0.106994	15.1556	13.0319	46.5379	0.0897141	0.163133	0.11224	0.0315953	0.130356	0.148644	0.278516	7.71432	Absent	Absent	Absent	Absent	Absent	Present	Present	Absent
LOC110370207	XP_021181630.1	uncharacterized protein LOC110370207	15.0224	37.3661	7.91238	25.4478	26.8986	17.1625	18.6063	9.49823	76.9092	1.04817	34.4422	1.75493	19.1944	2.36508	31.9501	15.5709	2.87801	6.1191	1.21437	6.03456	6.1506	2.96373	5.89342	2.35587	57.1162	0.0948639	18.1207	0.21981	5.36656	0.1904	6.74123	1.21206	Absent	Absent	Absent	Absent	Absent	Absent	Absent	Absent
LOC110370208	XP_021181631.1	DNA polymerase delta small subunit	5.10452	5.10014	4.5799	5.8684	6.53309	4.64587	3.88575	2.84746	3.23201	2.65495	2.88059	1.93339	2.98573	1.58487	3.46113	2.65116	0.710597	0.125737	0.463719	0.717021	1.12427	0.550336	0.813036	0.137385	0.279265	0.350564	0.596894	0.4118	0.497154	0.227035	0.305181	0.167813	Absent	Absent	Absent	Absent	Absent	Absent	Absent	Absent
LOC110370209	XP_021181635.1	uncharacterized protein LOC110370209	0	0	0	0	0	0	0.0100946	0.00453268	0	0	0	0	0	0	0	0	0	0	0	0	0	0	0.0100946	0.00453268	0	0	0	0	0	0	0	0	Absent	Absent	Absent	Absent	Absent	Absent	Absent	Absent
LOC110370210	XP_021181632.1	uncharacterized protein LOC110370210	0.193359	0	1.52474	0.0107481	8.86793	0	37.1742	0.248869	129.349	49.2716	13.1476	2.17957	0.0632215	0.00844098	0.0146574	0.128693	0.104774	0	0.474287	0.0107481	2.71063	0	36.4847	0.1476	95.9481	21.3734	8.52023	0.755051	0.0393546	0.00844098	0.0146574	0.0500745	Absent	Absent	Absent	Absent	Absent	Absent	Absent	Absent
LOC110370211	XP_021181633.1	calcium-binding protein P-like, partial	0	0.0958135	0.00369567	0.0279722	25.8283	62.0312	3.61521	0	0.188217	0	0.0608578	0	0.0226222	0	2.90723	0.0052985	0	0.0779674	0.00369567	0.0279722	15.5454	35.9917	3.61521	0	0.188217	0	0.0608578	0	0.0226222	0	2.89897	0.0052985	Absent	Absent	Absent	Absent	Absent	Absent	Absent	Absent
LOC110370212	XP_021181634.1	uncharacterized protein LOC110370212	0.0107354	0.717718	0	0.347405	154.803	756.181	86.5318	0.0547202	12.3205	0.056612	13.6115	0.040443	9.02276	0.0459242	19.0026	0.155111	0.0107354	0.678102	0	0.300989	91.058	437.971	86.5068	0.0431992	12.3205	0.0228229	13.6115	0.028797	9.02276	0.0274897	18.9788	0.0767869	Present	Present	Present	Present	Present	Absent	Absent	Absent
LOC110370213	XP_021181636.1	cuticle protein 38-like	0.20084	0.146923	0.152866	1.77584	90.7082	457.439	61.2648	0.490907	14.1858	0.252969	20.2433	0.23363	10.8779	0.23207	15.9931	1.55196	0.105613	0.035134	0.152866	1.53025	60.1375	289.504	61.1297	0.277473	14.1858	0.141538	20.2433	0.122184	10.8779	0.172804	15.9931	0.94033	Absent	Absent	Absent	Absent	Absent	Absent	Absent	Absent
LOC110370214	XP_021181637.1	lipase 1-like	324.993	8.25546	471.263	1.88765	267.571	1.29581	10.4428	6.79854	1002.33	3592.16	609.502	1034.45	6.38328	0.946162	10.615	6.30184	58.3401	6.52187	66.5767	0.630654	101.686	0.320008	4.81162	1.34692	989.598	656.758	601.197	279.603	2.3605	0.114247	3.21396	1.10273	Absent	Absent	Absent	Absent	Absent	Absent	Absent	Absent
LOC110370215	XP_021181638.1	BAI1-associated protein 3	0.117304	0.204989	0.117091	0.161325	0.237272	0.129993	0.220277	0.406188	0.546584	0.342672	0.978172	0.461909	0.958069	0.175561	0.0718168	0.136934	0.00707208	0.0312075	0.00883299	0.0174937	0.00732829	0.05277	0.0949157	0.141592	0.124872	0.0398955	0.234828	0.0726712	0.226727	0.0291998	0.00652836	0.0162745	Absent	Absent	Absent	Absent	Absent	Absent	Absent	Absent
LOC110370216	XP_021181639.1	myb-like protein X isoform X1	0.306368	1.29188	0.333824	1.55574	0.678297	2.83852	0.0623468	0.168822	0.120966	0.913925	0.0480877	0.0688755	0.0691686	0.0279322	0.0482855	0.140846	0.104728	0.941256	0.0890107	0.315392	0.0853308	0.834936	0.035369	0.0658826	0.00936775	0.0408509	0.0192104	0.0202798	0.0196782	0.00970734	0.00837571	0.0511864	Absent	Absent	Absent	Absent	Absent	Absent	Absent	Absent
LOC110370217	XP_021181641.1	uncharacterized protein LOC110370217	0.822395	2.28559	1.09486	2.7987	1.36939	5.78632	0.170013	0.529665	0.267651	2.07926	0.158878	0.199566	0.21249	0.163973	0.184849	0.353088	0.232241	1.48012	0.180977	0.385221	0.171981	1.14988	0.137522	0.181035	0.0663133	0.180695	0.0507243	0.0359447	0.0903404	0.0473315	0.0586385	0.181719	Absent	Absent	Absent	Absent	Absent	Absent	Absent	Absent
LOC110370218	XP_021181642.1	multiple C2 and transmembrane domain-containing protein 1-like	4.97741	0.0654917	4.05209	0.0365603	6.59153	0.00909585	0.194221	0.0813938	2.95389	10.9128	2.95979	14.3571	3.55039	12.8304	0.558028	0.946891	0.471541	0.0204519	0.283667	0.0236905	1.7614	0.00602186	0.136887	0.0598043	1.35409	1.13257	1.60574	1.38069	2.54724	1.2407	0.332159	0.13968	Absent	Absent	Absent	Absent	Absent	Absent	Absent	Absent
LOC110370219	XP_021181643.1	uncharacterized protein LOC110370219	0	0	0.0201405	0	0.057215	0.00629184	0	0	0.179287	0	0.179169	0	0.167699	0.00511545	0.056752	0.0527848	0	0	0.0201405	0	0.0281016	0.00629184	0	0	0.116825	0	0.0895996	0	0.0727428	0.00511545	0.0441801	0.0331033	Absent	Absent	Absent	Absent	Absent	Absent	Absent	Absent
LOC110370220	XP_021181645.1	transcription factor E2F7-like	12.4576	9.83685	7.11038	12.1103	13.6535	9.2239	14.0494	7.72233	10.3677	6.31306	9.96715	5.27554	7.69187	4.22551	11.9926	7.76638	0.0939485	0.476511	0.413549	0.801253	2.53084	1.22828	2.49633	0.855515	1.64497	1.25678	2.74754	0.932974	1.42218	0.399602	0.910307	0.230775	Absent	Absent	Absent	Absent	Absent	Absent	Absent	Absent
LOC110370221	XP_021181644.1	cysteine sulfinic acid decarboxylase	0.00761682	0.370601	0	0.654672	0.0236836	2.57275	5.89283	2.14566	245.52	0.0234433	392.998	0.00615551	232.189	0.00856867	100.01	0.0361823	0.00761682	0.130568	0	0.219311	0.00988893	1.23617	3.76262	0.981437	245.52	0.0107459	392.99	0.00355399	232.167	0.00547847	99.4729	0.0209506	Absent	Absent	Absent	Absent	Absent	Absent	Absent	Absent
LOC110370225	XP_021181646.1	lipase 3-like	83.2364	1.41832	124.179	0.0438263	87.9966	0.0035767	2.05697	0.990256	172.347	1425.44	112.295	425.647	0.0160937	0.108665	2.11375	0.0191575	17.0044	1.1497	36.3022	0.0211825	13.0145	0.0035767	2.0013	0.466261	154.923	228.773	104.421	102.467	0.0160937	0.0377995	0.635318	0.0128331	Absent	Present	Absent	Absent	Absent	Absent	Absent	Absent
LOC110370226	XP_021181647.1	cuticle protein 38-like	0.677129	112.565	0.00934626	851.368	0.775241	139.123	0.466976	23.6912	0	0.0922066	0	0.0466082	0.0303043	0.0071215	0.0498144	1.05376	0.512387	50.8921	0.00934626	509.442	0.775241	52.1699	0.373133	13.2805	0	0.0358087	0	0.0155402	0.0303043	0.0071215	0.0120173	0.416753	Absent	Absent	Absent	Absent	Absent	Absent	Absent	Absent
LOC110370227	XP_021181648.1	activating transcription factor of chaperone isoform X1	1394.48	1552.26	1219.05	1680.25	1656.79	1830.83	2751.27	2338.66	3997.03	2078.11	3660.62	1632.92	4303.25	1412.74	2177.11	2311.38	32.261	146.845	79.7644	55.8338	236.345	192.12	308.82	77.1218	338.972	126.769	603.906	57.9609	787.448	106.913	124.472	47.6351	Absent	Absent	Absent	Absent	Absent	Absent	Absent	Absent
LOC110370228	XP_021181650.1	equilibrative nucleoside transporter 4	0.129211	0.834059	0.0949612	0.492067	0.126633	0.174246	0.342198	1.24677	0.141726	0.24714	0.150833	0.248648	0.0930813	0.114836	0.185917	1.01677	0.0469503	0.17598	0.0480962	0.0536039	0.00493239	0.0293662	0.284918	0.39539	0.0528409	0.0370838	0.0523018	0.0110451	0.0496006	0.0542831	0.0480952	0.155256	Absent	Absent	Absent	Absent	Absent	Absent	Absent	Absent
LOC110370230	XP_021181651.1	dipeptidase 1-like	0.214265	9.63963	0.0239618	2.69034	0.0175655	1.22505	2.75041	13.6853	0.245284	0.0161217	0.10352	0.00321713	0.0632892	0.0183642	0.610812	0.176175	0.0509413	1.74694	0.0148254	0.259262	0.00331529	0.0982409	0.0882709	6.26017	0.0483534	0.00791873	0.0367873	0.00321713	0.00859849	0.0147468	0.194045	0.0396107	Absent	Absent	Absent	Absent	Absent	Absent	Absent	Absent
LOC110370231	XP_021181655.1	T-complex-associated testis-expressed protein 1	0.0525197	0.0136884	0.0266688	0	0.0466416	0.0113998	0.0174758	0.0130393	0.00541743	0.0355399	0.0276249	0.0184296	0.0571385	0.0438279	0.017069	0.0384043	0.0109534	0.00752196	0.00579577	0	0.0125501	0.00485628	0.00873825	0.00808186	0.00541743	0.0137779	0.0136863	0.0124969	0.0122655	0.00850163	0.00489887	0.0130242	Absent	Absent	Absent	Absent	Absent	Absent	Absent	Absent
LOC110370232	XP_021181652.1	cilia- and flagella-associated protein 100-like	0.0977792	0.0464039	0.0322504	0.00402997	0.0367087	0.00408897	0.0122212	0.00328311	0.0142237	0.0549036	0.0463444	0.0516262	0.0889148	0.0970898	0	0.0137949	0.019599	0.0202539	0.00590044	0.00402997	0.00817596	0.00408897	0.0122212	0.00328311	0.00722634	0.0234378	0.0196436	0.0220727	0.0703854	0.0324405	0	0.00480675	Absent	Absent	Absent	Absent	Absent	Absent	Absent	Absent
LOC110370233	XP_021181653.1	uncharacterized protein LOC110370233	0.0526869	0.0156638	0.0390941	0	0.0639096	0.0230477	0	0	0.0199224	0.0437084	0.037573	0.0365911	0.126183	0.0288355	0.00872511	0	0.023302	0.0156638	0.00955353	0	0.032794	0.01633	0	0	0.0101215	0.0193771	0.0188563	0.00544063	0.0486864	0.010207	0.00872511	0	Absent	Absent	Absent	Absent	Absent	Absent	Absent	Absent
LOC110370234	XP_021181654.1	uncharacterized protein LOC110370234	0.0118646	0	0	0	0.00248149	0.00490879	0.00413568	0.00842712	0	0	0	0.0045941	0.00717386	0.0066733	0	0.00897012	0.00886043	0	0	0	0.00248149	0.00285116	0.00413568	0.00842712	0	0	0	0.0045941	0.00360227	0.004325	0	0.00309883	Absent	Absent	Absent	Absent	Absent	Absent	Absent	Absent
LOC110370240	XP_021181656.1	LOW QUALITY PROTEIN: cell division cycle protein 20 homolog	2.76141	8.4448	3.66722	13.4635	2.59012	11.7017	2.5248	3.24117	0.953728	0.570251	0.619162	0.435066	0.657488	0.43701	1.87367	0.405038	0.266314	2.40904	0.49888	3.02988	0.839918	3.46854	1.0954	1.41841	0.057124	0.0834161	0.0668826	0.0678682	0.100238	0.166886	0.339447	0.126839	Absent	Absent	Absent	Absent	Absent	Absent	Absent	Absent
LOC110370241	XP_021181657.1	apoptotic protease-activating factor 1-like	1.12028	5.4529	1.00522	9.68632	4.80234	6.58096	7.81629	3.87801	13.5584	4.06975	11.948	1.76756	14.8637	1.52262	12.5053	1.94743	0.118318	1.43549	0.275397	2.16869	0.922029	1.29951	3.14784	2.6934	2.42912	1.25941	4.47194	0.153548	5.4766	0.170728	1.64426	0.316063	Absent	Absent	Absent	Absent	Absent	Absent	Absent	Absent
LOC110370242	XP_021181659.1	uncharacterized protein LOC110370242	0	0.0308576	0	0.737341	0	0.530036	0.21033	0	0.136117	0.00809131	0.0354347	0	0	0	0.0407636	0.256735	0	0.0149644	0	0.148776	0	0.404461	0.146631	0	0.0970377	0.00809131	0.0198035	0	0	0	0.0272409	0.0465842	Absent	Absent	Absent	Absent	Absent	Absent	Absent	Absent
LOC110370243	XP_021181663.1	filamin-A	1.20721	10.6967	0.655768	11.1405	2.0664	9.62599	4.06897	4.98414	1.41012	0.99992	0.778536	0.496324	0.63678	0.546739	11.7956	35.4946	0.168217	4.0843	0.118869	0.740702	0.43071	1.49363	0.89486	1.05212	0.326288	0.162554	0.292694	0.0587091	0.183507	0.0663906	2.33899	5.31003	Absent	Absent	Absent	Absent	Absent	Absent	Absent	Absent
LOC110370244	XP_021181660.1	circadian clock-controlled protein-like	0	0.00806455	0	0.0335686	0	0	0.0802081	0	0.0163059	0.0159476	0	0	0.0739477	0	0.120545	0.246393	0	0.00806455	0	0.0129201	0	0	0.0453458	0	0.0163059	0.0159476	0	0	0.0559379	0	0.102498	0.14128	Absent	Absent	Absent	Absent	Absent	Absent	Absent	Absent
LOC110370245	XP_021181661.1	uncharacterized protein LOC110370245	0.298742	56.5979	0.101774	50.6301	0.0159758	39.3732	36.1076	107.995	1.08086	0.0393468	0	0	0.0474337	0.013483	35.5354	0.547311	0.163469	17.0527	0.0904391	9.88871	0.00922941	13.7695	11.652	22.0626	0.964703	0.0393468	0	0	0.0474337	0.013483	2.61057	0.247251	Present	Absent	Absent	Absent	Absent	Absent	Absent	Absent
LOC110370246	XP_021181662.1	uncharacterized protein LOC110370246	2.97591	4.96365	1.65587	7.47154	5.37541	7.36071	5.73489	4.51218	7.42516	2.82864	6.671	3.01647	7.96742	2.91785	9.70236	6.02155	0.602406	1.60613	0.0822511	0.779746	0.843741	1.21264	1.97849	1.03389	0.518645	0.420459	0.538398	0.278392	1.26988	0.484667	0.0803171	1.16521	Absent	Absent	Absent	Absent	Absent	Absent	Absent	Absent
LOC110370247	XP_021181664.1	uncharacterized protein LOC110370247	0	0	0	0	0	0.107884	0	0.0130284	0	0	0	0	0.0136772	0	0.0221806	0.00862254	0	0	0	0	0	0.0543801	0	0.0130284	0	0	0	0	0.0136772	0	0.0221806	0.00862254	Absent	Absent	Absent	Absent	Absent	Absent	Absent	Absent
LOC110370248	XP_021181665.1	ribosomal protein S6 kinase alpha-3-like	3.62286	1.88545	1.19242	3.44651	6.014	1.91576	3.77314	0.969396	7.85063	4.85641	6.79379	5.745	7.49192	5.91731	3.91779	2.59634	0.578285	0.359111	0.198957	0.342644	0.780132	0.513446	1.93073	0.176803	0.266008	0.878796	0.333245	0.480304	0.532013	0.630291	0.484066	0.480782	Absent	Absent	Present	Present	Absent	Absent	Absent	Absent
LOC110370249	XP_021181666.1	lysocardiolipin acyltransferase 1-like	0.00576655	0.135982	0.0239529	0.197195	0	0.0357241	0	0.0320674	0.0817284	0.0150658	0.0589507	0.0482559	0.0404808	0.00815383	0.0197324	0.0964726	0.00576655	0.0548347	0.00417434	0.0288337	0	0.0155992	0	0.0208841	0.027062	0.0101202	0.0175858	0.00799339	0.0306218	0.0047112	0.0197324	0.0272898	Absent	Absent	Absent	Absent	Absent	Absent	Absent	Absent
LOC110370250	XP_021181667.1	organic cation transporter protein-like	2.45701	1.87282	2.55041	1.03805	2.41031	0.276455	0.70685	3.36915	0.448015	0.309059	0.618758	0.631647	3.49523	1.71226	0.320891	0.246656	0.575468	0.31197	0.521564	0.138104	0.0853183	0.104807	0.335795	1.60333	0.0958074	0.0899205	0.243057	0.280287	1.36864	0.502123	0.0294764	0.0595536	Absent	Absent	Absent	Absent	Absent	Absent	Absent	Absent
LOC110370251	XP_021181668.1	kelch-like protein 5	1.91344	3.57265	1.33321	3.44173	4.54228	3.16485	50.2298	1.5639	37.3358	1.26875	34.1772	1.23379	30.672	1.19622	67.0986	2.56419	0.317446	1.01504	0.439598	0.632956	1.64626	0.701127	24.5911	0.325451	12.6147	0.0858606	15.1834	0.145889	11.3886	0.13534	19.1314	0.415958	Absent	Absent	Absent	Absent	Absent	Absent	Absent	Absent
LOC110370252	XP_021181673.1	uncharacterized protein LOC110370252 isoform X1	2.12316	1.56178	0.906635	0.862433	0.457535	1.13384	0.381302	1.10856	0.0185644	0.176916	0	0.195157	0.0206069	0.236549	0.916191	0.868608	0.594154	0.599479	0.214125	0.182101	0.229528	0.184205	0.0694919	0.281749	0.0185644	0.0522863	0	0.0436969	0.0206069	0.0580506	0.0345712	0.104958	Absent	Absent	Absent	Present	Absent	Absent	Absent	Absent
LOC110370253	XP_021181669.1	monocarboxylate transporter 10 isoform X1	4.41601	8.68717	2.09361	13.3347	6.51048	10.8582	2.40487	2.78841	1.3881	3.36437	1.14799	1.9221	1.12025	1.95948	2.95665	1.97202	0.860359	1.98222	0.173214	3.30635	1.57205	2.1445	0.621875	0.884294	0.317478	0.745511	0.266435	0.369048	0.238283	0.452268	0.446203	0.392721	Absent	Absent	Absent	Absent	Absent	Absent	Absent	Absent
LOC110370254	XP_021181671.1	transmembrane protein 127-like	10.8545	23.6295	5.26991	23.774	9.87501	23.8095	63.3035	16.2669	36.1854	5.88357	38.6928	5.66411	40.1196	5.85266	96.3199	45.0235	1.67386	3.3856	0.886301	1.80631	1.59681	3.57506	8.55029	1.00066	7.8175	0.393752	12.4978	0.482989	10.3311	0.866333	7.42424	5.47121	Absent	Absent	Absent	Absent	Absent	Absent	Absent	Absent
LOC110370255	XP_021181672.1	nuclear receptor-binding factor 2-like	8.64517	10.4679	6.78846	8.01796	14.0197	8.75577	25.2803	6.43601	37.1935	10.5942	41.2	10.1859	31.3526	8.09461	35.5752	9.11956	1.18232	0.231546	0.587225	1.25662	2.10397	1.33248	7.05912	0.499503	9.47118	2.08634	13.9944	2.74776	9.82594	1.4774	4.61544	0.972508	Absent	Absent	Absent	Absent	Absent	Absent	Absent	Absent
LOC110370256	XP_021181674.1	DNA fragmentation factor subunit alpha	5.78185	7.50562	4.069	12.2782	10.7182	11.3907	23.719	5.47563	27.6085	4.0231	29.3488	3.56119	25.1689	3.88175	28.9219	5.35763	0.480289	1.0945	0.711878	1.34544	1.9147	1.84216	5.31501	0.729667	6.74966	0.760491	9.58549	0.35976	8.30596	0.314422	4.54493	0.818305	Absent	Absent	Absent	Absent	Absent	Absent	Absent	Absent
LOC110370257	XP_021181675.1	guanine nucleotide-binding protein subunit gamma-1	559.533	559.829	472.152	601.137	587.468	560.558	1264.15	517.839	864.447	394.824	916.664	308.764	924.253	405.962	1287.35	828.276	44.796	32.2113	12.383	59.7517	14.741	60.8752	55.0605	48.4237	85.3695	27.054	153.436	21.7562	113.136	19.2213	51.2695	30.1121	Absent	Present	Present	Absent	Present	Present	Present	Present
LOC110370258	XP_021181676.1	acetyl-CoA acetyltransferase, mitochondrial	326.617	222.268	164.959	201.068	230.82	168.102	51.0778	333.406	100.844	338.298	110.376	275.197	81.8709	203.363	53.7239	149.918	41.6762	1.83976	10.8714	29.6999	20.2577	25.2481	7.87893	60.1204	28.7688	41.325	33.9861	37.0198	21.9666	20.0157	2.33214	13.4709	Present	Present	Present	Present	Present	Present	Present	Present
LOC110370259	XP_021181677.1	uncharacterized protein LOC110370259	28.1414	27.1224	19.9357	25.3702	23.1663	19.8957	108.447	11.2065	25.0179	14.4142	32.1084	12.2526	28.3769	11.7722	112.08	12.6921	3.83542	2.35084	1.88653	3.72235	3.92951	2.24581	30.6597	0.796812	5.402	1.53015	10.1384	1.0547	8.91174	0.867632	15.2152	0.944355	Absent	Absent	Absent	Absent	Absent	Absent	Absent	Absent
LOC110370260	XP_021181678.1	D-beta-hydroxybutyrate dehydrogenase, mitochondrial	23.0469	152.469	16.7452	164.726	17.6925	230.599	249.167	228.26	9.53099	8.37903	9.94963	6.77079	17.6896	6.47597	205.807	184.183	2.98425	5.03141	1.65921	9.23691	1.73285	19.794	103.448	47.7189	1.46212	0.855917	1.70245	1.25542	10.7411	0.353027	39.5682	17.4212	Present	Present	Present	Present	Present	Present	Present	Present
LOC110370261	XP_021181679.1	toll-like receptor 6	1.92516	2.71367	3.63765	3.34345	11.6748	1.7614	13.8479	0.891502	25.7283	3.56239	9.37948	2.07023	11.0644	4.17148	4.00524	1.328	0.400611	0.318421	1.24405	0.42716	3.37808	0.320695	7.81701	0.163647	17.2663	1.14721	4.72728	0.604882	3.78251	1.01163	0.86638	0.349213	Absent	Absent	Absent	Absent	Absent	Absent	Absent	Absent
LOC110370262	XP_021181681.1	E3 SUMO-protein ligase EGR2 isoform X1	3.60471	24.4923	2.92114	21.9623	2.25283	19.5958	27.3094	14.926	2.41318	1.35906	3.784	1.11117	4.85337	0.909075	32.3417	25.3168	0.68256	2.22239	0.764313	0.576276	1.0092	2.8522	7.30459	7.44236	0.727127	0.526676	1.45823	0.314268	2.48138	0.0457647	5.44687	3.6932	Absent	Absent	Absent	Absent	Absent	Absent	Absent	Absent
LOC110370263	XP_021181683.1	E3 UFM1-protein ligase 1 homolog	20.4842	16.8795	19.1366	23.0407	22.1977	21.5305	15.2006	9.94176	16.4612	16.6168	19.2757	13.9746	19.8389	14.8626	23.0958	13.156	0.544018	3.12389	0.442822	2.72736	1.4941	2.16254	1.7297	1.47644	0.747266	1.09865	1.44521	1.29748	0.217497	0.619409	1.3945	0.702176	Absent	Absent	Present	Absent	Absent	Absent	Absent	Present
LOC110370264	XP_021181684.1	T-complex protein 1 subunit theta	171.767	154.726	133.209	184	157.04	110.087	121.674	66.7932	72.5685	71.8361	73.7609	59.9843	64.7979	47.5626	134.398	112.727	5.93073	14.0506	4.72637	5.92732	16.5275	11.4527	8.83311	8.57334	3.80745	10.9049	9.06466	8.66442	9.59114	3.8599	7.99259	5.00026	Present	Present	Present	Present	Present	Present	Present	Present
LOC110370265	XP_021181685.1	peroxisomal N(1)-acetyl-spermine/spermidine oxidase	4.35045	2.72806	3.03573	4.04211	6.63729	2.90705	3.84039	1.67782	4.40552	4.63873	4.88554	4.9367	3.9694	4.64844	4.22249	2.48749	0.461658	0.0924922	0.381315	0.0761244	0.568587	0.42023	0.956052	0.100512	0.506055	0.561301	0.577916	0.389443	0.650163	0.415509	0.316428	0.225724	Absent	Absent	Absent	Absent	Absent	Absent	Absent	Absent
LOC110370266	XP_021181686.1	uncharacterized protein LOC110370266	7.87398	14.6867	4.10265	9.08506	13.0365	9.19695	25.6473	10.352	46.6532	14.1504	47.1968	15.8749	45.975	12.8627	51.4757	17.4109	1.18712	1.53723	0.573451	0.594925	2.20535	1.204	9.56655	2.68869	10.6947	3.57244	16.9233	3.23556	15.2627	3.10359	8.80766	2.44909	Absent	Absent	Absent	Absent	Absent	Absent	Absent	Absent
LOC110370267	XP_021181687.1	8-oxo-dGDP phosphatase NUDT18	4.6317	15.188	1.75749	18.8877	5.55947	15.618	9.23151	4.46278	2.60417	1.344	2.20777	1.06109	2.04576	0.931788	12.4898	5.69072	0.813129	4.59441	0.186092	3.53105	1.68132	3.6807	2.15512	0.904765	0.363605	0.286974	0.391605	0.259658	0.476726	0.173571	1.0376	1.4206	Absent	Absent	Absent	Absent	Absent	Absent	Absent	Absent
LOC110370268	XP_021181688.1	ATP synthase subunit O, mitochondrial	813.337	607.678	678.497	563.414	500.722	411.286	283.426	368.717	291.099	640.998	350.064	566.827	215.265	337.003	609.465	1014.53	76.0737	49.8038	38.136	14.1821	26.6144	39.3218	38.7792	20.2643	14.7888	27.3135	2.77837	16.7785	9.30382	27.5214	125.477	40.9126	Present	Present	Present	Present	Present	Present	Present	Present
LOC110370269	XP_021181692.1	peptidyl-prolyl cis-trans isomerase NIMA-interacting 4	79.6783	73.3844	51.9578	80.0682	81.1673	64.4679	32.5376	19.9143	34.8603	30.682	36.6697	28.3264	27.3818	23.3179	30.8075	24.7468	7.05294	6.91196	2.54806	4.82584	10.924	5.06346	5.32911	2.3358	2.28455	3.38371	5.04752	2.42751	2.27249	0.86555	0.738111	2.60822	Absent	Present	Absent	Absent	Absent	Absent	Absent	Absent
LOC110370270	XP_021181689.1	exportin-4-like	2.17376	2.38219	1.33167	3.78578	5.20468	2.95482	2.76918	1.39599	2.73768	1.65373	2.37433	1.52278	1.9613	1.27154	3.83254	1.52016	0.135796	0.576856	0.222689	0.493857	1.01413	0.575069	1.19718	0.416879	0.428552	0.404094	0.217054	0.192341	0.286905	0.119625	0.432698	0.279765	Absent	Absent	Absent	Absent	Absent	Absent	Absent	Absent
LOC110370271	XP_021181690.1	toll-like receptor 6	1.25107	2.69028	0.341757	2.70572	0.384296	2.63774	3.73812	1.10532	0.955558	0.183534	0.840712	0.112099	0.981643	0.159891	3.36354	1.62343	0.623683	1.27186	0.0339523	0.412133	0.0650505	0.355163	1.51358	0.337433	0.259799	0.0381213	0.301827	0.0232804	0.315418	0.0412986	0.411147	0.803039	Absent	Absent	Absent	Absent	Absent	Absent	Absent	Absent
LOC110370272	XP_021181691.1	organic cation transporter-like protein	6.37607	7.57979	4.52023	8.115	3.41885	6.51941	16.0243	3.24332	18.883	9.97164	21.1856	7.45921	36.1189	12.7844	2.15484	3.25623	1.01011	3.6935	0.890516	1.22468	1.06732	1.7981	8.51349	0.86129	4.06058	1.97582	0.327627	1.49234	13.9085	3.72728	0.203424	0.421	Absent	Absent	Absent	Present	Absent	Absent	Absent	Absent
LOC110370273	XP_021181693.1	C-Myc-binding protein	6.78413	11.9938	4.85221	10.4245	8.07587	10.589	23.0141	9.3484	5.62648	3.57832	5.56441	2.09635	4.76933	2.86485	27.9094	7.90908	0.687167	1.61935	0.299837	1.17496	1.2122	1.05121	2.48964	2.45529	0.201663	0.48765	1.29519	0.336836	1.55144	0.100303	2.30412	0.78341	Absent	Absent	Absent	Absent	Absent	Absent	Absent	Absent
LOC110370274	XP_021181694.1	protein TAPT1 homolog	12.0254	9.04537	8.65622	13.2214	16.5887	10.5143	11.834	5.80925	10.6332	8.43674	10.3394	8.55183	9.79607	9.02155	12.9095	8.39434	0.568785	0.84266	0.626871	1.12862	1.47956	1.4942	2.82576	0.509953	0.0762255	1.04505	0.875372	0.757055	0.903028	0.610124	1.27704	0.67242	Absent	Absent	Absent	Absent	Absent	Absent	Absent	Absent
LOC110370275	XP_021181695.1	extensin	52.9361	154.204	22.7241	85.347	210.553	559.336	32.7259	20.2407	9.58258	10.7446	16.5331	7.09717	7.68524	2.13862	40.8499	22.0963	19.6851	135.353	15.111	32.8922	80.0777	194.626	28.0052	18.8776	7.58829	9.01542	14.5042	5.49022	6.37989	1.5841	15.8445	17.476	Absent	Absent	Absent	Absent	Absent	Absent	Absent	Absent
LOC110370276	XP_021181733.1	zinc finger protein 622	31.819	25.5272	22.1486	39.0337	40.5941	23.6392	24.7646	16.8243	58.0782	31.5448	61.5029	30.5801	66.1812	31.1334	40.0593	24.7856	1.08819	2.2069	2.55326	1.17228	3.50169	2.24241	4.47764	5.05574	5.97474	2.7613	8.06065	2.72129	11.6608	1.0663	1.60523	3.73735	Absent	Absent	Absent	Absent	Absent	Absent	Absent	Absent
LOC110370277	XP_021181696.1	histone deacetylase complex subunit SAP18	41.3712	38.25	35.6814	41.8275	50.2886	32.5375	37.3914	17.1178	19.7568	17.6454	21.7792	13.7112	15.8824	11.014	32.5844	20.3491	2.4988	1.71354	0.414799	1.7526	8.85935	1.69689	1.30947	2.23007	1.03027	3.3645	2.88057	1.34903	2.02973	1.1064	3.27551	2.09228	Absent	Absent	Absent	Present	Absent	Absent	Present	Absent
LOC110370278	XP_021181697.1	protein takeout-like	1.18107	77.3306	0.0292068	88.1987	0.00746573	41.1124	1844.13	267.166	25.7184	0.196419	0.270904	0.014777	0.162312	0.00614664	271.749	1.79284	0.887884	21.2459	0.0200059	35.5404	0.00746573	9.2722	1344.5	147.315	12.9952	0.169488	0.135955	0.014777	0.117077	0.00614664	182.473	1.38998	Present	Absent	Absent	Absent	Absent	Present	Present	Absent
LOC110370279	XP_021181698.1	organic cation transporter protein-like isoform X1	1.6357	3.93246	0.0600067	3.48946	0.172899	5.43789	27.9132	3.81972	22.1053	0.178535	25.7983	0.264134	16.244	0.374913	10.5155	3.19419	0.879447	0.899098	0.0235269	0.379407	0.0522859	0.72305	10.3074	0.534441	5.18121	0.0231779	9.90734	0.057408	5.71778	0.0899818	3.51535	0.851196	Absent	Absent	Absent	Absent	Absent	Absent	Absent	Absent
LOC110370280	XP_021181700.1	toll-like receptor 7	1.79545	3.49934	1.19206	6.52042	3.48708	4.64724	4.36021	2.85506	0.924444	0.407907	1.32653	0.310356	1.2635	0.218738	9.20886	3.02874	0.275375	0.775683	0.220178	1.48463	1.14532	0.30233	1.48849	0.798401	0.370228	0.180818	0.570295	0.107796	0.547181	0.0887076	1.62218	0.749435	Absent	Absent	Absent	Absent	Absent	Absent	Absent	Absent
LOC110370281	XP_021181701.1	protein D2-like	0.0290539	0.00857389	0	0.223904	0.124207	0.144105	0.0278138	0.0515772	0.0146561	0.0187111	0.0590873	0.00832197	0.0961316	0.116281	0.0398758	0.117118	0.0176325	0.00857389	0	0.141849	0.0589958	0.0489924	0.0278138	0.0515772	0.0146561	0.0109344	0.0146013	0.00832197	0.00819153	0.0142516	0.0221799	0.0754463	Absent	Absent	Absent	Absent	Absent	Absent	Absent	Absent
LOC110370282	XP_021181702.1	uncharacterized protein LOC110370282	0.315524	0.0405541	0.012696	0.127074	0.00979756	0.870016	0.0642278	0.21859	0.107987	0.00987102	0.13373	0.014549	0.106983	0.0136462	0.0793931	0.122757	0.0941604	0.0019306	0.00503199	0.0459975	0.0032786	0.224698	0.0192563	0.0475871	0.0268981	0.00609284	0.025539	0.00560392	0.0266816	0.00300142	0.0121981	0.0354958	Absent	Absent	Absent	Absent	Absent	Absent	Absent	Absent
LOC110370283	XP_021181707.1	proteasome subunit beta type-6	189.591	271.877	180.095	227.596	171.502	185.29	638.231	83.3179	114.943	96.1152	124.494	85.5178	127.886	81.3611	739.752	94.5987	19.3053	28.1297	11.8803	40.3814	8.42178	19.3928	147.826	14.4538	5.76176	11.5867	12.715	8.24657	20.4391	8.95654	83.4328	15.1974	Present	Present	Present	Present	Present	Present	Present	Present
LOC110370284	XP_021181703.1	uncharacterized protein LOC110370284	9.05898	8.1236	7.45358	9.66668	17.287	12.7921	45.2136	12.3838	40.0513	12.3608	43.1596	11.0541	35.9738	10.201	57.4284	21.5255	1.33815	0.914675	0.63154	0.852655	3.31932	2.49038	10.1024	0.893426	7.09557	1.35083	10.0521	1.40122	7.03021	1.19483	4.31943	1.67027	Absent	Absent	Absent	Absent	Absent	Absent	Absent	Absent
LOC110370285	XP_021181704.1	organic cation transporter protein isoform X1	30.0663	38.8511	30.4159	69.4376	112.007	82.7036	46.6181	32.7425	40.5007	13.4955	46.2916	11.979	35.6478	5.42914	57.6834	51.8491	1.54648	7.93265	1.9776	4.63601	26.4146	8.69601	6.67257	5.13659	3.8877	4.12648	2.08833	2.45147	3.52321	0.910725	6.51075	10.8187	Absent	Present	Present	Present	Present	Present	Present	Present
LOC110370286	XP_021181706.1	protein sarah	6.51427	12.1697	2.97662	14.0942	7.66278	14.4049	19.6426	7.83761	10.6595	4.02962	10.7832	3.48924	11.2908	3.12505	34.992	18.3128	1.25527	1.71736	0.349728	0.907118	1.1814	1.97497	4.92644	0.609784	2.50889	0.525496	3.58056	0.289603	2.94223	0.291557	4.12761	1.88099	Absent	Absent	Absent	Absent	Absent	Absent	Absent	Absent
LOC110370287	XP_021181708.1	uncharacterized protein LOC110370287	0.0212999	0.925436	0.0209217	0.783244	0.0204297	0.531268	3.77241	1.15599	0.89916	0.167236	0.634882	0.0753302	0.409372	0.0345911	2.3336	0.757112	0.0123553	0.197227	0.0121225	0.22637	0.0117986	0.188104	1.24392	0.426182	0.272659	0.0614121	0.138145	0.0396408	0.136164	0.0139804	0.358309	0.180234	Absent	Absent	Absent	Absent	Absent	Absent	Absent	Absent
LOC110370288	XP_021181709.1	circadian clock-controlled protein-like	0	0	0	0.0137705	0.00689414	0.0134253	0.372024	0.0363852	0.0275592	0	0	0	0.062069	0	20.5807	0.044709	0	0	0	0.00799154	0.00689414	0.00779774	0.161812	0.0290419	0.0275592	0	0	0	0.062069	0	7.61859	0.029663	Absent	Absent	Absent	Absent	Absent	Absent	Absent	Absent
LOC110370289	XP_021181710.1	circadian clock-controlled protein-like	0	0.119263	0	4.60688	0	0.598542	0.011735	16.7226	0.0142963	0	0.0116029	0	0	0.00609542	0.21474	0.0139074	0	0.0517421	0	1.86288	0	0.450754	0.011735	16.4487	0.0142963	0	0.0116029	0	0	0.00609542	0.0471065	0.0139074	Absent	Absent	Absent	Absent	Absent	Absent	Absent	Absent
LOC110370290	XP_021181711.1	protein takeout-like	0.0702926	73.663	0.0141901	101.281	0	86.7481	0.309786	2.21547	0.0138979	0.00667019	0	0	0	0.0122598	0.0975774	0.395313	0.0508121	29.17	0.0141901	27.5215	0	60.4876	0.0726723	0.674576	0.0138979	0.00667019	0	0	0	0.0122598	0.0370384	0.263179	Absent	Absent	Absent	Absent	Absent	Absent	Absent	Absent
LOC110370291	XP_021181712.1	organic cation transporter-like protein	0.00799219	0.0300743	0.0211308	0.0166833	0.00364855	0.00410083	0.0115663	0.00294603	0.0502077	0.0312135	0.0851125	0.0357013	0.0359057	0.0210538	0.0149512	0.0265805	0.00799219	0.0214336	0.00879123	0.012342	0.00364855	0.00410083	0.0115663	0.00294603	0.0147067	0.00790026	0.0524516	0.0233292	0.0111495	0.013192	0.0149512	0.00599564	Absent	Absent	Absent	Absent	Absent	Absent	Absent	Absent
LOC110370292	XP_021181713.1	organic cation transporter protein-like	53.7011	5.70915	58.3222	1.78549	38.1346	1.52115	2.23287	3.72084	6.52854	6.80624	12.0753	13.6476	28.7638	32.7371	5.36932	4.54565	9.53481	0.294131	10.7287	0.393123	2.04304	0.415074	0.906747	1.1011	3.35803	1.60065	6.57703	2.01546	21.0899	8.31232	1.65846	1.4861	Absent	Absent	Absent	Present	Absent	Absent	Absent	Absent
LOC110370293	XP_021181714.1	uncharacterized protein LOC110370293	0.0045958	0.025131	0.00409522	0	0.00383768	0.3116	0.0351751	0.0148399	0	0	0	0.00347422	0.0244679	0	0.0446579	0.0285627	0.0045958	0.00950754	0.00409522	0	0.00383768	0.043294	0.0100636	0.00557433	0	0	0	0.00347422	0.0123863	0	0.0157298	0.00687552	Absent	Absent	Absent	Absent	Absent	Absent	Absent	Absent
LOC110370294	XP_021181718.1	transmembrane and TPR repeat-containing protein 4-like	1.21604	2.79418	1.21376	3.26049	2.7593	3.16965	3.10714	2.04645	1.51652	0.746356	1.29548	0.607296	1.14954	0.425667	3.81757	2.82615	0.194274	0.198964	0.225191	0.489517	0.611219	0.392968	0.859929	0.416681	0.323299	0.10614	0.454866	0.081205	0.295007	0.0738735	0.354064	0.288451	Absent	Absent	Absent	Absent	Absent	Absent	Absent	Absent
LOC110370295	XP_021181715.1	organic cation transporter protein-like isoform X1	0.912534	42.0556	0.185254	64.2792	1.47358	77.7477	29.5715	17.3773	0.313823	0.384462	0.121851	0.0510102	1.76129	0.60567	30.861	15.2743	0.225994	10.5018	0.060242	8.00296	0.67448	3.6242	12.1584	4.83197	0.122059	0.226487	0.0588686	0.0121442	0.91224	0.176966	0.238065	2.18598	Absent	Absent	Absent	Absent	Absent	Absent	Absent	Absent
LOC110370296	XP_021181717.1	uncharacterized protein LOC110370296	0.0200741	49.4387	0.115151	47.222	0.291253	4.93584	7.17816	52.5614	1.19341	0.612579	0.773607	0.0165893	0.740433	0.0955848	2.57916	3.92236	0.0200741	19.939	0.0462645	14.5421	0.123608	1.98283	1.92861	21.4208	0.575284	0.0980693	0.398468	0.0165893	0.469412	0.0562524	0.46367	0.541929	Absent	Absent	Absent	Absent	Absent	Absent	Absent	Absent
LOC110370297	XP_021181719.1	toll-like receptor 7	0.696348	4.17311	0.683782	5.25511	0.347349	3.15641	8.10736	2.80765	1.71664	0.146949	0.78781	0.0782508	1.02179	0.0418995	4.8094	1.24052	0.0898451	0.550846	0.154395	0.880334	0.0312838	0.337955	3.31262	0.623181	0.269124	0.0558798	0.274481	0.0225039	0.310619	0.00839641	0.269249	0.0426074	Absent	Absent	Absent	Absent	Absent	Absent	Absent	Absent
LOC110370298	XP_021181720.1	solute carrier family 22 member 4-like	0.00676823	0.0109392	0.016031	0.0224019	0.0254942	0.029631	0.019422	0.0262589	0.00985721	0.0133337	0.0303996	0.0349718	0.0232185	0.0153793	0.0504265	0.0685523	0.00395712	0.00633435	0.0036253	0.00657735	0.00966649	0.0111739	0.00972133	0.0111453	0.00985721	0.0099043	0.00999237	0.00738526	0.0116667	0.00883997	0.0134958	0.0197779	Absent	Absent	Absent	Absent	Absent	Absent	Absent	Absent
LOC110370299	XP_021181721.1	toll-like receptor 6	0.286459	2.58424	0.0770044	2.75175	0.17526	1.25092	2.01666	0.46932	0.158368	0.0207615	0.131072	0.0259414	0.370931	0.033795	5.4485	1.24553	0.06803	0.636978	0.0153226	0.471152	0.0509033	0.17849	0.78917	0.159513	0.0730131	0.00562482	0.0409296	0.0142111	0.0285898	0.00629162	1.04553	0.611213	Absent	Absent	Absent	Absent	Absent	Absent	Absent	Absent
LOC110370300	XP_021181722.1	prefoldin subunit 3	130.142	152.709	90.9575	161.352	125.729	112.725	122.622	64.5184	54.5716	46.7303	63.7488	42.1085	51.7029	39.7291	121.263	99.8596	6.68312	11.9572	3.28867	4.09654	18.5053	10.5689	11.9284	3.6733	4.13124	6.8513	9.94411	4.96572	8.39732	3.49312	5.35144	4.52485	Absent	Present	Present	Present	Absent	Present	Absent	Present
LOC110370301	XP_021181723.1	tyramine/octopamine receptor-like	0	0	0.00409522	0.00687223	0	0	0	0.00929622	0	0	0	0.00347422	0	0	0.011293	0	0	0	0.00409522	0.00687223	0	0	0	0.00929622	0	0	0	0.00347422	0	0	0.0056609	0	Absent	Absent	Absent	Absent	Absent	Absent	Absent	Absent
LOC110370302	XP_021181724.1	gamma-glutamylcyclotransferase-like	0.36893	0.0158967	0.0597817	0.0833953	0.711405	0.683227	0.171188	0.206764	0.14052	0.0653946	0.0263	0.0155017	0.0517143	0.0212266	0.174965	0.111954	0.298037	0.00926711	0.0284436	0.0386583	0.28176	0.0921806	0.0721444	0.0739656	0.0315591	0.0363698	0.0131785	0.0155017	0.012433	0.0212266	0.0324464	0.0532102	Absent	Absent	Absent	Absent	Absent	Absent	Absent	Absent
LOC110370303	XP_021181725.1	toll-like receptor 6	0.376471	3.52687	0.161801	4.56677	0.230189	1.60768	25.0716	2.98149	1.21302	0.108006	1.068	0.0202451	1.89051	0.0777392	11.7496	1.54817	0.0786258	0.436573	0.0204217	0.830622	0.0445071	0.299006	10.2974	0.5414	0.310136	0.0210853	0.48068	0.0100244	0.721819	0.0253419	1.21115	0.0765705	Absent	Absent	Absent	Absent	Absent	Absent	Absent	Absent
LOC110370304	XP_021181729.1	protein canopy homolog 3	19.9838	14.9152	17.6253	34.2313	29.7206	24.1225	39.8141	12.8542	26.5617	23.5513	28.4971	16.7603	25.1173	16.512	48.0473	16.5487	1.09322	2.19146	0.697742	5.2254	3.09124	2.99446	6.50386	2.69701	3.27758	2.20535	3.90774	2.40869	3.40812	2.09112	7.37853	2.97403	Absent	Absent	Present	Absent	Absent	Present	Present	Absent
LOC110370305	XP_021181726.1	protein takeout-like	0.0199704	0.00798548	0	0.0347332	0	0.726846	0.35676	0.599596	0.0168192	0.0401357	0	0	0.0378423	0	26.9965	111.604	0.0115528	0.00798548	0	0.00129739	0	0.385799	0.0967443	0.227098	0.0168192	0.0154965	0	0	0.0378423	0	11.7197	45.5159	Absent	Absent	Absent	Absent	Absent	Absent	Absent	Absent
LOC110370306	XP_021181727.1	ribosome production factor 2 homolog	52.9765	49.0882	44.9319	60.2561	54.9732	40.6042	92.5322	83.4208	46.1284	33.9827	48.7982	25.8792	45.9075	21.1055	102.82	78.212	1.27015	4.46784	6.67368	8.98883	11.7965	0.627229	5.7555	10.3889	6.96511	4.70987	11.3491	5.70179	11.4865	4.13032	3.69459	1.20405	Absent	Present	Present	Present	Present	Absent	Absent	Present
LOC110370307	XP_021181728.1	toll-like receptor Tollo	0.183336	3.40255	0.120097	4.77114	0.182859	2.77346	1.2046	0.536328	0.607982	0.182436	0.0973297	0.0863626	0.134227	0.0701537	4.45805	1.14514	0.0331855	0.723979	0.0224205	0.775591	0.0401978	0.443934	0.396418	0.0929532	0.173321	0.0581851	0.0309403	0.01444	0.0323152	0.0138394	1.31016	0.134184	Absent	Absent	Absent	Absent	Absent	Absent	Absent	Absent
LOC110370308	XP_021181730.1	lysine-specific histone demethylase 1A	3.49861	3.03028	2.88083	4.50627	8.25802	4.15809	5.74458	1.82968	4.46385	2.77581	4.29496	2.62613	3.65513	2.06078	8.80714	3.65857	0.512376	0.342175	0.449877	0.658817	1.8343	0.599128	1.95438	0.259626	0.959406	0.420948	1.25487	0.312037	1.01509	0.225999	0.719942	0.328256	Absent	Absent	Absent	Absent	Absent	Absent	Absent	Absent
LOC110370309	XP_021181731.1	CAAX prenyl protease 1 homolog	43.0347	32.7408	32.5855	40.6288	43.2796	30.0238	33.3237	15.1705	32.1257	26.3304	35.3129	25.0406	30.5351	26.4628	38.2829	18.0384	2.11496	2.43231	2.41394	4.43798	4.99706	3.31529	4.63801	2.68517	1.10632	1.9602	1.41804	3.15409	0.974935	1.72598	3.86354	2.09214	Absent	Present	Present	Present	Absent	Present	Present	Present
LOC110370310	XP_021181732.1	uncharacterized protein LOC110370310	264.955	3.28959	378.839	0.298427	124.022	0.0416808	0.689802	0.161965	77.1213	89.8148	71.5042	64.2384	8.31035	23.4619	0.0108889	0.0329586	54.405	1.27495	73.938	0.167141	48.1121	0.0169334	0.370334	0.0727253	76.7246	7.24731	71.1894	14.7039	8.26093	7.50257	0.0108889	0.0160797	Absent	Present	Present	Absent	Absent	Present	Present	Present
LOC110370311	XP_021181734.1	bursicon	0.0244792	4.09332	0.0423026	1.59498	0.0998888	0.532772	5.70089	6.78848	0.10124	0.0426197	0.106919	0.00983832	0.0728631	0.0363711	0.0342419	0	0.0244792	0.790532	0.0423026	0.128974	0.0207704	0.07074	5.62548	2.71258	0.0427459	0.0167096	0.0796758	0.00983832	0.052581	0.0256766	0.0342419	0	Absent	Absent	Absent	Absent	Absent	Absent	Absent	Absent
LOC110370312	XP_021181735.1	partner of bursicon	0.0107354	3.76782	0.0120673	1.50185	0.133567	0.358508	5.19908	7.21874	0.0634095	0.0108079	0.104455	0.0100074	0.125461	0	0.262733	0.0344745	0.0107354	0.402446	0.0120673	0.168116	0.0565946	0.0737724	5.04759	2.79778	0.0361182	0.0108079	0.0811982	0.0100074	0.0568161	0	0.0754054	0.0214544	Absent	Absent	Absent	Absent	Absent	Absent	Absent	Absent
LOC110370313	XP_021181736.1	organic cation transporter protein-like	0.0127422	0	0.00306616	0.00290845	0.0380365	0.0678844	0.0400198	0.0049348	0.063947	0.00962114	0.0101817	0.0177063	0.0338603	0.0107767	0.112071	0.00440734	0.0087772	0	0.00306616	0.00290845	0.0133075	0.0273875	0.0108833	0.0028604	0.0223458	0.0032626	0.0101817	0.00318662	0.0169302	0.00434069	0.0216729	0.00440734	Absent	Absent	Absent	Absent	Absent	Absent	Absent	Absent
LOC110370315	XP_021181740.1	DNA replication licensing factor Mcm7	11.4322	19.4475	11.268	23.975	13.2189	18.2952	5.24759	6.44548	3.8928	2.3565	3.0976	1.77906	2.55404	1.33827	4.40415	3.16797	1.10101	2.77757	1.28868	3.11627	1.39586	2.39312	1.58952	2.17467	0.76677	0.76177	0.595097	0.393367	0.462179	0.152139	0.237853	0.739639	Absent	Absent	Present	Absent	Absent	Absent	Absent	Absent
LOC110370316	XP_021181737.1	polycomb protein Scm	2.36575	5.01836	1.30768	6.86857	5.09042	4.65114	6.08883	1.75104	5.5128	2.66339	4.03994	2.51522	4.69394	2.50804	8.13128	3.41748	0.180387	0.488463	0.268134	0.883853	1.01273	0.654111	2.93309	0.250784	1.00364	0.504035	0.710228	0.27938	0.9685	0.309242	0.485578	0.425203	Absent	Absent	Absent	Absent	Absent	Absent	Absent	Absent
LOC110370317	XP_021181738.1	aminoacyl tRNA synthase complex-interacting multifunctional protein 1	57.754	44.9923	44.2333	66.5559	55.3142	50.2133	34.3357	20.7832	19.448	21.4691	20.2644	15.8526	17.0179	16.4643	32.2789	27.2076	2.204	5.23461	2.48425	4.51655	8.19426	4.60277	0.618296	3.41819	0.300647	3.43434	2.51593	2.48064	1.29079	1.50118	2.09168	4.67092	Absent	Absent	Absent	Present	Absent	Absent	Absent	Present
LOC110370319	XP_021181739.1	protein inturned	1.11256	1.49967	0.854758	1.40788	2.97078	1.6483	3.70717	1.35378	3.81195	1.65427	3.86225	1.22309	3.22188	1.07081	8.09071	2.0829	0.310289	0.220093	0.169813	0.163232	0.609938	0.253419	1.37726	0.203037	0.658655	0.405701	1.36866	0.327411	0.967686	0.308551	1.85833	0.257233	Absent	Absent	Absent	Absent	Absent	Absent	Absent	Absent
LOC110370320	XP_021181741.1	lamin-like protein	0	0.0270929	0	0.0947074	0.00786214	0.402752	0.0116916	0.0793332	0.0145743	0	0	0	0	0.00647301	0	0.00738444	0	0.0109742	0	0.0622925	0.00786214	0.135634	0.0116916	0.0367601	0.0145743	0	0	0	0	0.00647301	0	0.00738444	Absent	Absent	Absent	Absent	Absent	Absent	Absent	Absent
LOC110370321	XP_021181742.1	UDP-N-acetylglucosamine--peptide N-acetylglucosaminyltransferase 110 kDa subunit isoform X1	22.1046	17.0818	17.5211	31.0546	30.44	19.3876	23.6925	12.5303	24.5572	27.9984	19.3207	26.633	18.4906	30.1685	42.5035	43.7639	1.12387	1.5909	2.23515	0.889532	1.80499	2.24054	6.06093	1.41733	3.75454	1.59092	0.784502	3.3972	3.21508	3.71427	3.11057	5.79292	Absent	Absent	Present	Present	Absent	Absent	Present	Absent
LOC110370322	XP_021181744.1	uncharacterized protein LOC110370322	0.693735	11.3297	0.145558	3.73294	0.176383	1.40102	3.78653	11.01	0.435488	0.0927152	0.182084	0	0.703588	0	1.81419	0.255738	0.223616	1.41157	0.0731065	1.07525	0.0845739	0.33311	2.21097	4.59816	0.125096	0.0562403	0.0449226	0	0.276297	0	0.0608225	0.096389	Absent	Absent	Absent	Absent	Absent	Absent	Absent	Absent
LOC110370323	XP_021181745.1	organic cation transporter-like protein	0.108172	0.186157	0.0712342	0.221298	0.078813	0.883948	0.294067	0.0671427	0.381083	0.221809	0.446838	0.154008	0.856726	0.370973	0.130512	0.136576	0.0273997	0.101457	0.018489	0.0280254	0.0280324	0.152087	0.154384	0.0375832	0.0785942	0.0781444	0.0342032	0.0320808	0.34394	0.12329	0.0175236	0.0285968	Absent	Absent	Absent	Absent	Absent	Absent	Absent	Absent
LOC110370324	XP_021181746.1	cullin-5	8.77323	11.3952	8.01199	14.9779	12.2789	11.9618	21.4692	7.64265	10.606	7.45386	10.5449	5.63994	10.0116	5.22774	24.4553	9.90127	0.437623	1.34601	0.49708	1.5209	1.67096	1.05819	3.50391	1.08621	1.28066	0.80482	1.65318	0.45814	1.88846	0.23461	2.69596	0.742637	Absent	Absent	Present	Present	Absent	Absent	Absent	Absent
LOC110370325	XP_021181750.1	transmembrane protein 256-like	116.068	54.6668	105.029	62.641	96.7405	46.6679	92.6147	20.8951	131.503	89.7047	127.599	89.9841	79.6328	55.995	92.5592	57.6598	3.74911	4.73532	10.6033	7.12565	12.2106	2.99589	16.4425	2.71143	13.8335	11.2321	12.8594	10.8851	13.47	5.87147	10.3737	6.33466	Absent	Present	Present	Present	Absent	Present	Present	Present
LOC110370326	XP_021181747.1	histone-lysine N-methyltransferase SUV39H2-like isoform X1	100.562	84.3504	79.6739	115.669	88.8892	77.2618	57.6066	45.1712	33.832	49.674	36.3867	41.2246	29.5386	38.2882	53.3951	51.2383	2.407	7.04588	2.20429	3.62656	8.64946	7.68506	1.29436	7.56026	0.458095	7.15491	2.83283	5.28404	3.44751	2.42854	1.40186	5.01339	Present	Present	Present	Present	Present	Present	Present	Present
LOC110370327	XP_021181751.1	uncharacterized protein LOC110370327 isoform X2	0.361851	5.09082	0.266408	7.44397	0.145391	5.53715	2.72628	6.28081	0.0301566	0	0.0900306	0.0143038	0.265434	0.0390109	1.78847	1.0863	0.0986971	0.835894	0.0562294	0.624145	0.0495649	0.266012	1.11916	2.18088	0.0150877	0	0.0541933	0.00825889	0.0751134	0.0248195	0.645454	0.255507	Absent	Absent	Absent	Absent	Absent	Absent	Absent	Absent
LOC110370328	XP_021181752.1	LOW QUALITY PROTEIN: lipase member H-B-like	0.297566	3.56809	0.0106818	11.8861	0.393487	24.3062	2.43425	1.45684	0.208464	0.0258745	0.0329291	0.00878816	0.0368623	0.0409	31.9822	2.15909	0.0435876	1.72773	0.00616719	4.02325	0.144766	3.9296	0.779702	0.797372	0.0552963	0.0142432	0.0165257	0.00878816	0.014223	0.0217348	7.17225	0.788184	Absent	Absent	Absent	Absent	Absent	Absent	Absent	Absent
LOC110370329	XP_021181753.1	circadian clock-controlled protein-like	0	3.48978	0.0423915	31.7462	0.00791063	36.8171	431.142	2092.09	4.92935	0.0154703	0	0	0.380599	0.00649523	22.2563	0.972505	0	2.0923	0.0423915	16.2302	0.00791063	19.3038	233.482	810.872	3.76441	0.00897849	0	0	0.361292	0.00649523	10.2263	0.346568	Present	Absent	Absent	Absent	Absent	Absent	Absent	Absent
LOC110370332	XP_021181754.1	uncharacterized protein LOC110370332	7.41844	10.2701	7.27137	18.3295	18.9395	11.7546	13.7923	6.9608	15.0046	9.54731	13.692	8.88278	14.7062	7.80017	19.4152	13.0579	0.751828	2.26972	0.911185	1.91231	2.59364	2.37354	5.23108	1.30543	1.94336	1.73057	2.1778	1.2404	2.54584	0.636484	2.13294	1.14874	Absent	Absent	Absent	Absent	Absent	Absent	Absent	Absent
LOC110370333	XP_021181755.1	synaptic vesicle glycoprotein 2C-like	935.114	184.845	3.1079	17.509	3.31324	22.1362	49.4009	42.1294	2.72369	3.21495	7.35767	10.9263	3.2176	17.7562	932.535	728.162	319.948	80.421	1.71207	5.46749	1.9024	3.88118	30.8182	7.20052	1.00346	1.50516	4.09009	2.32775	1.53064	13.8427	45.5442	45.5697	Absent	Absent	Absent	Absent	Absent	Absent	Absent	Absent
LOC110370334	XP_021181761.1	uncharacterized protein LOC110370334	68.4777	1.91798	96.8009	3.45453	69.6196	0.847533	3.67516	1.17049	29.6167	119.696	22.128	83.8487	19.4399	105.578	0.218697	0.773609	4.58624	0.672804	9.2115	0.896221	16.564	0.681978	2.26014	0.755267	25.4754	7.5188	19.1519	6.42723	16.1669	6.83307	0.0928436	0.297229	Absent	Present	Present	Present	Absent	Present	Present	Present
LOC110370335	XP_021181758.1	pre-mRNA-splicing factor RBM22	27.0769	25.6638	25.7742	29.4373	46.3969	25.6993	37.0528	17.009	21.3323	25.497	22.1412	23.7453	19.8548	14.7779	43.5723	24.2423	1.64504	2.0585	1.55671	1.76807	10.521	2.67487	2.86295	1.73088	2.3353	6.29525	3.17378	5.60324	3.65742	1.52175	2.93631	1.22865	Absent	Absent	Absent	Absent	Absent	Absent	Absent	Absent
LOC110370336	XP_021181759.1	secretory carrier-associated membrane protein 1	98.5972	56.7609	100.627	85.3429	170.401	66.9637	155.871	33.099	600.569	181.032	482.657	164.18	542.808	146.535	178.077	78.3579	3.94927	5.11369	7.88898	12.646	12.9877	8.14388	47.3925	3.54954	103.322	4.38446	95.5513	9.67727	113.708	5.91166	31.9462	3.93343	Absent	Present	Present	Present	Absent	Absent	Absent	Present
LOC110370337	XP_021181760.1	uncharacterized protein LOC110370337	3.02694	7.09318	0	0.0141415	0	0.0602635	0	0	0	0	0	0	0	0	2.19092	21.4821	0.488	4.71526	0	0.0141415	0	0.0418562	0	0	0	0	0	0	0	0	0.783323	17.071	Absent	Absent	Absent	Absent	Absent	Absent	Absent	Absent
LOC110370338	XP_021181762.1	uncharacterized protein LOC110370338	2.05856	1.38206	0	0.598922	0	4.23985	0	0	0	0	0	0	0	0	1.44995	35.3601	1.18063	1.3651	0	0.458655	0	3.98336	0	0	0	0	0	0	0	0	0.591748	30.9791	Absent	Absent	Absent	Absent	Absent	Absent	Absent	Absent
LOC110370339	XP_021181763.1	uncharacterized protein LOC110370339	0.205823	0.212008	0.00857922	0.169935	0	0.304543	11.0058	0.0572068	0.383446	0	0.125639	0.00820697	0.0709049	0	45.6797	4.53793	0.106595	0.102541	0.00857922	0.0345305	0	0.11961	4.43513	0.0239822	0.0697345	0	0.0360169	0.00820697	0.0409733	0	9.17551	2.34256	Absent	Absent	Absent	Absent	Absent	Absent	Absent	Absent
LOC110370340	XP_021181764.1	uncharacterized protein LOC110370340	0.131429	0.0543965	0	0.0138299	0	0.631793	0	0.0030015	0	0	0	0	0	0	0.690513	17.5504	0.0583648	0.0375209	0	0.00942799	0	0.558572	0	0.0030015	0	0	0	0	0	0	0.308433	11.6905	Absent	Absent	Absent	Absent	Absent	Absent	Absent	Absent
LOC110370341	XP_021181765.1	uncharacterized protein LOC110370341	1.8704	3.37816	0	0.393106	0	1.37507	0.0383006	0.0306891	0	0.00281789	0	0	0.00412143	0	1.78692	31.1708	0.642226	2.50802	0	0.233612	0	1.17721	0.0248132	0.0306891	0	0.00281789	0	0	0.00412143	0	0.486514	27.3406	Absent	Absent	Absent	Absent	Absent	Absent	Absent	Absent
LOC110370342	XP_021181766.1	SKI family transcriptional corepressor 2	0	0.0241668	0	0.0151919	0.00387112	0	0.0239073	0.0419075	0	0	0.00670305	0	0	0	0.0113914	0.00788143	0	0.00621703	0	0.0088378	0.00387112	0	0.0119663	0.0268851	0	0	0.00670305	0	0	0	0.00571023	0.00457749	Absent	Absent	Absent	Absent	Absent	Absent	Absent	Absent
LOC110370343	XP_021181767.1	transducin-like enhancer protein 1	2.67014	4.95271	1.2827	7.27959	5.34041	5.61793	8.78264	3.19141	5.99494	3.22124	5.0725	3.31327	4.50995	2.74914	10.2308	4.33415	0.426495	0.852846	0.223757	0.662061	1.37243	1.14922	3.36122	0.417694	1.6247	0.491032	1.5397	0.371623	1.45561	0.406132	0.622086	0.486771	Absent	Absent	Absent	Absent	Absent	Absent	Absent	Absent
LOC110370344	XP_021181768.1	proline-rich receptor-like protein kinase PERK2	9.6942	0.265964	11.3482	0.104268	11.5976	0.0312586	0.15264	0.0884682	2.53993	24.829	6.83781	38.3841	6.3721	42.53	0.0188468	0.144136	0.46285	0.0719579	0.729574	0.0919889	2.94017	0.018432	0.133408	0.0320958	1.92722	4.14798	6.3465	4.55987	5.82523	2.67071	0.010483	0.119982	Absent	Absent	Absent	Absent	Absent	Absent	Absent	Absent
LOC110370345	XP_021181771.1	maternal protein pumilio isoform X1	18.0001	34.0265	14.6455	50.5178	25.0609	30.1555	37.5236	22.2052	24.8346	10.3835	20.544	8.38539	19.3919	7.74041	49.8062	29.0824	2.61243	11.3964	2.08045	9.29542	3.40879	2.09165	9.9016	4.76603	6.75525	1.50289	5.90314	0.946697	5.10601	0.692989	3.77092	6.0625	Absent	Absent	Absent	Absent	Absent	Absent	Absent	Absent
LOC110370346	XP_021181769.1	uncharacterized protein LOC110370346	0.911962	0.0137665	0.417419	0	0.713049	0	0.203016	0.00829416	1.12678	8.52579	0.02378	0.148961	0.0232045	0.00842048	0	0.00548928	0.342683	0.0137665	0.0826336	0	0.232674	0	0.19196	0.00829416	0.42465	1.06018	0.00121676	0.0427867	0.0126395	0.00486727	0	0.00548928	Absent	Absent	Absent	Absent	Absent	Absent	Absent	Absent
LOC110370347	XP_021181770.1	cuticle protein 18.6-like	0.0524771	2.20779	0.177059	11.22	0.169316	34.6103	0.221912	0.274739	0.117165	0.0219971	0.0458708	0.0491817	0.17524	0.0182004	0.182128	0.299864	0.0458613	1.9098	0.0572843	9.31223	0.0580809	20.3552	0.0872273	0.0683785	0.0217307	0.00987259	0.0339748	0.0302784	0.0492804	0.00768061	0.0614394	0.118001	Absent	Absent	Absent	Absent	Absent	Absent	Absent	Absent
LOC110370348	XP_021181772.1	forkhead box protein C1	0.122983	0.507754	0.0230072	0.415022	0	0.0950173	9.68763	4.14794	0.471703	0.0618022	0.0188469	0	0.0529749	0	0.0804495	0.0297327	0.0977108	0.108853	0.0133309	0.0878482	0	0.0394111	3.95176	1.14062	0.194481	0.0393734	0.00945846	0	0.0288554	0	0.0300364	0.0103791	Absent	Absent	Absent	Absent	Absent	Absent	Absent	Absent
LOC110370349	XP_021181773.1	uncharacterized protein LOC110370349	0.00655252	0	0	0.0180847	0.00862488	0.0840806	0.0275692	0.00489382	0	0	0	0	0	0	0.004086	0.00405861	0.00655252	0	0	0.00380895	0.00552621	0.0205837	0.0138056	0.00282592	0	0	0	0	0	0	0.004086	0.00405861	Absent	Absent	Absent	Absent	Absent	Absent	Absent	Absent
LOC110370350	XP_021181774.1	uncharacterized protein LOC110370350	653.951	10.4099	1129.97	7.63212	1010.16	0.0246823	1700.06	225.073	3625.61	7747.21	1591.98	1245.52	797.181	114.753	0.0958464	3.49459	146.753	7.1436	170.66	5.24268	422.412	0.0141443	1381.82	217.333	1002.38	1457.2	549.504	248.384	463.159	25.047	0.0635024	3.3531	Absent	Present	Present	Absent	Absent	Present	Present	Absent
LOC110370351	XP_021181775.1	voltage-dependent calcium channel subunit alpha-2/delta-4-like	0.554689	0.152526	0.478254	0.0730333	0.96757	0.0476403	0.162636	0.501382	0.351499	1.348	0.47992	0.929611	0.185344	0.0837391	0.00586433	0.0171402	0.116041	0.025193	0.0698579	0.0100335	0.0754998	0.0147762	0.0692231	0.0980162	0.0434927	0.370067	0.0473311	0.139281	0.0301317	0.0188683	0.00329537	0.00631552	Absent	Absent	Absent	Absent	Absent	Absent	Absent	Absent
LOC110370352	XP_021181776.1	uncharacterized protein LOC110370352	1.24558	1.96671	0.561183	2.377	1.95133	1.37116	2.44959	1.56352	2.24015	0.865012	1.96705	0.899369	1.29706	0.700172	3.20144	2.17744	0.150307	0.330167	0.0765574	0.128086	0.342069	0.259358	0.938476	0.430152	0.578003	0.146549	0.666065	0.107437	0.361118	0.120141	0.586758	0.32514	Absent	Absent	Absent	Absent	Absent	Absent	Absent	Absent
LOC110370353	XP_021181777.1	uncharacterized protein LOC110370353	0	0	0	0	0	0	0	0	0	0	0	0	0	0	0	0	0	0	0	0	0	0	0	0	0	0	0	0	0	0	0	0	Absent	Absent	Absent	Absent	Absent	Absent	Absent	Absent
LOC110370354	XP_021181779.1	odorant receptor 22b-like	0	0	0	0	0.00884002	0.0182515	0.00657291	0.00853768	0.00853511	0.00818031	0	0	0.0134407	0	0.00623485	0	0	0	0	0	0.00884002	0.00818336	0.00657291	0.00502778	0.00853511	0.00472992	0	0	0.00692667	0	0.00623485	0	Absent	Absent	Absent	Absent	Absent	Absent	Absent	Absent
LOC110370355	XP_021181780.1	uncharacterized protein DDB_G0283697-like	5.31888	4.54729	5.42855	5.93449	9.08273	4.56757	7.65085	4.92772	6.37119	4.49403	7.45377	3.52658	5.62831	3.44513	9.567	7.36684	0.584017	0.585013	0.929357	1.02693	2.18301	0.715364	0.71152	0.570194	0.520657	0.277319	1.43783	0.194004	1.1574	0.242489	1.55487	0.766615	Absent	Absent	Absent	Absent	Absent	Absent	Absent	Absent
LOC110370356	XP_021181781.1	uncharacterized protein DDB_G0283697-like	3.56319	3.62124	3.78392	3.92233	6.69023	3.64511	4.6756	3.58613	4.31799	3.28097	4.26816	2.65447	3.54341	2.59151	6.78286	5.1018	0.187963	0.471366	0.537071	0.353897	1.44561	0.324	0.447877	0.321662	0.618776	0.271963	0.831371	0.25004	0.678958	0.234368	1.21255	0.508559	Absent	Absent	Absent	Absent	Absent	Absent	Absent	Absent
LOC110370357	XP_021181782.1	protein pygopus	11.2852	15.1488	6.45772	21.4027	22.3236	18.7481	25.6525	9.72287	21.1144	8.43822	16.8107	8.94153	17.8066	8.82039	29.507	10.4	0.591054	2.47681	0.581763	1.12606	4.57902	2.62886	7.06153	1.6956	4.79045	1.76157	4.26606	1.76254	4.81124	1.07895	1.72327	1.17683	Absent	Absent	Absent	Absent	Absent	Absent	Absent	Absent
LOC110370358	XP_021181783.1	uncharacterized protein LOC110370358	5.30846	8.72646	3.3257	8.47873	6.83942	8.13261	24.4745	5.28924	12.8126	3.41799	13.4641	2.98219	13.4342	2.77942	34.5113	9.7085	0.892167	1.70414	0.42347	1.20456	1.27624	1.27144	5.21521	0.54287	2.43505	0.405749	3.79262	0.452425	3.5432	0.127966	5.53787	1.04601	Absent	Absent	Absent	Absent	Absent	Absent	Absent	Absent
LOC110370359	XP_021181784.1	solute carrier family 25 member 46-like	32.6403	23.8061	24.2752	29.0803	40.3024	24.5615	21.6769	12.8835	35.0539	24.1986	34.8595	22.1712	28.7426	21.5294	27.5888	19.7336	1.85386	1.1932	0.820304	1.78875	4.08244	2.43908	1.01827	0.740782	0.902912	2.76798	2.61148	1.69104	1.03623	1.13268	0.809666	1.16713	Absent	Absent	Absent	Absent	Absent	Absent	Absent	Absent
LOC110370360	XP_021181785.1	39S ribosomal protein L34, mitochondrial	133.503	78.9706	92.9446	75.9201	83.2834	56.3666	52.0851	23.3582	27.5851	34.4664	30.1003	26.6055	24.0615	20.6715	52.1195	53.9979	3.70581	9.41482	8.90857	8.42747	13.4689	3.74661	8.83602	3.87577	3.26435	4.50995	5.70111	3.95459	2.81804	1.98611	7.56917	10.228	Absent	Absent	Absent	Absent	Absent	Absent	Absent	Absent
LOC110370361	XP_021181787.1	dual specificity mitogen-activated protein kinase kinase dSOR1 isoform X1	33.9149	26.061	15.7189	33.0281	50.0212	27.0732	70.1547	18.6728	68.7307	30.6903	68.8438	32.5306	87.9348	33.1646	100.593	39.492	5.65033	3.97031	1.83937	3.07987	5.28809	3.9991	23.2503	2.58904	5.20311	3.28034	12.4179	3.23978	14.3932	1.64079	15.5234	5.80703	Absent	Present	Present	Present	Present	Present	Present	Absent
LOC110370362	XP_021181789.1	bumetanide-sensitive sodium-(potassium)-chloride cotransporter-like isoform X1	0.0393992	0.0951094	0.0203086	0.143489	0.0287011	0.236088	0.120914	0.071795	0.109825	0.110217	0.117494	0.168567	0.107815	0.129946	0.0581989	0.0400494	0.0182416	0.00957459	0.00556722	0.0322982	0.0149405	0.0791112	0.0604582	0.0305608	0.0235725	0.0259904	0.0418434	0.06141	0.0713695	0.0311475	0.0133803	0.00690844	Absent	Absent	Absent	Absent	Absent	Absent	Absent	Absent
LOC110370363	XP_021181791.1	tyrosine-protein phosphatase non-receptor type 9 isoform X1	8.0797	14.1503	4.73362	11.6438	12.5653	8.76168	19.1063	10.0799	24.854	12.9402	23.0221	14.5709	28.4917	10.2841	30.5005	23.4811	0.680945	0.541248	0.418568	1.41581	0.968426	1.25356	5.72871	1.02653	4.32176	2.65244	5.58138	4.24882	6.11413	3.24146	3.82335	3.90446	Absent	Absent	Absent	Absent	Absent	Absent	Absent	Absent
LOC110370365	XP_021181795.1	46 kDa FK506-binding nuclear protein	256.589	189.143	193.799	333.189	295.374	153.812	74.9277	51.9407	59.1833	67.8961	54.8059	46.5403	46.2052	38.6618	66.5327	41.4958	9.04271	25.298	10.2852	46.368	45.4077	20.9295	12.6334	15.1682	4.93109	16.8799	9.08627	10.3806	8.10709	4.08024	9.95033	6.28034	Absent	Present	Present	Present	Present	Present	Present	Present
LOC110370366	XP_021181796.1	UPF0729 protein AAEL015238	139.531	161.756	113.241	162.867	154.565	154.441	441.027	77.507	311.777	134.896	334.04	117.184	336.389	115.629	560.32	134.867	13.568	22.7861	9.05498	19.5875	10.6325	17.1186	93.9114	9.69933	22.0132	6.14228	53.5548	11.0283	56.8615	4.19905	57.1002	7.73248	Absent	Absent	Present	Absent	Absent	Absent	Absent	Absent
LOC110370367	XP_021181797.1	uncharacterized protein LOC110370367 isoform X1	6.36924	7.81048	3.43877	10.9222	11.0277	9.00328	10.653	4.24289	13.3629	6.66805	12.3027	6.48643	13.9962	5.9288	15.6276	9.34585	0.330803	1.21197	0.437188	1.37712	1.48656	1.58431	3.46153	0.5824	2.53571	1.00413	3.33824	0.78421	3.39372	0.588757	0.443317	1.09736	Absent	Absent	Absent	Absent	Absent	Absent	Absent	Absent
LOC110370368	XP_021181802.1	uncharacterized protein LOC110370368	4.12247	5.33074	4.24709	4.96062	19.4073	7.23646	26.8323	13.8465	74.7974	24.5735	69.362	24.0192	83.1924	19.1713	47.3876	35.3746	0.921632	0.34525	0.352053	0.349971	4.29907	1.10935	8.70164	1.19277	10.8831	5.8806	20.1767	5.26605	21.0735	3.8474	1.91071	4.87531	Absent	Absent	Absent	Absent	Absent	Absent	Absent	Absent
LOC110370369	XP_021181804.1	2-oxoglutarate and iron-dependent oxygenase domain-containing protein 3-like	20.928	18.218	25.3053	18.8877	28.3718	13.7348	20.6976	12.0707	21.3456	21.693	22.7906	19.1171	18.5468	17.0606	21.5346	16.7718	1.31761	2.27773	1.30864	2.32393	2.66245	1.34129	1.10459	1.43697	2.56525	0.705222	2.17473	0.499477	0.765711	1.10802	2.164	1.3637	Absent	Absent	Absent	Present	Absent	Absent	Absent	Absent
LOC110370370	XP_021181806.1	mitochondrial import inner membrane translocase subunit Tim29	63.6576	37.2868	48.6946	36.4158	56.3466	28.0435	28.1781	20.1339	22.5911	37.2508	26.8194	30.015	19.6704	25.8924	32.1714	36.575	2.8281	4.07065	2.23829	1.56073	7.47309	2.03451	1.26907	1.55487	1.40916	3.08606	3.56001	2.57885	2.22491	1.77879	3.7252	1.18041	Absent	Absent	Absent	Present	Absent	Absent	Absent	Absent
LOC110370371	XP_021181807.1	importin-11 isoform X1	10.236	9.95891	6.47829	15.4175	20.1231	9.17669	11.4076	5.01011	11.8528	7.83609	11.9781	7.94486	10.9352	7.62295	15.0089	9.90862	0.32392	0.397218	0.379456	0.415407	4.10942	1.40967	2.86497	0.333774	0.34254	1.95389	1.40141	1.47264	0.616453	0.71031	0.78159	1.13129	Absent	Absent	Absent	Absent	Absent	Absent	Absent	Absent
LOC110370372	XP_021181851.1	arginase, hepatic isoform X1	0.68457	13.6369	0.00950016	21.5666	0.068677	12.9969	1.25066	8.33505	0.0157326	0.028074	0.00869124	0.00446659	0.0363329	0.0205196	3.19712	2.08	0.283335	3.3283	0.00950016	3.18262	0.042844	3.12374	0.609016	3.32389	0.0157326	0.0113346	0.00869124	0.00446659	0.0052274	0.0205196	0.978133	0.271059	Absent	Absent	Absent	Absent	Absent	Absent	Absent	Absent
LOC110370373	XP_021181809.1	ubiquitin carboxyl-terminal hydrolase 3-like	10.6667	7.32559	3.72822	7.97214	31.7876	5.5169	7.64675	2.21047	10.2456	7.18229	7.44702	7.05814	7.24179	7.60121	6.50106	4.01615	1.2355	1.20986	0.643228	0.580422	10.5945	0.993139	2.76248	0.318313	3.16627	2.44544	1.74163	1.62186	1.69146	0.689681	0.571149	0.471148	Absent	Absent	Absent	Absent	Absent	Absent	Absent	Absent
LOC110370374	XP_021181810.1	acetylcholine receptor subunit alpha-like 1	0.00798446	1.58186	0	0.627466	0.010001	0.0845122	0.266588	1.47775	0.0166287	0	0.0273833	0.0152168	0.0434342	0.013979	0.116544	0.385764	0.00798446	0.1547	0	0.125032	0.010001	0.0310456	0.192471	0.597751	0.00909939	0	0.0122887	0.00742149	0.00498237	0.00307462	0.0467384	0.064428	Absent	Absent	Absent	Absent	Absent	Absent	Absent	Absent
LOC110370375	XP_021181811.1	uncharacterized protein LOC110370375	0	0	0	0	0	0.936279	0	0	0	0	0	0	0	0	0	0	0	0	0	0	0	0.129715	0	0	0	0	0	0	0	0	0	0	Absent	Absent	Absent	Absent	Absent	Absent	Absent	Absent
LOC110370376	XP_021181816.1	prenylated Rab acceptor protein 1 isoform X1	25.7187	32.8718	20.9148	32.8346	34.5863	35.2176	67.0844	25.6349	47.0527	24.4738	46.3422	18.8337	42.1182	18.1813	96.0544	40.5933	2.33086	4.77465	0.796732	6.00779	5.05361	5.58684	12.5597	2.26019	12.3787	1.39837	14.1286	1.09464	11.9612	1.46716	14.665	3.17561	Absent	Present	Absent	Present	Absent	Absent	Absent	Absent
LOC110370377	XP_021181812.1	clavesin-2-like	11.2994	12.4895	2.00904	8.05275	10.1018	9.839	5.24672	7.51232	57.8436	20.5929	54.4171	25.0472	45.6367	14.1164	3.06667	0.918367	0.634336	1.50449	0.235137	0.852724	3.08265	2.53186	2.55722	3.04676	20.7063	11.1507	23.1291	10.4351	18.9725	6.10733	0.766149	0.157418	Absent	Absent	Absent	Absent	Absent	Absent	Absent	Absent
LOC110370378	XP_021181813.1	heterogeneous nuclear ribonucleoprotein 27C isoform X1	331.425	366.96	190.552	488.705	459.713	331.727	242.577	107.2	240.822	167.119	237.822	163.374	212.267	149.876	265.487	165.157	11.2385	74.5524	19.75	68.5865	84.8007	53.9462	63.2835	20.7501	7.12369	37.1654	7.56546	23.5635	18.4954	11.4826	28.8108	36.5532	Present	Present	Present	Present	Present	Present	Present	Present
LOC110370379	XP_021181823.1	ankyrin repeat domain-containing protein 29-like isoform X1	0.37848	0.31743	0.246249	0.300131	0.278392	0.149921	4.64883	0.975578	2.38408	0.767867	0.407707	0.155842	0.311667	0.0613164	0.23416	0.131768	0.0522958	0.0174267	0.0149141	0.0672398	0.0403941	0.0251678	2.29631	0.170051	0.906051	0.0875618	0.068112	0.0199862	0.0931864	0.0161663	0.0751198	0.0361578	Absent	Absent	Absent	Absent	Absent	Absent	Absent	Absent
LOC110370380	XP_021181827.1	hemicentin-2-like	0.0434803	4.49177	0.00603366	6.87982	0.011916	5.07605	4.29184	0.575224	0.951567	0.0940918	0.521323	0.0853839	0.301455	0.0137329	3.11925	0.0956485	0.027236	0.658469	0.00603366	1.30987	0.011916	0.186613	2.30331	0.227104	0.306057	0.0642831	0.162403	0.0713206	0.187001	0.00875178	1.37606	0.0335424	Absent	Absent	Absent	Absent	Absent	Absent	Absent	Absent
LOC110370381	XP_021181828.1	conserved oligomeric Golgi complex subunit 1	6.55962	7.77879	4.85079	7.27027	7.38219	5.54106	9.68752	3.91405	20.1137	12.0514	17.4508	5.29716	18.3959	5.25993	16.4893	5.84556	0.191368	1.64877	0.323717	1.06887	0.520651	0.692861	2.15543	0.5354	2.34938	0.899586	3.30615	0.387636	2.66498	0.279292	0.267669	0.573287	Absent	Absent	Absent	Absent	Absent	Absent	Absent	Absent
LOC110370382	XP_021181829.1	protein SMG5	8.87877	14.1681	7.83374	17.2516	19.927	17.9703	16.704	9.66701	40.3144	14.7805	36.6299	12.9313	38.5066	10.5989	23.9662	15.4628	0.48533	3.52662	0.699923	1.45963	3.36095	2.24648	5.16449	1.46813	6.12342	3.04454	10.2917	2.41277	9.35146	2.1561	2.61435	2.12497	Absent	Absent	Absent	Absent	Absent	Absent	Absent	Absent
LOC110370383	XP_021181830.1	protein AF-9	4.24914	6.56464	4.03199	8.67301	11.6715	10.4431	9.88023	5.40223	22.7669	6.77117	22.3018	5.54789	24.0476	5.45812	14.7158	10.0792	0.468484	1.2314	0.44006	0.75594	2.19844	1.36212	2.59037	0.508597	4.14537	1.00506	6.74388	0.733744	7.04624	0.766492	0.87314	0.256118	Absent	Absent	Absent	Absent	Absent	Absent	Absent	Absent
LOC110370384	XP_021181831.1	ubiquitin-like protein 7	14.8894	19.8406	8.96599	17.598	13.205	13.1687	51.2847	7.16526	15.0143	9.78564	15.9144	9.13841	16.2272	9.07555	69.545	10.1732	0.94848	2.81438	1.02715	2.63136	0.853912	2.42907	15.5362	1.09659	1.48727	0.877828	2.46617	0.567384	2.70581	0.724611	4.82229	1.2869	Absent	Absent	Absent	Absent	Present	Absent	Absent	Absent
LOC110370385	XP_021181832.1	arrestin domain-containing protein 2-like isoform X1	18.4519	0.475389	13.9057	0.160529	36.1706	0.459828	1.19908	0.206955	8.30626	16.5786	10.0838	15.2511	6.15141	15.4816	1.3158	1.01625	1.4052	0.0943865	0.574679	0.0329737	9.55074	0.074295	1.09371	0.143607	2.63397	2.11824	3.46895	0.959618	1.5736	1.61989	1.05297	0.464839	Absent	Absent	Absent	Absent	Absent	Absent	Absent	Absent
LOC110370386	XP_021181835.1	histone-lysine N-methyltransferase ash1 isoform X1	0.81118	2.68276	0.745209	5.0882	2.53112	3.53133	2.29461	1.87199	2.99408	2.1477	2.64575	2.2354	2.63667	1.76919	3.69005	4.61474	0.0853536	0.473901	0.0698052	0.289121	0.135645	1.12764	1.00195	0.240201	0.366689	0.252089	0.341437	0.15191	0.462308	0.274067	0.0884396	0.505915	Absent	Absent	Absent	Absent	Absent	Absent	Absent	Absent
LOC110370387	XP_021181840.1	WD repeat-containing protein 61-like isoform X1	5.04967	4.24518	4.91146	6.31006	8.47915	5.55376	9.1501	4.83817	6.6614	4.44856	7.47677	4.01102	5.88302	3.90757	10.8714	6.34973	0.540704	0.258134	0.496901	0.705747	1.25538	0.494839	1.28742	0.658152	1.51289	0.528421	2.24238	0.46238	1.76818	0.285682	0.898051	0.345278	Absent	Absent	Absent	Absent	Absent	Absent	Absent	Absent
LOC110370388	XP_021181842.1	cuticle protein-like	0.0147461	11.8414	0.0742265	2.83828	0.0372546	142.766	0.267517	0.629698	0.0856573	0.0600705	0.0643377	0.0922083	0.0635477	0.017768	0.0318686	0.95306	0.00855366	11.0788	0.0274625	1.52288	0.0225958	75.6562	0.119786	0.22501	0.027171	0.0181726	0.0362286	0.0658184	0.030856	0.017768	0.0191266	0.502154	Absent	Absent	Absent	Absent	Absent	Present	Present	Absent
LOC110370389	XP_021181844.1	protein ENL-like	23.0325	9.61938	20.1763	12.9744	26.9672	9.06607	50.4677	14.1857	143.018	89.707	96.5086	29.3812	50.5269	22.3502	30.2033	13.227	3.9804	1.36178	2.64407	0.86391	6.34091	2.16417	26.7187	0.428036	54.4175	13.0805	34.8481	4.56916	20.5533	3.39983	1.87963	1.34408	Absent	Absent	Absent	Absent	Absent	Absent	Absent	Absent
LOC110370390	XP_021181845.1	chromatin assembly factor 1 subunit A-like	3.30932	4.06368	3.13817	8.15712	7.32904	6.07396	1.83552	1.79728	3.35337	1.31608	2.87622	0.941701	2.42419	0.862353	2.79409	1.83096	0.43379	0.948259	0.607981	0.893145	1.49927	1.04025	0.917475	0.612174	0.621526	0.321223	0.956777	0.19278	0.642876	0.073714	0.339033	0.38018	Absent	Absent	Absent	Absent	Absent	Absent	Present	Absent
LOC110370391	XP_021181846.1	ejaculatory bulb-specific protein 3-like	2.26077	55.9351	1.41312	29.5831	9.33105	223.585	122.367	9.63422	17.4786	18.9968	1.89082	59.47	3.20608	9.13255	55.0918	7.70958	0.544199	33.4924	0.279751	2.28114	3.07617	100.941	36.2663	2.3095	2.1766	9.80407	1.3521	30.6072	1.86016	5.54266	8.15852	1.44168	Absent	Absent	Absent	Absent	Absent	Absent	Absent	Absent
LOC110370392	XP_021181847.1	leucine-rich repeat extensin-like protein 3	0.00743943	0	0.00836244	0.0150388	0.00825758	0.971753	0	0.0120036	0.0294952	0	0.0122135	0.0137219	0.0135572	0	0	0.00731967	0.00743943	0	0.00836244	0.0087276	0.00825758	0.185321	0	0.00697007	0.0147568	0	0.0122135	0.0137219	0.0135572	0	0	0.00731967	Absent	Absent	Absent	Absent	Absent	Absent	Absent	Absent
LOC110370393	XP_021181848.1	transmembrane protease serine 9-like	1.24102	3.70322	0.0885263	2.73714	0.0573273	1.3238	1.60334	5.06898	0.0166439	0.076931	0	0	0.0578829	0.269415	4.50941	15.7024	0.273296	0.842114	0.0172199	0.585696	0.051808	0.426561	1.34757	1.87531	0.0126314	0.0249341	0	0	0.0366778	0.0747822	3.20191	1.05643	Absent	Absent	Absent	Absent	Absent	Absent	Absent	Absent
LOC110370394	XP_021181850.1	acetylcholine receptor subunit beta-like 2 isoform X2	0.00319433	0.292971	0.00674921	0.215525	0.0138194	0.0728804	0.248735	0.550166	0.00646161	0	0	0.00294594	0	0.00291123	0.0277234	0.0188574	0.00319433	0.0723736	0.0039126	0.00839994	0.0100351	0.0302027	0.233811	0.266786	0.00646161	0	0	0.00294594	0	0.00291123	0.0158365	0.0188574	Absent	Absent	Absent	Absent	Absent	Absent	Absent	Absent
LOC110370395	XP_021181852.1	uncharacterized protein LOC110370395	4.4299	6.37371	0	0.722378	0.00985722	2.73567	0	0.175904	0	0	0	0	0	0.00765917	23.2716	56.0152	1.33257	4.85228	0	0.518046	0.00985722	2.51862	0	0.102443	0	0	0	0	0	0.00765917	9.48331	32.0705	Absent	Absent	Absent	Absent	Absent	Absent	Absent	Absent
LOC110370396	XP_021181855.1	uncharacterized protein LOC110370396	0	0	0	0.00615463	0.00611276	0	0	0	0	0.00522958	0.00998928	0	0.0075069	0	0	0.00567903	0	0	0	0.00615463	0.00611276	0	0	0	0	0.00522958	0.00998928	0	0.0075069	0	0	0.00567903	Absent	Absent	Absent	Absent	Absent	Absent	Absent	Absent
LOC110370397	XP_021181853.1	bifunctional methylenetetrahydrofolate dehydrogenase/cyclohydrolase, mitochondrial isoform X1	6.86421	73.761	2.36312	62.4346	4.41842	8.60744	4.61179	65.9277	17.4108	9.20406	15.4339	7.26937	28.9827	7.22701	5.24848	6.98934	0.688912	14.2293	0.222661	28.1729	0.854938	0.870121	1.10014	28.3891	8.41257	2.69752	9.62832	2.24086	22.947	2.78215	0.374953	2.14129	Present	Present	Present	Present	Absent	Present	Present	Absent
LOC110370398	XP_021181860.1	alpha-(1,3)-fucosyltransferase C-like	0.0312787	0	0	0.00436562	0	0.0514024	0	0.0487138	0	0	0	0	0	0	0	0.0414033	0.0180755	0	0	0.00436562	0	0.00821818	0	0.014637	0	0	0	0	0	0	0	0.0341969	Absent	Absent	Absent	Absent	Absent	Absent	Absent	Absent
LOC110370399	XP_021181861.1	WD repeat-containing protein 61	20.4022	16.5708	18.6327	28.3914	24.9668	22.4124	25.628	10.7628	11.6986	11.3702	12.8495	9.57635	10.7995	7.6997	25.5752	18.1644	1.66088	1.76253	0.911885	2.6499	3.58614	1.82338	1.94263	2.15731	1.25362	2.4754	2.05975	1.51578	2.00534	0.673855	0.478867	2.84731	Absent	Present	Present	Present	Absent	Absent	Absent	Absent
LOC110370400	XP_021181862.1	acetylcholine receptor subunit alpha-like 2	0.0183961	0.761583	0	0.310953	0	0.0529014	0.287196	0.842791	0.0186349	0.00904417	0.00564532	0.00290124	0.0250289	0.00283645	0.166901	0.0205423	0.0100018	0.116102	0	0.0669425	0	0.0146288	0.229896	0.383905	0.0109073	0.00569288	0.00564532	0.00290124	0.00636711	0.00283645	0.0385145	0.00272399	Absent	Absent	Absent	Absent	Absent	Absent	Absent	Absent
LOC110370401	XP_021181867.1	von Willebrand factor A domain-containing protein 9	9.66402	10.0417	9.97152	12.7998	17.0439	10.5124	9.79181	6.69862	6.30243	7.45594	5.84585	5.70323	5.34601	4.81548	13.284	6.90256	0.660317	0.488832	0.607109	1.06057	2.61707	0.637098	1.33371	0.674188	1.02933	0.997871	1.06694	0.614687	1.00037	0.382764	1.07078	0.441922	Absent	Absent	Absent	Absent	Absent	Absent	Absent	Absent
LOC110370402	XP_021181863.1	60S ribosomal protein L17	3012.86	3649.15	2458.39	2952.8	1939.15	2336.41	2611.55	2925.22	1510.1	1487.87	1356.11	1299.59	1152.15	1147.43	1993.23	2102.36	106.152	140.918	171.727	50.2837	135.706	112.231	135.297	258.623	184.044	179.022	165.119	173.773	143.442	160.614	115.915	75.6807	Present	Present	Present	Present	Present	Present	Present	Present
LOC110370403	XP_021181864.1	bumetanide-sensitive sodium-(potassium)-chloride cotransporter isoform X1	0.490008	1.86904	0.150411	2.38182	0.145063	1.08937	12.1279	3.64965	1.45565	0.102352	1.47989	0.0555815	1.55513	0.0919849	10.6902	5.66135	0.118335	0.0407117	0.0257429	0.376137	0.0162636	0.159484	4.97448	0.815084	0.516643	0.0212338	0.564969	0.0118293	0.462868	0.0181455	1.42623	1.10967	Absent	Absent	Absent	Absent	Absent	Absent	Present	Absent
LOC110370404	XP_021181866.1	uncharacterized protein LOC110370404 isoform X1	5.18753	3.7024	0.6531	7.78164	1.72571	6.63249	13.8915	6.4072	24.2286	0.900927	24.018	0.800824	20.882	3.18867	95.711	24.5808	1.56758	1.04794	0.109924	1.03149	0.233471	1.06507	5.7452	2.03155	4.93319	0.148025	6.80537	0.124164	4.29991	0.396949	20.1491	2.98763	Absent	Absent	Absent	Absent	Absent	Absent	Absent	Absent
LOC110370405	XP_021181869.1	uncharacterized protein LOC110370405	338.866	8.89214	391.89	0.414004	932.397	0.067168	123.52	2.25172	290.215	458.054	180.359	206.726	173.875	149.959	0.362883	1.5497	25.6442	4.81858	47.289	0.207831	207.965	0.0285056	118.497	2.13321	169.489	78.2869	124.076	33.9647	66.7339	22.3536	0.349984	1.52329	Absent	Absent	Absent	Absent	Absent	Absent	Absent	Absent
LOC110370406	XP_021181870.1	furin-like protease 2	3.57917	34.8983	1.52789	23.6582	3.96333	37.3249	20.8688	9.99136	8.43868	1.95915	6.04472	1.63671	5.59584	1.53736	20.3883	7.39484	0.513337	18.0318	0.100129	0.638603	0.495525	10.1528	9.7051	1.33706	2.48512	0.19013	1.90818	0.10066	1.41719	0.140725	0.522939	0.992213	Absent	Absent	Absent	Absent	Absent	Absent	Absent	Absent
LOC110370407	XP_021181871.1	furin-like protease 2	0.0403151	0.514797	0.250595	0.373454	2.36276	0.136466	0.191655	0.510679	0.198353	0.0604838	0.402394	0.0401806	0.101967	0.0537111	0.176933	0.0665788	0.00649466	0.0419729	0.120109	0.0576532	1.11101	0.0166929	0.118438	0.239669	0.107385	0.00917136	0.363991	0.00875134	0.0134093	0.0100273	0.0760497	0.0294512	Absent	Absent	Absent	Absent	Absent	Absent	Absent	Absent
LOC110370408	XP_021181872.1	uncharacterized protein LOC110370408	6.38126	8.74828	0	0.604908	0	3.95095	0	0.0529719	0	0	0	0.00545276	0.0104781	0	0.769679	67.0739	2.26244	6.16583	0	0.383538	0	3.43318	0	0.0255129	0	0	0	0.00545276	0.0104781	0	0.173028	59.3108	Absent	Absent	Absent	Absent	Absent	Absent	Absent	Absent
LOC110370409	XP_021181873.1	G patch domain and KOW motifs-containing protein	3.42872	3.63859	4.6542	5.81411	7.96533	4.88117	5.88697	4.046	5.32725	3.85169	5.5796	2.89228	4.43686	2.46982	7.5726	5.56901	0.301431	0.413839	0.39131	0.244532	1.40884	0.261421	1.08931	0.357112	0.562225	0.330257	1.44366	0.433247	0.613544	0.149553	0.546379	0.700586	Absent	Absent	Absent	Absent	Absent	Absent	Absent	Absent
LOC110370410	XP_021181874.1	39S ribosomal protein L23, mitochondrial	71.4014	35.1873	60.3995	49.7847	65.6083	34.1058	34.9667	23.4702	31.9783	44.2506	37.2499	33.3759	29.9716	22.8497	40.9217	58.1806	4.69926	4.07942	5.99442	2.25485	12.8618	2.0043	3.93785	2.74587	1.49507	3.95921	5.56391	1.96186	4.06122	2.03441	3.5187	5.91839	Absent	Present	Present	Present	Present	Present	Present	Present
LOC110370411	XP_021181877.1	uncharacterized protein LOC110370411 isoform X1	6.22098	10.636	3.74962	9.75533	8.56187	12.5708	24.2357	9.37547	27.284	3.40469	28.4503	3.57359	51.3317	3.44465	33.1905	18.5236	0.946318	5.37545	0.493549	0.669984	2.27265	2.12399	7.09764	1.20002	4.71127	0.491691	7.86227	0.276477	8.57661	0.396708	2.69142	1.66378	Absent	Absent	Absent	Absent	Absent	Absent	Absent	Absent
LOC110370413	XP_021181875.1	40S ribosomal protein S15	2889.13	3398.23	2274.86	2755.18	1950	2070.99	2808.51	3296.87	1571.47	1674.91	1505.7	1438.38	1267.92	1286.87	2200.17	2387.16	113.406	268.144	182.392	57.6259	173.53	94.8704	82.3038	217.718	159.631	221.812	179.428	231.847	179.534	198.921	73.0592	112.138	Absent	Present	Present	Present	Present	Present	Present	Present
LOC110370414	XP_021181876.1	40S ribosomal protein S17	3287.7	4013.25	2416.75	3185.49	2080.15	2170.49	3859.24	3716.47	1729.16	1796.59	1629.2	1483.26	1338.84	1412.38	3255.79	3174.69	128.442	199.92	227.979	122.108	173.259	117.952	144.881	182.987	188.774	191.518	204.835	225.63	180.457	197.026	71.9298	131.738	Present	Present	Present	Present	Present	Present	Present	Present
LOC110370415	XP_021181878.1	serine protease snake-like	0.00565919	0.0814115	0	0.202352	0	0.433784	1.87584	0.136257	0.161604	0.0266892	0.183883	0.0126437	0.146414	0.0270793	1.08878	0.228809	0.00565919	0.0286729	0	0.0192528	0	0.0780844	0.879977	0.018417	0.0431634	0.00796308	0.0610586	0.00421568	0.0323252	0.0159795	0.689668	0.0273127	Absent	Absent	Absent	Absent	Absent	Absent	Absent	Absent
LOC110370417	XP_021181879.1	platelet glycoprotein Ib alpha chain-like isoform X1	517.47	14.1562	950.565	18.006	1003.1	0.134873	1080.64	346.438	574.04	3961.95	96.2237	1181.1	2.07039	31.0143	0	0.0673398	75.711	10.9846	47.0763	11.7198	239.962	0.0489811	713.009	343.305	506.774	1278.57	87.8697	206.972	1.54085	9.77556	0	0.0208383	Absent	Present	Absent	Absent	Absent	Absent	Present	Absent
LOC110370418	XP_021181881.1	DTW domain-containing protein 2	5.11503	7.9216	3.41283	5.0494	4.66354	4.97044	5.45609	3.02157	3.27694	2.63313	3.26434	2.22204	3.03512	2.00329	5.79554	4.20184	0.349727	0.648674	0.253214	0.498946	0.468022	0.617568	0.41955	0.271484	0.144852	0.258566	0.276146	0.329896	0.448607	0.22452	0.361772	0.416295	Absent	Absent	Absent	Absent	Absent	Absent	Absent	Absent
LOC110370419	XP_021181882.1	uncharacterized protein DDB_G0280205-like	6.32551	0.0921365	4.68145	0.0430655	5.21739	0	6.1856	0.0664512	9.26738	31	1.38751	5.75486	5.96786	14.3159	0.00596764	0.14035	1.2892	0.0615146	0.831944	0.0269347	2.25686	0	6.03446	0.0361318	4.029	3.66665	1.06002	0.632985	5.29864	1.3445	0.00596764	0.129483	Absent	Absent	Absent	Absent	Absent	Absent	Absent	Absent
LOC110370420	XP_021181883.1	uncharacterized protein LOC110370420	1.97002	2.0874	0	0.11661	0	0.171291	0.073735	0.0075911	0.0321612	0	0.0136535	0	0	0	37.1708	22.7073	0.656792	1.35052	0	0.0720277	0	0.127659	0.0539478	0.0075911	0.0162489	0	0.0136535	0	0	0	5.26845	10.3273	Absent	Absent	Absent	Absent	Absent	Absent	Absent	Absent
LOC110370421	XP_021181884.1	keratin-associated protein 19-2-like	6.9731	8.51864	9.60817	34.4333	1.9978	12.6956	0.92814	7.97959	4.80827	16.5816	4.38864	6.00429	2.70227	6.21745	31.9378	80.5711	1.71574	2.16447	7.52089	14.623	0.878627	4.36613	0.24237	3.06439	2.82012	1.30228	3.39323	0.773972	1.72353	1.09412	12.207	28.265	Absent	Absent	Absent	Absent	Absent	Absent	Absent	Absent
LOC110370422	XP_021181886.1	uncharacterized protein LOC110370422	2.56924	2.74466	0	0.396341	0	1.16641	1.41688	0.105591	0.0275709	0.0390946	0	0.0159264	0	0	58.0714	55.778	0.503407	0.997763	0	0.0608323	0	0.805393	0.588761	0.0535611	0.0275709	0.0390946	0	0.0159264	0	0	4.21219	21.0568	Absent	Absent	Absent	Absent	Absent	Absent	Absent	Absent
LOC110370423	XP_021181887.1	protein fem-1 homolog CG6966 isoform X1	18.9613	45.435	10.2728	20.2095	27.9784	68.0491	49.7841	14.8889	63.3985	21.7146	54.3837	18.4894	55.374	19.9944	56.6455	28.8385	2.0588	32.6532	0.777603	0.863076	4.18194	19.2944	14.886	1.42742	18.5274	1.8482	16.3183	1.52637	17.5399	2.12646	6.60953	3.40656	Absent	Absent	Absent	Absent	Absent	Absent	Absent	Absent
LOC110370424	XP_021181893.1	uncharacterized protein LOC110370424	11.5227	10.1712	26.1997	12.4605	122.928	25.0251	49.7176	49.3984	89.5816	108.485	109.471	86.722	140.772	63.7164	55.1962	29.7286	5.90276	3.95904	3.8629	2.48924	22.8688	4.27995	16.5125	7.98729	12.8778	10.2696	13.7608	4.99233	25.785	7.27933	9.21493	7.73764	Absent	Absent	Absent	Absent	Absent	Absent	Absent	Absent
LOC110370425	XP_021181894.1	uncharacterized protein LOC110370425	0.0024944	0	0.00559224	0	0.00497028	0.00747091	0	0.00288226	0.0287181	0.0058067	0.0168099	0.00495152	0.00454564	0.0196111	0.015145	0	0.0024944	0	0.00322871	0	0.00497028	0.00450614	0	0.00288226	0.0090716	0.0058067	0.0107618	0.00286442	0.00454564	0.00743118	0.00760975	0	Absent	Absent	Absent	Absent	Absent	Absent	Absent	Absent
LOC110370431	XP_021181895.1	transcription factor cwo isoform X1	3.95732	2.53032	3.56091	3.16029	8.54447	2.66667	4.62028	8.2489	29.2848	19.2941	27.5074	20.13	21.4277	19.0359	12.5718	22.3282	0.431741	0.393627	0.432985	0.45686	1.63981	0.442023	0.5232	2.874	1.71259	7.20667	3.95282	8.19014	2.29072	9.36852	1.77327	6.8984	Absent	Absent	Absent	Absent	Absent	Absent	Absent	Absent
LOC110370432	XP_021181901.1	uncharacterized protein LOC110370432 isoform X1	3.47427	5.37671	2.84159	8.65901	10.2472	6.28743	7.22229	3.70429	13.7492	5.28281	11.652	5.14023	12.9557	5.1015	11.2071	8.88779	0.32519	1.06921	0.337343	0.20597	1.5196	1.12763	2.81349	0.467154	2.37398	1.08483	2.88361	0.566494	3.27647	0.685452	0.934917	0.381771	Absent	Absent	Absent	Absent	Absent	Absent	Absent	Absent
LOC110370433	XP_021181907.1	uncharacterized protein LOC110370433	0.0393023	0	0.0641282	0	0.00810669	0	0.00601424	0	0.451998	0.0275815	1.79437	0	0.5727	0.494099	0.0179074	0.00832846	0.0338887	0	0.0484969	0	0.00469035	0	0.00601424	0	0.419482	0.0159412	1.71186	0	0.40863	0.410351	0.0106306	0.00482242	Absent	Absent	Absent	Absent	Absent	Absent	Absent	Absent
LOC110370434	XP_021181904.1	protein transport protein Sec24A	18.3222	14.6874	12.8451	24.0984	23.4138	15.48	19.3626	6.65495	85.6442	18.5994	74.6331	16.7001	106.435	22.0512	22.5149	12.8714	0.73289	2.90043	2.18711	2.82525	2.42976	2.82181	5.87613	0.820232	18.0782	2.0883	19.3389	1.76798	22.7165	1.37449	2.75673	1.66281	Absent	Present	Present	Present	Absent	Present	Present	Present
LOC110370435	XP_021181905.1	leucine-rich repeat-containing protein 74A-like	0	0.00264727	0	0.00975032	0	0.227599	0.0102043	0.00779738	0	0	0	0	0	0	0.0307782	0.0102292	0	0.00264727	0	0.00650248	0	0.0692597	0.0102043	0.00779738	0	0	0	0	0	0	0.0307782	0.00670642	Absent	Absent	Absent	Absent	Absent	Absent	Absent	Absent
LOC110370436	XP_021181906.1	dual specificity testis-specific protein kinase 2	10.844	7.94012	6.50466	7.85329	19.051	15.6012	19.6721	3.03122	40.096	11.5151	27.2667	10.9873	31.6931	11.3564	32.8581	19.0902	1.13825	2.6113	0.294524	0.690837	2.45284	5.31399	7.66338	0.536278	14.4835	1.00711	8.45117	0.981981	8.81337	0.380237	6.36622	1.80056	Absent	Absent	Absent	Absent	Absent	Absent	Absent	Absent
LOC110370437	XP_021181908.1	uncharacterized protein LOC110370437	0.0644555	21.6306	0	24.9807	0.0313101	27.6255	0.148213	0.121665	0.0126144	0	0	0	2.22725	0.421277	2.82699	0.477913	0.0517815	7.40266	0	7.30216	0.018078	14.9079	0.05793	0.0683752	0.0126144	0	0	0	1.24801	0.0510222	1.72988	0.127838	Absent	Absent	Absent	Absent	Absent	Absent	Absent	Absent
LOC110370438	XP_021181909.1	uncharacterized protein LOC110370438	0.00198379	3.31987	0.00559681	1.31203	0	0.886706	1.55359	7.59354	0.0537624	0.00703706	0.014878	0.00478377	0.00786935	0.0522761	0.228498	0.0783464	0.00198379	0.721119	0.00368813	0.160531	0	0.0823028	0.765598	4.03401	0.0301099	0.00270401	0.00667674	0.00478377	0.00786935	0.0245656	0.123056	0.0169835	Absent	Absent	Absent	Absent	Absent	Absent	Absent	Absent
LOC110370439	XP_021181910.1	cytochrome P450 4C1-like	0	0.00362009	0	0.00391355	0	0.00397085	0.00593405	0.012625	0	0	0	0	0	0	0.249288	0.15921	0	0.00362009	0	0.00391355	0	0.00397085	0.00593405	0.00926493	0	0	0	0	0	0	0.0806713	0.0780578	Absent	Absent	Absent	Absent	Absent	Absent	Absent	Absent
LOC110370440	XP_021181911.1	retinol dehydrogenase 14-like, partial	0.364201	50.9213	0.00712512	24.086	0.007529	13.5285	0.708643	10.259	0.0279135	0.00669846	0.023599	0	0.0109037	0	0.803687	5.34461	0.128	14.2908	0.00712512	0.816999	0.007529	6.05886	0.505435	4.93638	0.0279135	0.00669846	0.023599	0	0.0109037	0	0.327774	0.32854	Absent	Absent	Absent	Absent	Absent	Absent	Absent	Absent
LOC110370441	XP_021181912.1	dehydrogenase/reductase SDR family member 13-like	1.59194	239.769	0.0815286	97.1225	0.0325831	54.5684	2.32358	39.8515	0.0890122	0.015654	0.0587165	0	0.0506278	0.0135505	2.80199	17.7592	0.49303	69.2714	0.0815286	3.25637	0.0108929	24.2462	1.71792	17.3372	0.0511565	0.0053294	0.0219644	0	0.0303995	0.00853597	1.55625	0.763775	Absent	Absent	Absent	Absent	Absent	Present	Present	Absent
LOC110370442	XP_021181913.1	intracellular protein transport protein USO1-like	0.00331269	0.36757	0.00119764	0.334779	0.0131944	0.982427	0.193409	0.0823395	0.0716163	0.00627655	0.0286474	0.00533451	0.0650068	0.00366339	0.100629	0.0373209	0.00206361	0.35052	0.00119764	0.208874	0.00153849	0.373998	0.172624	0.0807064	0.0205434	0.0040832	0.0108273	0.00325577	0.0283496	0.00259909	0.00872801	0.0112581	Absent	Present	Absent	Absent	Absent	Absent	Absent	Absent
LOC110370443	XP_021181918.1	uncharacterized protein LOC110370443	0	0.00987296	0	0	0	0.0175622	0.0161838	0	0.219586	0.0111574	0.0466166	0.00974888	0.0849845	0.0135199	0.00735479	0.016506	0	0.00987296	0	0	0	0.0115	0.0161838	0	0.219586	0.0064754	0.0466166	0.00974888	0.0747217	0.0045137	0.00735479	0.0102721	Absent	Absent	Absent	Absent	Absent	Absent	Absent	Absent
LOC110370444	XP_021181914.1	serine/threonine-protein kinase STE20-like	0.391653	7.12599	0.301536	4.69333	1.49349	12.4962	5.71754	4.08007	0.79483	0.472259	0.259099	0.105416	0.477008	0.353906	3.45496	4.53271	0.133271	4.75663	0.0572903	0.217997	0.489522	4.58859	1.85906	0.873477	0.162805	0.103077	0.068315	0.0302829	0.12593	0.140238	0.578427	1.22643	Absent	Absent	Absent	Absent	Absent	Absent	Absent	Absent
LOC110370445	XP_021181915.1	tubulin alpha-8 chain-like isoform X1	0.00375264	0.0105629	0	0.0211184	0.00790404	10.3249	0	0.0498894	0.0148781	0.00356352	0.00680685	0	0.0205157	0	0.0109148	0.0114318	0.00375264	0.00686225	0	0.0211184	0.00457667	2.30704	0	0.0171323	0.00744371	0.00356352	0.00680685	0	0.0205157	0	0.00545952	0.00738123	Absent	Absent	Absent	Absent	Absent	Absent	Absent	Absent
LOC110370446	XP_021181917.1	uncharacterized protein ZK1073.1 isoform X1	10.2625	11.7651	10.9521	10.0874	14.2283	12.7066	192.526	53.7482	67.5312	3.85759	114.959	3.39437	109.857	2.75303	165.145	18.8347	2.12243	1.21845	3.06946	1.72137	3.71357	2.65248	59.9352	9.42178	10.8921	0.656832	36.8147	0.800565	37.398	0.604779	25.5152	1.80071	Present	Absent	Absent	Absent	Absent	Absent	Absent	Absent
LOC110370447	XP_021181927.1	retinol dehydrogenase 13-like	0.022971	0.148277	0.0167392	0.0745661	0.0431098	0.132022	0.290922	0.508453	0.0989908	0.016045	0.147535	0	0.206435	0.00914223	0.592701	2.02049	0.016799	0.0645376	0.0110306	0.017588	0.0194728	0.0491899	0.111565	0.25288	0.0240696	0.00544099	0.0599952	0	0.0955042	0.00528335	0.191315	0.779014	Absent	Absent	Absent	Absent	Absent	Absent	Absent	Absent
LOC110370448	XP_021182319.1	lipopolysaccharide-induced tumor necrosis factor-alpha factor homolog isoform X1	7.69965	135.609	4.47692	143.404	8.4321	157.823	1050.49	135.366	162.251	14.2396	148.47	5.74286	113.677	4.65604	494.423	43.8985	1.3828	46.1551	0.234054	17.3855	1.47022	39.272	294.887	3.52148	53.7344	3.3391	82.797	1.08953	53.0945	0.142338	30.3884	3.60131	Absent	Absent	Absent	Absent	Absent	Absent	Absent	Absent
LOC110370449	XP_021181933.1	keratin-associated protein 5-5-like	0	0	0	0	0	0	0	0	0	0.0059708	0.0107577	0	0	0	0	0.00681361	0	0	0	0	0	0	0	0	0	0.0059708	0.0107577	0	0	0	0	0.00681361	Absent	Absent	Absent	Absent	Absent	Absent	Absent	Absent
LOC110370450	XP_021181929.1	elongation of very long chain fatty acids protein 7-like	0.0378389	27.2054	0	25.4479	0	12.8323	0	0	0	0	0	0	0	0	0	0.00536546	0.0312884	10.148	0	1.57377	0	6.23361	0	0	0	0	0	0	0	0	0	0.00536546	Absent	Absent	Absent	Absent	Absent	Absent	Absent	Absent
LOC110370451	XP_021181930.1	elongation of very long chain fatty acids protein AAEL008004-like isoform X1	2.44438	26.3014	0.0584119	53.3566	0.14468	51.3578	7.38305	2.36239	0.729495	0.72554	0.723408	0.722468	1.74295	0.618457	63.7089	9.61946	0.588553	5.41277	0.0262954	10.6305	0.0616982	22.6074	4.72241	1.04353	0.352253	0.286823	0.30564	0.371056	1.27223	0.29808	6.85332	2.08547	Absent	Absent	Absent	Absent	Absent	Absent	Absent	Absent
LOC110370452	XP_021181934.1	elongation of very long chain fatty acids protein AAEL008004-like	0.298027	139.283	0.0315166	148.432	0.00640384	130.484	0	0	0	0.387012	0.0209299	0.0589797	0	0.0455629	0.0177845	0.0492003	0.211046	35.9965	0.0244916	26.0144	0.00640384	49.6703	0	0	0	0.159291	0.0209299	0.0401931	0	0.0222983	0.00891495	0.0492003	Absent	Absent	Absent	Absent	Absent	Absent	Absent	Absent
LOC110370453	XP_021181936.1	elongation of very long chain fatty acids protein AAEL008004-like	0.0816779	20.9871	0	22.3173	0	6.92148	0.00967509	0.0106682	0	0	0	0.00572889	0	0	0.0453257	0.0257821	0.06631	6.47862	0	9.10678	0	5.13821	0.00967509	0.0106682	0	0	0	0.00572889	0	0	0.0169227	0.0103851	Absent	Absent	Absent	Absent	Absent	Absent	Absent	Absent
LOC110370454	XP_021181937.1	uncharacterized protein LOC110370454	30.5463	3.63526	29.9056	5.70772	195.924	8.14862	44.0497	9.05776	64.1521	219.154	42.7727	107.779	48.5334	128.322	24.5918	7.54449	6.18717	0.822722	6.52806	1.3346	40.3475	2.26102	17.1355	1.37986	19.4852	32.1867	22.6513	20.7515	14.2213	42.9768	7.07267	2.33058	Absent	Present	Present	Present	Present	Absent	Absent	Absent
LOC110370455	XP_021181938.1	uncharacterized protein LOC110370455	16.8857	10.7327	18.7417	13.4759	86.2964	20.5616	43.7086	21.1129	67.494	84.0681	66.7621	56.9662	61.8981	59.1976	36.2993	16.1685	5.62427	2.60302	1.14263	2.14246	22.4154	3.95603	11.6372	2.06767	6.07974	4.45396	15.0736	2.15389	8.69797	5.85443	3.86226	2.95985	Absent	Absent	Absent	Absent	Absent	Absent	Absent	Absent
LOC110370456	XP_021181939.1	ADP-ribosylation factor-like protein 8	66.423	97.1289	47.1652	135.302	103.208	106.964	266.885	43.0826	484.652	50.652	532.277	51.8014	529.064	60.5901	313.991	70.3244	5.04705	14.288	8.44279	19.4514	17.1635	21.357	69.9428	8.0583	74.1689	3.65065	144.467	4.88358	151.61	4.3518	51.1791	10.0994	Absent	Present	Present	Present	Absent	Absent	Absent	Present
LOC110370457	XP_021181940.1	uncharacterized protein LOC110370457 isoform X1	11.1024	22.1748	4.78642	16.9381	9.43785	12.8876	20.2503	17.6426	7.45006	54.9785	6.21428	109.663	6.20746	263.26	20.015	78.6138	0.841365	3.2792	0.652645	2.33255	0.996288	3.41168	3.48696	4.03942	0.733714	13.4172	0.540212	5.08845	1.15934	23.0188	0.155014	8.93323	Present	Present	Absent	Present	Present	Absent	Absent	Absent
LOC110370458	XP_021181945.1	probable serine/threonine-protein kinase dyrk1	0.123462	0.0208851	0.0875362	0.0121515	0.0674752	0.0256039	0.364148	0.0188745	25.6925	0.064053	38.243	0.114468	53.6771	0.158937	0.0831006	0.054612	0.0438558	0.0208851	0.0460174	0.0121515	0.0378525	0.0256039	0.241735	0.0188745	15.6897	0.0416696	22.6006	0.0447511	28.487	0.040725	0.0431172	0.0255979	Absent	Absent	Absent	Absent	Absent	Absent	Absent	Absent
LOC110370459	XP_021181943.1	E3 ubiquitin-protein ligase Hakai	3.49941	2.80511	2.79416	5.98162	5.85492	4.61886	5.18518	1.46902	5.16829	2.10025	4.11209	2.10721	6.38753	2.26255	6.97298	2.17545	0.351895	0.580544	0.59155	0.412433	0.795107	0.809405	2.04495	0.339915	0.957582	0.392427	1.21956	0.379121	1.38948	0.278042	1.13878	0.452313	Absent	Absent	Absent	Absent	Absent	Absent	Absent	Absent
LOC110370460	XP_021181944.1	transmembrane protein 115	34.6988	26.7767	26.3876	31.4713	41.8566	30.4689	42.9579	18.2183	50.1103	32.8915	49.7096	25.8272	52.0496	25.5136	67.9419	52.6749	1.78921	4.25525	1.85712	4.03814	3.61567	4.66089	7.71952	1.89223	5.92839	1.33262	8.45051	1.18401	9.21879	0.897799	6.80243	3.64445	Absent	Present	Present	Present	Absent	Absent	Absent	Absent
LOC110370461	XP_021181946.1	asparagine synthetase	21.16	43.1827	13.973	76.5493	14.9208	50.3947	7.12948	5.81852	3.28249	4.16043	8.52686	3.65743	1.9679	3.78676	3.15307	3.73971	1.29551	6.06396	2.37263	8.05024	1.40604	9.99212	2.23834	1.24819	0.930592	0.622152	6.42539	1.0104	0.349052	0.776519	1.31342	0.292262	Present	Absent	Present	Present	Absent	Present	Present	Present
LOC110370462	XP_021181948.1	GPN-loop GTPase 1	5.51604	5.32302	4.43022	5.30212	6.18298	3.80243	4.48889	3.57228	3.02215	3.78531	2.99854	2.58963	2.22076	2.17759	4.19676	3.11164	0.235504	0.795633	0.497846	1.05987	0.715721	0.323493	0.312151	0.82187	0.226405	0.568202	0.599378	0.389876	0.187863	0.210931	0.489353	0.267429	Absent	Absent	Absent	Absent	Absent	Absent	Absent	Absent
LOC110370463	XP_021181949.1	uncharacterized protein LOC110370463	0.357183	25.8915	0.0294701	45.6899	0.0805756	20.6406	127.228	4.13877	1.53676	0.311459	0.816393	0.126105	1.06619	0.0516636	36.534	6.23936	0.153365	10.1709	0.0176902	14.2141	0.0445521	2.8614	47.9779	3.42071	0.0682545	0.254767	0.126516	0.0205707	0.469175	0.0316225	3.63197	3.87908	Absent	Absent	Absent	Absent	Absent	Absent	Absent	Absent
LOC110370464	XP_021181950.1	exocyst complex component 4 isoform X1	1.92488	2.35292	1.32095	1.78548	4.20203	1.68897	2.61478	1.22262	3.59971	3.00757	3.17386	2.44214	2.90601	2.32181	3.45518	2.32493	0.153099	0.327081	0.153053	0.24264	0.939552	0.295439	0.273963	0.183579	0.743639	0.464952	0.808884	0.286674	0.325755	0.160668	0.176111	0.223551	Absent	Absent	Absent	Present	Absent	Absent	Absent	Absent
LOC110370465	XP_021181952.1	protein Spindly	0.476486	1.03938	0.489612	2.45764	0.429107	2.41058	0.374718	0.509384	0.0962495	0.0705188	0.038971	0.03787	0.0588923	0.0585001	0.245173	0.0493892	0.0443692	0.23578	0.0549576	0.520539	0.127699	0.500252	0.199485	0.273264	0.0212064	0.0138129	0.0102432	0.0140816	0.0200009	0.0186351	0.0621592	0.0262093	Absent	Absent	Absent	Absent	Absent	Absent	Absent	Absent
LOC110370466	XP_021181953.1	E3 SUMO-protein ligase NSE2-like	2.54312	2.62286	1.54619	2.47151	3.76993	1.95097	2.47023	1.0049	2.97784	1.28228	3.4918	1.20262	3.27771	1.19749	4.16826	1.55278	0.450013	0.400912	0.280455	0.606376	1.05338	0.284937	0.41847	0.234726	0.521429	0.221798	1.08937	0.225488	0.781439	0.130734	0.421961	0.147664	Absent	Absent	Absent	Absent	Absent	Absent	Absent	Absent
LOC110370467	XP_021181957.1	glycine-rich RNA-binding protein 1-like	0.0321669	0	0.104474	0	0.0141871	0	0.220688	0	0.485779	0.0394412	0.406836	0.0145328	0.127601	0.0120901	0.184277	0.0161049	0.0321669	0	0.0166663	0	0.0141871	0	0.220688	0	0.451698	0.0250613	0.406836	0.0145328	0.127601	0.0120901	0.0898957	0.0161049	Absent	Absent	Absent	Absent	Absent	Absent	Absent	Absent
LOC110370468	XP_021181954.1	proton-coupled folate transporter-like	6.99301	0.147129	0.00360473	0.0211116	0.00675606	0.0325052	0.12184	0.0054552	1.82605	0	2.18517	0	2.00269	0.0165717	6.5439	0.206209	2.85957	0.113158	0.00360473	0.0137219	0.00675606	0.0153277	0.12184	0.0054552	0.483802	0	0.704737	0	0.612043	0.0165717	5.86708	0.129582	Absent	Absent	Absent	Absent	Absent	Absent	Absent	Absent
LOC110370469	XP_021181955.1	kinesin-like protein KIF18A isoform X1	1.35112	5.14813	1.71925	8.64299	1.20076	5.32959	1.24859	1.96431	0.227266	0.206834	0.112525	0.140191	0.167103	0.184847	0.808013	0.208445	0.100784	1.34036	0.370353	2.07272	0.400813	1.42663	0.657181	1.03633	0.0458515	0.041105	0.0232217	0.0479046	0.0205342	0.088255	0.145993	0.0828553	Absent	Absent	Absent	Absent	Absent	Absent	Absent	Absent
LOC110370470	XP_021181960.1	uncharacterized protein LOC110370470	41.0079	333.241	7.55331	426.667	2.93231	169.125	275.599	530.668	10.2982	50.4628	2.32469	3.13628	7.30162	12.883	314.797	1536.81	12.8988	111.04	6.41931	30.0923	1.92919	109.556	139.596	77.5231	3.0251	11.4901	1.02354	0.511134	1.47914	2.69985	158.209	231.25	Present	Absent	Absent	Absent	Present	Present	Present	Absent
LOC110370471	XP_021181961.1	proton-coupled folate transporter-like	1.30125	41.2955	0.025221	17.5615	0.162371	54.1811	2.62971	14.6245	85.2746	0.545455	108.932	0.00309936	92.9554	0.331593	62.0563	82.7542	0.289083	33.1382	0.011139	3.27668	0.049657	31.0908	0.594634	1.82956	21.4798	0.216233	31.9409	0.00309936	26.5164	0.0354282	22.6272	11.4423	Absent	Absent	Absent	Absent	Absent	Absent	Absent	Absent
LOC110370472	XP_021181962.1	proton-coupled folate transporter-like	0.186325	5.33171	0.018521	3.01468	0.00375046	1.99828	4.32279	6.43228	4.12803	0.0626485	5.04412	0	3.43268	0.0319864	7.30703	9.07164	0.0422576	0.351521	0.00963042	0.3969	0.00375046	0.606309	0.496798	1.79496	1.0078	0.0176551	1.80828	0	1.06128	0.00968276	2.3837	1.28466	Absent	Absent	Absent	Absent	Absent	Absent	Absent	Absent
LOC110370473	XP_021181963.1	glutamate receptor-interacting protein 1 isoform X1	0.204454	0.990094	0.128961	0.792927	0.347018	0.647273	6.10151	0.904197	0.721431	0.0653491	0.674511	0.0253995	1.17153	0.044075	5.75257	0.681726	0.0361445	0.255894	0.0205509	0.103732	0.116041	0.129758	2.79465	0.0763896	0.157431	0.0124614	0.223677	0.00653454	0.410949	0.00977688	0.664991	0.0478926	Absent	Absent	Absent	Absent	Absent	Absent	Present	Absent
LOC110370474	XP_021181970.1	eggshell protein-like	0	0	0	0	0	0	0	0	0.0731955	0	0	0	0.028592	0	0.144676	0.155616	0	0	0	0	0	0	0	0	0.0731955	0	0	0	0.028592	0	0.0790495	0.0566952	Absent	Absent	Absent	Absent	Absent	Absent	Absent	Absent
LOC110370475	XP_021181969.1	tRNA (guanine(37)-N1)-methyltransferase	2.46839	2.42825	1.50043	2.43053	1.87396	1.71303	1.33434	0.71973	1.10694	1.76195	1.19104	1.49437	1.02641	1.39392	1.52108	0.901113	0.200244	0.360935	0.115628	0.140965	0.252389	0.281243	0.224957	0.165265	0.134017	0.169741	0.0970686	0.247802	0.250589	0.132517	0.35114	0.0766013	Absent	Absent	Present	Absent	Absent	Absent	Absent	Absent
LOC110370476	XP_021181971.1	FAD synthase-like	6.49628	8.59494	2.37051	10.1171	4.44163	7.50884	4.61841	4.65889	3.2544	3.70446	3.01749	3.94043	3.08491	4.18348	5.41583	3.93667	0.568325	2.2296	0.0871853	0.34978	0.572864	1.19344	1.09888	1.2907	0.415063	0.227283	0.237969	0.629365	0.283105	0.0680543	0.2164	0.615027	Absent	Absent	Absent	Absent	Absent	Absent	Absent	Absent
LOC110370477	XP_021181972.1	proton-coupled folate transporter-like	32.7902	3.42407	21.6938	1.10681	63.4206	0.439923	71.6717	2.03695	517.073	40.6073	486.628	65.6758	540.436	71.2179	14.8023	21.4485	2.6784	0.235029	5.78285	0.163232	11.296	0.0441745	64.2061	0.560558	200.533	3.74301	206.565	11.3988	234.481	13.9226	9.00329	7.06289	Absent	Present	Present	Present	Absent	Present	Present	Present
LOC110370478	XP_021181973.1	elongation of very long chain fatty acids protein 7-like	0.34149	26.4186	0.025009	10.3316	0.417634	53.808	0.356708	3.15577	3.99659	0.261781	2.04531	0	2.47704	0.131435	9.86927	17.2174	0.178431	19.8121	0.0193652	4.99436	0.313501	12.7559	0.270216	3.07119	0.932176	0.172269	0.817476	0	0.490946	0.107731	7.36211	4.53937	Absent	Absent	Absent	Absent	Absent	Absent	Absent	Absent
LOC110370479	XP_021181975.1	elongation of very long chain fatty acids protein 7-like	0.0387836	0.456281	0.0726479	0.650342	0.0117521	5.01955	3.82478	4.56948	0.154281	0.0856252	0.210746	0.0051457	0.151542	0.00481217	0.423929	0.121198	0.0171228	0.148836	0.0645569	0.331623	0.00680479	3.02406	3.12028	1.62257	0.00944567	0.041509	0.083732	0.0051457	0.0419501	0.00481217	0.123458	0.0266421	Absent	Absent	Absent	Absent	Absent	Absent	Absent	Absent
LOC110370480	XP_021181976.1	cadherin-23	0.34072	1.69615	0.0540878	4.03432	0.323469	2.65937	1.5211	0.629592	0.216788	0.132497	0.11974	0.0211368	0.124867	0.047466	1.60913	1.51088	0.0649582	0.573953	0.0149336	1.13691	0.178135	0.534302	0.786081	0.203279	0.034949	0.0623498	0.0526385	0.00736066	0.0393682	0.0275274	0.223764	0.716254	Absent	Absent	Absent	Absent	Absent	Absent	Absent	Absent
LOC110370481	XP_021181977.1	elongation of very long chain fatty acids protein AAEL008004-like	1.09037	78.8906	0.26401	93.8573	3.77252	109.802	17.8489	37.1797	1.81093	1.37317	0.866554	0.0274222	0.714147	0.369424	8.96993	4.76267	0.301985	28.8197	0.239737	25.3036	1.72721	43.3619	6.73372	2.44088	0.801684	0.242441	0.393408	0.0106533	0.30178	0.209295	5.63727	1.81128	Absent	Absent	Absent	Absent	Absent	Absent	Absent	Absent
LOC110370483	XP_021181979.1	uncharacterized protein LOC110370483	0.018303	0	0.00958109	0.00799458	0.0522624	0.019015	0.0268374	0.0162038	0.0331035	0	0	0.015944	0	0.030188	0.051066	0.0456601	0.0106169	0	0.00958109	0.00799458	0.0301927	0.0110122	0.0268374	0.00978058	0.0331035	0	0	0.00920707	0	0.0126957	0.0123192	0.0316407	Absent	Absent	Absent	Absent	Absent	Absent	Absent	Absent
LOC110370484	XP_021181980.1	proline-rich extensin-like protein EPR1	0.414355	103.505	0.621333	132.31	2.10566	50.1051	9.59962	155.81	0.221027	1.76381	0.0265813	0.058296	0.0545578	0.821197	3.47282	21.154	0.143063	47.7703	0.602528	62.7413	1.30208	19.3601	4.19063	27.1683	0.119002	0.286272	0.0171509	0.0164607	0.0102752	0.413946	2.0553	8.83596	Absent	Absent	Absent	Absent	Absent	Absent	Absent	Absent
LOC110370485	XP_021181981.1	rap1 GTPase-GDP dissociation stimulator 1-B	2.41427	2.86199	1.27721	3.94485	3.98695	2.26864	3.10177	1.16819	2.89408	1.30381	2.76597	1.37102	3.11429	1.61794	3.53882	1.4483	0.119195	0.323293	0.190477	0.516871	0.786972	0.415121	1.00149	0.209418	0.405633	0.249169	0.351296	0.125553	0.42623	0.149065	0.334377	0.131907	Absent	Absent	Absent	Absent	Absent	Absent	Absent	Absent
LOC110370486	XP_021181982.1	proton-coupled folate transporter-like	12.7773	2.84642	1.97673	0.246399	17.3097	0.276843	1.35304	0.0318002	201.427	0.0212817	209.052	2.00404	175.494	1.59738	3.38533	0.585574	2.90925	1.60978	0.720129	0.0716752	6.20325	0.0456613	0.967988	0.0112373	27.4677	0.0132244	47.5522	0.952083	39.9319	0.807868	1.77822	0.512499	Absent	Absent	Absent	Absent	Absent	Absent	Absent	Absent
LOC110370487	XP_021181983.1	ionotropic receptor 40a	0.00366035	0	0	0.00309518	0.00700267	0	0.0216333	0	0.00541763	0.00332228	0	0	0	0	0	0.0140762	0.00366035	0	0	0.00309518	0.00405159	0	0.0145534	0	0.00541763	0.00332228	0	0	0	0	0	0.00817536	Absent	Absent	Absent	Absent	Absent	Absent	Absent	Absent
LOC110370488	XP_021181984.1	elongation of very long chain fatty acids protein 7-like	0.120091	125.068	0	20.6993	0	138.131	0	0.00896892	0.493535	0	0.691479	0	0.892473	0	0	0.0183233	0.120091	123.398	0	8.7325	0	48.5526	0	0.00896892	0.0644841	0	0.194757	0	0.17914	0	0	0.0118309	Absent	Absent	Absent	Absent	Absent	Absent	Absent	Absent
LOC110370489	XP_021181985.1	odorant receptor 49b-like	0	0.02205	0	0	0.00418291	0	0.00660971	0	0	0	0	0	0	0.00362104	0	0.0119347	0	0.02205	0	0	0.00418291	0	0.00660971	0	0	0	0	0	0	0.00362104	0	0.0119347	Absent	Absent	Absent	Absent	Absent	Absent	Absent	Absent
LOC110370490	XP_021181989.1	putative tripartite motif-containing protein 61 isoform X1	0	0.0105782	0.010919	0.0103307	0.0219467	1.19364	0	0	0	0	0	0	0.0167096	0	0.0339522	0.0253077	0	0.0105782	0.010919	0.0103307	0.0219467	0.12074	0	0	0	0	0	0	0.0167096	0	0.0170194	0.0253077	Absent	Absent	Absent	Absent	Absent	Absent	Absent	Absent
LOC110370491	XP_021181986.1	uncharacterized protein LOC110370491 isoform X1	0.28418	5.22422	0.103098	6.02389	0.289451	7.77303	6.79507	2.2781	0.758997	0.0495711	0.667907	0.0296081	0.755316	0.025949	3.13093	0.918016	0.0551735	1.47168	0.0113765	0.621769	0.104324	1.71913	2.63697	0.256571	0.156056	0.00764021	0.269571	0.0141652	0.244128	0.0103479	0.458248	0.145887	Absent	Absent	Absent	Absent	Absent	Absent	Absent	Absent
LOC110370492	XP_021181988.1	uncharacterized protein LOC110370492	0.100134	2.39635	0.178044	5.35171	0.086645	4.28251	2.06881	3.53819	0.414276	0.662245	0	0	0.0302739	0.173998	0.114216	1.13641	0.100134	1.86079	0.178044	4.49262	0.0626794	2.59138	1.46531	0.767608	0.321048	0.167222	0	0	0.0302739	0.0447024	0.114216	0.197983	Absent	Absent	Absent	Absent	Absent	Absent	Absent	Absent
LOC110370493	XP_021181990.1	signal recognition particle subunit SRP72	30.1013	27.9044	31.9798	35.6985	26.1951	26.9304	21.307	16.3623	15.9989	18.9185	18.8224	16.9642	18.3083	16.3943	20.1023	15.6601	1.22931	2.49799	1.91835	2.76201	1.65267	2.84316	1.36094	2.75377	0.849661	1.87726	0.769064	1.87106	0.34011	1.22088	0.335442	1.68551	Absent	Present	Present	Present	Absent	Present	Present	Present
LOC110370494	XP_021181991.1	uncharacterized protein LOC110370494	0.968371	68.8075	0.209203	66.3189	8.90657	24.9495	0.118697	0.293255	0.0438768	0.0241056	0.0265604	0.0716187	0.012739	0.0362104	0.140259	0.51211	0.667471	26.5596	0.185738	17.2225	3.87086	2.69252	0.0826223	0.245737	0.0240098	0.0151074	0.013309	0.0511122	0.012739	0.0362104	0.0369155	0.457637	Absent	Absent	Absent	Absent	Absent	Absent	Absent	Absent
LOC110370495	XP_021181992.1	opsin-1-like	0.00946458	34.0311	0	29.8373	0.00945139	1.99091	0.021193	0.742461	0.159565	0	0.227884	0.00413834	0.948813	0	0.0272451	0.0345537	0.005479	12.4484	0	6.7088	0.00547264	0.615057	0.021193	0.724225	0.0528354	0	0.0867645	0.00413834	0.215759	0	0.0136895	0.0228981	Absent	Absent	Absent	Absent	Absent	Absent	Absent	Absent
LOC110370496	XP_021181993.1	elongation of very long chain fatty acids protein 7-like	7.58144	11.8969	1.01985	10.9453	1.89395	14.4108	7.11861	0.366477	1.91311	2.51584	1.81969	2.85951	1.05974	0.926914	3.28029	6.52641	2.8709	1.89719	0.113376	3.8204	0.401527	6.37678	2.85569	0.106135	0.0712766	0.168851	0.0531854	0.293303	0.168565	0.111997	0.878015	1.5089	Absent	Absent	Absent	Absent	Absent	Absent	Absent	Absent
LOC110370497	XP_021182000.1	uncharacterized protein LOC110370497	0	0	0.0107114	0	0	0.615599	0	0.0449601	0	0	0.0614302	0.00987904	0.115602	0.0167937	0.0152935	0.234202	0	0	0.0107114	0	0	0.116699	0	0.0277099	0	0	0.041623	0.00987904	0.0207566	0.00970721	0.0152935	0.0788856	Absent	Absent	Absent	Absent	Absent	Absent	Absent	Absent
LOC110370498	XP_021182001.1	bombyxin B-10-like	0	0.494252	0	1.49203	0	0.130588	0.0303446	7.39017	0	0	0	0	0	0	0	0	0	0.282675	0	0.792036	0	0.076033	0.0303446	3.04395	0	0	0	0	0	0	0	0	Absent	Absent	Absent	Absent	Absent	Absent	Absent	Absent
LOC110370499	XP_021182002.1	glycine-rich protein 3-like	2.42363	33.8754	1.79571	23.1752	2.93779	9.36429	0.0482967	0.712934	0	0.319626	0	0.275026	0	0.0661277	0.0247476	1.45821	0.970634	20.6193	0.718733	7.30408	1.44775	2.7654	0.0241493	0.504175	0	0.261246	0	0.170461	0	0.0499935	0.0247476	0.892382	Absent	Absent	Absent	Absent	Absent	Absent	Absent	Absent
LOC110370500	XP_021182003.1	NAD(P)H-hydrate epimerase isoform X1	16.9805	18.0659	10.5875	9.89587	19.8257	9.13477	17.7035	6.991	14.8024	6.61426	15.7387	6.51418	13.3804	5.02694	16.1054	5.68589	3.29182	1.83543	1.4525	2.03592	4.88736	1.16389	2.41837	1.1727	1.7851	1.0529	2.30101	0.899721	1.66834	0.815631	3.17815	0.91197	Absent	Absent	Absent	Absent	Absent	Absent	Present	Absent
LOC110370501	XP_021182005.1	probable rRNA-processing protein EBP2 homolog	25.2862	14.1737	21.0412	30.6815	25.0947	17.259	9.28782	12.9687	5.53828	12.5033	6.65917	9.2578	4.58903	6.32867	8.00636	9.13591	2.07812	1.65129	4.1376	8.56177	4.73223	1.97635	0.933686	3.64887	0.595947	2.75709	1.73099	2.3998	1.08924	1.01834	1.11047	0.653619	Absent	Absent	Absent	Absent	Absent	Absent	Absent	Present
LOC110370502	XP_021182009.1	twinkle protein, mitochondrial	5.06138	3.06586	4.12522	2.71013	10.0277	2.26491	2.14966	2.19197	2.42628	3.64218	2.17113	3.00018	1.53808	1.92143	3.23352	4.48613	0.688514	0.198338	0.59234	0.148173	3.48216	0.249275	0.446743	0.363036	0.679176	0.90664	0.630369	0.637007	0.421985	0.203106	0.291205	0.499432	Absent	Absent	Absent	Absent	Absent	Absent	Absent	Absent
LOC110370503	XP_021182006.1	MAP kinase-interacting serine/threonine-protein kinase 1-like isoform X1	191.403	327.972	119.725	201.27	201.625	157.749	747.205	366.42	1475.54	239.087	1234.69	220.567	1523.16	220.628	749.295	648.965	20.4057	49.5223	18.8568	3.879	18.2939	14.6124	294.063	23.0256	464.741	58.9453	435.546	60.9348	500.625	57.1291	99.817	57.9854	Absent	Absent	Absent	Absent	Absent	Absent	Absent	Absent
LOC110370504	XP_021182048.1	uncharacterized protein LOC110370504	0.00706929	0	0	0	0.0741406	0.623158	0.00877843	0	0.0462568	0.00567326	0.0171462	0	0.0469565	0	0.0163903	0.0058111	0.00706929	0	0	0	0.0741406	0.154338	0.00877843	0	0.0462568	0.00567326	0.0171462	0	0.0349266	0	0.00819835	0.0058111	Absent	Absent	Absent	Absent	Absent	Absent	Absent	Absent
LOC110370505	XP_021182010.1	cell adhesion molecule 3-like	0	0.272825	0	0.0926782	0.00530346	0.0100669	0.11712	0.246592	0.0171224	0	0.00866675	0.00440646	0	0.00412085	0	0.00492716	0	0.00554768	0	0.0315494	0.00530346	0.0100669	0.0734707	0.129266	0.00865084	0	0.00866675	0.00440646	0	0.00412085	0	0.00492716	Absent	Absent	Absent	Absent	Absent	Absent	Absent	Absent
LOC110370506	XP_021182011.1	proliferating cell nuclear antigen	76.6302	97.5863	67.989	133.278	63.9753	90.3397	41.2549	27.094	24.5704	10.9851	22.3871	8.69355	15.3115	6.85832	37.537	21.0781	4.15216	7.47035	8.43111	23.3847	6.64211	10.3663	9.1886	6.57767	4.89302	2.146	5.51025	1.52346	3.11541	1.02718	6.24057	5.65965	Absent	Present	Absent	Present	Present	Present	Present	Present
LOC110370507	XP_021182012.1	basic helix-loop-helix neural transcription factor TAP	0.0190055	0	0.00828339	0.00433768	0.013651	0	0.00650815	0.10658	0	0.00486276	0	0	0	0.00711038	0	0	0.00787609	0	0.00828339	0.00433768	0.00883802	0	0.00650815	0.0449702	0	0.00486276	0	0	0	0.00711038	0	0	Absent	Absent	Absent	Absent	Absent	Absent	Absent	Absent
LOC110370508	XP_021182013.1	zinc finger and BTB domain-containing protein 17 isoform X1	0.931656	2.09892	0.673038	2.07688	1.1908	1.96017	1.63146	3.21089	0.941915	0.546564	0.983116	0.326713	0.606207	0.256011	0.645778	0.350553	0.0743428	0.363388	0.0759558	0.425043	0.0767758	0.483493	0.700333	1.31167	0.295625	0.0959383	0.328829	0.0948552	0.194906	0.0507196	0.134321	0.0651548	Absent	Absent	Absent	Absent	Absent	Absent	Absent	Absent
LOC110370509	XP_021182019.1	integrator complex subunit 5 isoform X3	1.89376	1.55739	1.728	2.22767	2.95405	2.09526	2.38915	1.77479	1.25915	1.4175	1.33661	1.12867	0.93326	0.854736	3.47111	2.73059	0.211196	0.0918452	0.109719	0.1107	0.478258	0.0764808	0.463176	0.248469	0.152358	0.104319	0.380493	0.177627	0.169561	0.147212	0.357754	0.119756	Absent	Absent	Absent	Present	Absent	Absent	Absent	Absent
LOC110370510	XP_021182021.1	uncharacterized protein LOC110370510 isoform X1	0.00973042	0.00467208	0	0.027648	0.0320517	0.160734	0.00556462	0.00692373	0.0096446	0.00843255	0.00624077	0.00163141	0.0101744	0.00441073	0.0176911	0.00346656	0.00377568	0.00156378	0	0.0112634	0.0087394	0.029647	0.00278527	0.00329989	0.000598281	0.00439049	0.00624077	0.00163141	0.00695984	0.00281973	0.00625606	0.00200252	Absent	Absent	Absent	Absent	Absent	Absent	Absent	Absent
LOC110370511	XP_021182020.1	solute carrier family 46 member 3-like	47.0565	0.502605	35.4491	0.435055	39.1451	0	0.255083	0.0659692	34.798	21.0121	61.0912	23.9208	85.1157	58.0748	0.0106964	0.0508055	10.5299	0.281368	12.3255	0.430103	12.2921	0	0.163801	0.0553326	34.5796	2.57671	60.6265	2.55331	84.2525	3.05851	0.0106964	0.0275044	Absent	Present	Present	Present	Absent	Present	Present	Present
LOC110370512	XP_021182022.1	elongation of very long chain fatty acids protein 7-like isoform X1	0.0886028	77.8628	0.00883874	2.77205	0.0995989	153.248	0.26308	0.448016	0.0159959	0.0138494	0.0869881	0	0.0338589	0.0152697	0.0538441	0.0392959	0.0309684	77.1246	0.00510306	2.15262	0.044269	50.141	0.181554	0.212472	0.0080817	0.00469643	0.0658113	0	0.0338589	0.00620302	0.00741451	0.0163093	Absent	Absent	Absent	Absent	Absent	Absent	Absent	Absent
LOC110370513	XP_021182024.1	proton-coupled folate transporter-like	12.8324	3.29341	0.12304	0.321151	0.1391	0.415095	1.68383	0.00288669	205.468	0	214.1	0.948171	189.301	1.90553	2.93294	8.62704	3.48775	1.40622	0.0711146	0.10405	0.120044	0.157481	1.52785	0.00288669	40.9311	0	61.3273	0.37859	50.2171	1.85284	1.96049	7.0455	Absent	Absent	Absent	Absent	Absent	Absent	Absent	Absent
LOC110370514	XP_021182025.1	uncharacterized protein LOC110370514	2.60423	43.5229	0.263306	35.8214	1.35246	75.7513	28.2329	24.5296	4.35977	1.39704	1.33286	0.256387	1.87158	1.20772	22.0394	12.4805	1.39878	34.1669	0.0989592	7.52221	0.137251	37.5217	4.86967	9.34717	0.433129	0.581936	0.548599	0.0615804	0.556114	1.07698	2.12577	10.6899	Absent	Absent	Absent	Absent	Absent	Absent	Absent	Absent
LOC110370515	XP_021182026.1	uncharacterized protein LOC110370515	0.0227828	0	0	0	0.0112067	0.619424	0	0.015055	0	0	0	0	0	0	0.0144469	0.0104116	0.0131574	0	0	0	0.0112067	0.157405	0	0.015055	0	0	0	0	0	0	0.0144469	0.0104116	Absent	Absent	Absent	Absent	Absent	Absent	Absent	Absent
LOC110370516	XP_021182027.1	UPF0728 protein-like	0	0	0	0	0	0.3408	0	0	0	0	0	0	0	0	0	0.0379616	0	0	0	0	0	0.0845086	0	0	0	0	0	0	0	0	0	0.0379616	Absent	Absent	Absent	Absent	Absent	Absent	Absent	Absent
LOC110370517	XP_021182028.1	spidroin-2-like	0.00836186	0.0134785	0.00747346	0.0290394	0.0317914	1.14876	0	0.00562052	0.0393916	0.086369	0.038427	0.0356251	0.0583244	0.00687051	0.14497	0.024739	0.00836186	0.0134785	0.00747346	0.0200134	0.0129105	0.160241	0	0.00562052	0.0215554	0.0229779	0.0214758	0.0262595	0.0225039	0.00687051	0.0378745	0.0164136	Absent	Absent	Absent	Absent	Absent	Absent	Absent	Absent
LOC110370518	XP_021182030.1	cytochrome P450 4d8-like	0.00762454	7.75999	0	3.65781	0	4.37645	0.027705	3.79564	0	0	0	0	0	0	0.949831	2.1419	0.00440329	1.88038	0	0.899124	0	1.75573	0.0203273	2.09401	0	0	0	0	0	0	0.543167	0.469645	Absent	Absent	Absent	Absent	Absent	Absent	Absent	Absent
LOC110370519	XP_021182031.1	LOW QUALITY PROTEIN: cytochrome P450 4d2-like	0	1.41404	0	2.93493	0	0.463581	0.0818643	17.9145	0	0	0.00609247	0	0	0	0.0240305	0.0247899	0	0.7255	0	0.351579	0	0.336622	0.0389581	3.33254	0	0	0.00609247	0	0	0	0.0240305	0.0121134	Absent	Absent	Absent	Absent	Absent	Absent	Absent	Absent
LOC110370520	XP_021182032.1	retinol dehydrogenase 11-like	0.468124	15.1013	0.0829517	3.43528	0.031597	1.77112	3.14147	8.44391	0.14768	0.324024	0	0	0.0739909	0.0765115	7.63732	32.0923	0.153665	5.15598	0.0685362	0.851625	0.0245284	0.593657	1.08155	1.11619	0.0623541	0.0606409	0	0	0.048481	0.0167128	4.48051	3.42272	Absent	Absent	Absent	Absent	Absent	Absent	Absent	Absent
LOC110370521	XP_021182033.1	cytochrome P450 6B6-like	22.2394	100.951	9.78851	77.047	7.78735	49.9271	65.3478	72.124	37.7696	9.26243	40.6487	20.5213	61.3776	107.29	50.3179	420.557	2.65508	14.2932	1.61327	16.1533	2.39424	11.4673	47.1577	17.2114	5.83452	2.34184	5.31964	1.9218	10.3876	15.7433	37.3979	49.8738	Absent	Absent	Absent	Present	Present	Present	Present	Absent
LOC110370522	XP_021182034.1	cytochrome P450 6B6-like	7.01094	4.01425	10.4875	4.26122	12.8129	2.90085	18.2059	4.74597	99.13	5.48253	110.836	12.4944	208.372	36.8809	4.20488	24.9743	1.19024	0.841792	2.04066	0.506376	4.18023	0.924369	12.0633	0.985076	19.5629	2.47639	14.1129	4.79614	56.1693	8.1467	0.899841	3.0945	Absent	Present	Present	Present	Absent	Absent	Absent	Present
LOC110370523	XP_021182035.1	dual specificity protein phosphatase 14-like isoform X1	2.94123	22.1768	2.2493	13.586	1.6337	13.9705	128.228	28.9093	20.9425	1.55738	34.5113	1.6525	48.6682	1.61871	206.326	30.0474	0.3807	2.58653	0.299239	1.64265	0.263339	1.576	44.315	8.05941	2.32355	0.323403	10.3973	0.440669	14.6737	0.237155	12.1869	3.67219	Absent	Absent	Absent	Absent	Absent	Absent	Absent	Absent
LOC110370524	XP_021182038.1	uncharacterized protein LOC110370524	0.0156066	0.291178	0.0075714	0.133695	0.0283721	0.304594	0.126418	0.388178	0.0120029	0.0635369	0.0157106	0.153282	0.0118356	0.0216002	0.144179	0.24125	0.00644382	0.149715	0.00469339	0.0365687	0.0110416	0.0690604	0.0698752	0.0744185	0.0120029	0.0182468	0.010645	0.0241904	0.00644687	0.010439	0.0906302	0.0495269	Absent	Absent	Absent	Absent	Absent	Absent	Absent	Absent
LOC110370525	XP_021182039.1	cytochrome P450 4c3-like	0.00903549	3.35444	0	8.24145	0	2.45261	0	0.014949	0	0	0	0	0	0	0.00577969	0.0137803	0.00903549	0.618701	0	4.44748	0	1.09675	0	0.00771319	0	0	0	0	0	0	0.00577969	0.00965243	Absent	Absent	Absent	Absent	Absent	Absent	Absent	Absent
LOC110370526	XP_021182040.1	uncharacterized protein LOC110370526	0.0110501	0.245408	0.0116737	0.472512	0	0.904368	0.292047	0.104524	0.00907056	0.0102986	0	0.0157189	0.0184505	0.0047322	0.123797	0.0912084	0.0110501	0.144249	0.00676739	0.125758	0	0.167733	0.253157	0.0962007	0.00907056	0.0102986	0	0.0157189	0.00934017	0.0047322	0.0483828	0.057534	Absent	Absent	Absent	Absent	Absent	Absent	Absent	Absent
LOC110370527	XP_021182041.1	neurotrophin 1	0.525625	14.4206	0.0412507	1.47637	0.38577	11.0408	0.0475979	4.43971	0.0511232	0.310386	0.0605237	0.012355	0.0345188	0.233863	0.0987732	0.940689	0.372654	14.2816	0.038499	1.23101	0.238321	8.27041	0.0251451	4.2445	0.0511232	0.260278	0.0516019	0.00992729	0.0255444	0.205354	0.0553195	0.78526	Present	Present	Absent	Present	Absent	Absent	Absent	Absent
LOC110370529	XP_021182042.1	carbohydrate sulfotransferase 11 isoform X1	9.59522	16.2109	8.05037	25.1351	11.9058	21.0489	55.0793	16.0915	19.9433	7.13301	15.2496	8.48489	16.258	6.3013	89.6593	51.4372	0.910027	2.17295	1.18188	0.902246	1.89904	3.21857	18.6864	0.664876	2.67957	0.658682	3.02866	0.267618	3.79117	0.944167	10.1352	12.3192	Absent	Absent	Absent	Absent	Absent	Absent	Absent	Absent
LOC110370530	XP_021182049.1	uncharacterized protein LOC110370530	0.139321	3.7989	0.039674	2.69727	0.0770697	2.68389	2.57049	1.18829	0.467255	0.0856801	0.0730931	0.0223121	0.104985	0.0134048	1.64868	0.477314	0.0476248	1.43058	0.0187481	0.258022	0.040217	1.09351	0.844531	0.475669	0.117942	0.0204232	0.0432963	0.0139451	0.0169982	0.00774835	0.125668	0.0627834	Absent	Absent	Absent	Absent	Absent	Absent	Absent	Absent
LOC110370531	XP_021182045.1	putative GPI-anchor transamidase	34.9635	16.0051	34.0328	15.5672	34.62	10.9053	20.9015	8.50427	20.5629	28.2932	23.0412	25.5257	22.5911	28.7319	23.7847	14.4294	0.85148	1.57771	1.00706	1.76022	1.74544	1.04235	1.88794	1.69901	0.627393	2.86813	0.473833	2.59744	1.2733	2.30625	0.886068	1.12178	Absent	Absent	Absent	Absent	Absent	Absent	Present	Absent
LOC110370532	XP_021182046.1	membralin	31.0453	27.2948	20.4183	23.6543	32.4823	34.9173	47.2399	13.5445	34.4525	26.0682	31.4703	25.7518	27.9489	19.7685	36.2201	22.1324	2.09769	9.06285	1.08036	0.980758	2.823	5.85245	14.4221	1.8923	1.98373	2.52357	1.52829	2.60752	1.4915	0.756366	3.70516	1.20066	Absent	Absent	Absent	Absent	Absent	Absent	Absent	Absent
LOC110370533	XP_021182047.1	Down syndrome cell adhesion molecule-like protein Dscam2	0.00991021	0.307431	0.000838667	0.326182	0.00529666	0.426871	0.156796	0.492647	0.0311646	0.000851696	0.0150538	0.00645734	0.0146342	0.00290878	0.161521	0.0810907	0.00446412	0.0319522	0.000838667	0.0790301	0.00178131	0.0964929	0.107532	0.218262	0.0216251	0.000851696	0.0111498	0.00336923	0.0103593	0.00206372	0.120888	0.0224023	Absent	Absent	Absent	Absent	Absent	Absent	Absent	Absent
LOC110370534	XP_021182050.1	CWF19-like protein 1	3.90672	4.10382	2.63996	5.62499	4.68893	3.96177	3.81743	1.98355	3.50857	2.1078	3.17267	1.83499	3.28395	1.65641	5.67589	3.36379	0.256409	0.427167	0.237017	0.814101	0.636443	0.492552	0.709338	0.186661	0.535017	0.303495	0.836267	0.111201	0.8241	0.148406	0.932665	0.237252	Absent	Absent	Absent	Absent	Absent	Absent	Absent	Absent
LOC110370535	XP_021182052.1	mitotic spindle assembly checkpoint protein MAD1	2.40552	3.20475	1.98868	5.91887	7.25928	3.53818	2.73765	1.15447	3.92504	2.55039	2.60028	2.67149	2.59586	2.43273	3.75663	2.1453	0.167038	0.260071	0.499745	0.37763	1.32389	0.583794	1.35967	0.172847	1.1135	0.665042	0.518158	0.457374	0.342973	0.211302	0.27686	0.217223	Absent	Absent	Absent	Present	Absent	Absent	Absent	Absent
LOC110370536	XP_021182053.1	LOW QUALITY PROTEIN: follistatin-A-like	1.5212	3.59683	2.72016	12.7595	9.53052	20.0084	112.419	43.8402	11.4612	2.78432	11.1626	1.80339	19.5968	1.7194	135.539	18.511	0.367459	1.02022	0.394594	2.47485	1.93323	3.49467	44.0313	10.6673	2.21591	0.421488	4.86677	0.474773	7.74852	0.14313	24.5371	2.40719	Absent	Absent	Absent	Absent	Absent	Absent	Absent	Absent
LOC110370537	XP_021182054.1	dystroglycan isoform X1	27.8034	31.7398	22.6207	55.9136	45.5233	47.4327	125.423	25.4978	67.8259	20.5563	64.5148	16.2454	78.4135	14.6465	140.338	57.3385	4.13435	9.61517	5.32031	7.77859	9.47741	5.65035	54.4204	5.26471	9.2196	2.21209	15.3593	1.35543	17.7494	1.15891	20.8748	8.4042	Absent	Absent	Absent	Absent	Absent	Absent	Present	Absent
LOC110370538	XP_021182063.1	IQ domain-containing protein G-like	0.0414395	0.0652209	0.0279096	0.00514861	0.0288741	0	0	0	0.0307753	0.0259903	0.037277	0.0740361	0.0982134	0.104563	0	0	0.0185792	0.0159307	0.0103044	0.00514861	0.0111218	0	0	0	0.00190908	0.0193369	0.0112469	0.00742381	0.0215716	0.0242318	0	0	Absent	Absent	Absent	Absent	Absent	Absent	Absent	Absent
LOC110370539	XP_021182059.1	angiogenic factor with G patch and FHA domains 1-like isoform X1	0.665801	0.708417	0.76787	1.24336	1.88861	1.23515	1.10047	1.03762	1.82393	1.00583	2.18072	0.786852	1.54683	0.716054	1.42741	1.72845	0.0885486	0.0972048	0.129788	0.0184878	0.406821	0.17879	0.202679	0.141659	0.350767	0.174494	0.668769	0.0703978	0.276407	0.0911185	0.0789809	0.0224524	Absent	Absent	Absent	Absent	Absent	Absent	Absent	Absent
LOC110370540	XP_021182061.1	uncharacterized protein LOC110370540 isoform X1	6.12064	6.76342	5.78991	8.68539	13.1257	8.24151	11.9699	9.96895	32.6554	9.91213	35.2693	9.32562	33.8612	8.69179	16.4803	16.9583	0.321402	0.419055	0.485617	0.319302	2.0885	0.968282	3.19745	0.523828	9.03627	1.68661	13.0558	1.71555	10.1705	1.31132	1.83198	1.79843	Absent	Absent	Absent	Absent	Absent	Absent	Absent	Absent
LOC110370541	XP_021182064.1	calcium and integrin-binding protein 1-like	25.9754	0.572395	23.218	0.490317	51.9487	0.74326	45.3837	0.421377	90.7728	38.7086	70.4839	20.82	74.431	27.7174	3.29876	0.484406	5.74318	0.209548	2.45042	0.0530217	9.83464	0.080296	31.1812	0.238305	32.818	2.24286	24.4484	4.62564	31.0003	5.63447	1.028	0.0729442	Absent	Present	Absent	Present	Absent	Absent	Absent	Absent
LOC110370542	XP_021182065.1	papilin-like	12.9008	18.6335	9.5465	14.4062	18.7851	7.51277	33.9053	34.3082	8.65983	3.11325	13.4434	4.33235	13.8576	2.38384	59.4038	77.7057	1.62147	3.34215	1.33384	0.590322	4.21052	0.736317	9.9178	10.4312	3.05602	0.497325	4.93886	0.794329	4.97998	0.411526	8.17705	3.07106	Absent	Absent	Absent	Absent	Absent	Absent	Absent	Absent
LOC110370544	XP_021182067.1	GPI ethanolamine phosphate transferase 3 isoform X1	10.9777	5.49515	5.59704	7.83362	13.8207	4.17239	4.39202	1.7302	4.91142	7.32035	4.66599	6.76055	4.41043	5.57196	5.26089	3.22198	0.561979	0.634155	0.70432	0.672353	1.40941	0.679976	1.14348	0.340819	0.226539	1.49826	0.282305	0.924431	0.67469	0.274931	0.551725	0.495249	Absent	Present	Present	Present	Absent	Absent	Present	Absent
LOC110370545	XP_021182069.1	2-amino-3-ketobutyrate coenzyme A ligase, mitochondrial	16.3497	32.7958	2.81474	15.673	3.09735	19.1181	88.7731	48.704	130.018	6.30212	150.605	6.75163	112.489	4.68188	288.655	383.777	4.84927	11.2222	0.375537	1.71223	0.332958	1.00377	25.1224	8.76564	28.0695	0.857337	47.4075	0.739057	34.4457	1.32683	39.9195	44.9008	Present	Present	Present	Present	Present	Present	Present	Absent
LOC110370546	XP_021182070.1	ATPase ASNA1 homolog	52.4406	46.0908	35.0438	53.9782	49.4173	48.324	56.8283	25.477	42.8644	38.6718	43.5633	35.2123	48.5682	38.6912	69.3074	37.5419	0.795328	6.26633	0.926951	3.82216	4.42524	3.35656	6.03819	2.71341	3.9311	5.57707	6.42756	5.53617	9.23946	4.85229	2.14815	3.41258	Absent	Absent	Present	Present	Absent	Present	Absent	Present
LOC110370547	XP_021182075.1	leucine-rich repeat-containing protein 57	12.2862	8.86156	10.1744	8.6445	14.4702	7.31766	18.4919	5.37794	25.6652	13.2787	26.8667	10.368	28.5387	9.57394	30.8783	11.6955	1.11571	0.77003	0.428637	0.971437	2.16138	0.934629	2.34427	0.28543	1.65054	0.583997	3.89545	0.682729	3.818	0.411425	3.98689	1.20721	Absent	Absent	Present	Absent	Absent	Absent	Absent	Absent
LOC110370548	XP_021182071.1	uncharacterized protein LOC110370548 isoform X1	71.6541	32.2314	57.6192	28.0892	106.799	26.657	66.3758	26.9009	222.006	114.525	199.68	76.0064	281.341	54.4634	84.6364	55.5319	11.3216	2.70648	9.87651	1.86376	18.2237	3.41104	34.8972	2.87586	51.0055	5.70228	76.1114	2.6655	115.421	5.7588	11.8316	1.86862	Absent	Absent	Absent	Absent	Absent	Absent	Absent	Absent
LOC110370549	XP_021182076.1	uncharacterized protein LOC110370549	5.68211	5.9533	4.0387	6.51455	12.4796	7.18912	8.61562	3.86164	34.5234	10.0474	29.5374	8.92715	35.0273	9.23432	8.64803	6.19726	0.684513	1.67839	0.483912	0.532358	2.29467	1.39722	3.70748	0.345518	11.3001	1.10177	11.4833	0.531386	12.7382	0.917871	0.771835	0.531219	Absent	Absent	Absent	Absent	Absent	Absent	Absent	Absent
LOC110370550	XP_021182077.1	dynein intermediate chain 2, ciliary isoform X1	0.0426919	0.0777866	0.0241815	0.0703627	0.10305	0.312538	0.143589	0.158517	0.304512	0.0605351	0.367349	0.0409681	0.314394	0.0517314	0.589269	0.472444	0.0189121	0.0175052	0.00842615	0.0149014	0.0105587	0.0538878	0.0295334	0.0655999	0.106461	0.00497154	0.117021	0.0126412	0.0728393	0.00918345	0.0266967	0.127352	Absent	Absent	Absent	Absent	Absent	Absent	Absent	Absent
LOC110370551	XP_021182079.1	fukutin-related protein	1.07783	2.20909	0.608987	2.41828	1.27712	1.87749	1.69461	0.995099	0.491835	0.35309	0.458412	0.309712	0.398146	0.299338	2.34399	0.952641	0.103065	0.29641	0.106239	0.112421	0.300912	0.210925	0.370921	0.320098	0.0952296	0.106965	0.0511073	0.0766549	0.110041	0.0711025	0.119823	0.115724	Absent	Absent	Absent	Absent	Absent	Absent	Absent	Absent
LOC110370553	XP_021182080.1	uncharacterized protein LOC110370553	43.8272	0.616347	26.7784	0.177165	74.3748	0.157886	3.17141	0.835171	21.7972	131.559	16.2295	76.7113	5.99799	42.8632	0.102076	0.355852	8.20293	0.395291	3.40514	0.0548164	14.8044	0.0114339	2.31396	0.710398	15.9459	13.2998	13.2519	4.2329	2.65072	4.06542	0.00352751	0.105925	Absent	Absent	Absent	Absent	Absent	Absent	Absent	Absent
LOC110370554	XP_021182081.1	ras-related protein Rab-43	4.07076	7.74098	2.12336	7.43135	3.99534	6.24639	13.8097	4.22401	6.93899	4.90563	8.19693	4.11947	6.72252	3.45866	19.6716	9.48494	0.636008	0.509409	0.0671061	0.195187	0.403589	1.21163	2.97779	0.376337	1.08202	0.526837	0.874681	0.710393	0.996407	0.188948	1.60575	0.735594	Absent	Absent	Absent	Absent	Absent	Absent	Absent	Absent
LOC110370555	XP_021182086.1	protein hunchback	0.00923224	0.962374	0	0.766187	0.0138402	0.680268	1.98389	0.576033	0.506769	0.0820025	0.361378	0.0158511	0.315516	0.0164687	1.222	0.229946	0.00312908	0.271628	0	0.121592	0.00532022	0.0793619	0.763021	0.187941	0.193298	0.0279112	0.156372	0.0068049	0.132886	0.00695209	0.513878	0.0668448	Absent	Absent	Absent	Absent	Absent	Absent	Absent	Absent
LOC110370556	XP_021182082.1	DNA-directed RNA polymerases I, II, and III subunit RPABC1	26.816	20.1703	24.5011	27.7742	27.8882	21.2116	23.4297	10.9026	14.9518	13.0217	15.1149	10.3373	12.9963	9.87741	21.1472	12.9256	0.764115	1.9455	1.94732	0.81732	4.17844	1.40725	1.01324	2.02499	2.49764	1.52173	4.00485	1.02575	3.41513	0.993709	1.28338	1.74241	Present	Present	Absent	Absent	Absent	Absent	Absent	Absent
LOC110370557	XP_021182083.1	actin-related protein 3	84.063	40.1995	69.7073	54.3039	97.3227	35.4923	111.291	19.2888	105.22	64.3327	99.7412	56.4685	91.5301	67.0997	103.977	26.6937	2.75326	4.2404	2.70985	6.53043	4.94111	3.34272	5.77467	2.97563	11.7599	5.55319	10.2672	5.54565	7.49087	5.768	14.0259	3.47465	Present	Present	Present	Present	Present	Present	Present	Present
LOC110370558	XP_021182084.1	diuretic hormone receptor isoform X1	21.9775	11.5456	2.52559	11.8574	6.17281	9.08414	19.1471	20.725	206.759	5.42173	236.765	4.39857	213.231	2.5625	110.207	48.3674	6.96614	1.51516	0.391084	2.73334	1.83153	3.66294	4.35593	4.11228	55.7043	0.695264	75.248	0.875797	58.8787	0.516304	8.48207	2.68569	Absent	Absent	Absent	Absent	Absent	Absent	Absent	Absent
LOC110370559	XP_021182088.1	leptin receptor gene-related protein	100.679	126.524	75.3492	133.215	172.923	173.168	444.798	86.13	770.242	93.5506	872.13	87.6329	805.05	87.1798	674.47	162.145	10.4609	25.7269	11.6516	16.9767	46.8606	40.46	134.358	12.0147	237.827	4.92331	292.279	6.03817	272.119	6.255	140.568	13.6658	Absent	Absent	Absent	Absent	Absent	Absent	Absent	Absent
LOC110370560	XP_021182089.1	proton-coupled folate transporter-like	4.76736	28.3192	0.0460737	63.1542	0.198528	72.7276	9.42679	10.6203	4.25344	0.0513546	2.46123	0.194532	1.11919	0.0870608	8.68614	7.4239	1.73111	16.5768	0.0130878	18.1909	0.102171	21.9595	3.04884	6.02406	1.14222	0.0156173	0.901208	0.0880748	0.358738	0.055131	5.04566	1.31775	Absent	Absent	Absent	Absent	Absent	Absent	Absent	Absent
LOC110370561	XP_021182090.1	methyltransferase-like protein 4	0.612241	0.584918	0.533475	0.633844	0.692696	0.596151	1.06015	0.824031	4.66658	0.447113	6.12924	0.23635	7.14314	0.286122	1.317	1.17088	0.0697421	0.0701561	0.148655	0.0714395	0.0657293	0.0886529	0.295422	0.17513	0.833066	0.0115648	2.22609	0.0267317	2.37465	0.0720909	0.215483	0.103079	Absent	Absent	Absent	Absent	Absent	Absent	Absent	Absent
LOC110370562	XP_021182091.1	uncharacterized protein LOC110370562	3.88717	0.075238	6.76253	0.0364333	4.5661	0.00682016	0.0826517	0.0441607	3.13137	5.57876	5.01693	7.39098	3.46613	10.3435	0.644193	0.0424803	0.740481	0.075238	0.900978	0.0364333	1.62854	0.00682016	0.0537318	0.0379985	1.4527	0.635649	2.39492	0.62059	0.972942	2.18922	0.644193	0.0266373	Absent	Absent	Absent	Absent	Absent	Absent	Absent	Absent
LOC110370563	XP_021182092.1	growth arrest-specific protein 1-like	6.82626	8.31534	1.29792	8.83821	17.3281	9.02058	4.63052	3.03075	2.99243	4.83743	2.46067	4.44439	1.49483	1.17566	13.4965	21.5036	1.24058	2.61581	0.146405	0.535533	5.95706	1.795	1.0201	0.391584	0.372467	1.15474	0.32632	1.01441	0.232845	0.27453	2.74354	3.27692	Absent	Absent	Absent	Absent	Absent	Absent	Absent	Absent
LOC110370564	XP_021182097.1	gustatory receptor for sugar taste 64a-like	0.00500672	0	0	0.00374334	0	0.0562629	0.120702	0.0393972	0.00655214	0.00757982	0.0065522	0.00378486	0.0181536	0.00688424	0.302777	0.0368809	0.00500672	0	0	0.00374334	0	0.0197484	0.0154734	0.0240277	0.00655214	0.00757982	0.0065522	0.00378486	0.00959944	0.00688424	0.129329	0.0124713	Absent	Absent	Absent	Absent	Absent	Absent	Absent	Absent
LOC110370565	XP_021182094.1	uncharacterized protein LOC110370565	1.63222	1.84671	1.03408	2.52889	3.27023	1.8811	3.44284	1.0571	3.82463	1.45783	3.27253	1.66099	2.9052	1.37913	3.96622	1.87034	0.129126	0.100395	0.164006	0.133541	0.755824	0.329248	1.16842	0.107264	0.937304	0.393008	1.0201	0.247866	0.790345	0.179775	0.272729	0.278585	Absent	Absent	Absent	Absent	Absent	Absent	Absent	Absent
LOC110370566	XP_021182095.1	trimeric intracellular cation channel type B	85.6888	234.271	90.0496	349.995	144.75	271.501	118.249	315.039	74.0892	114.593	75.6983	108.484	82.0397	99.5566	162.668	348.807	3.76403	18.3164	1.58	24.1198	25.052	30.7053	9.5918	60.6033	33.4665	14.9463	24.6362	14.7287	31.6963	5.33666	38.4556	25.3343	Present	Present	Present	Present	Present	Absent	Absent	Absent
LOC110370567	XP_021182096.1	potassium/sodium hyperpolarization-activated cyclic nucleotide-gated channel 2 isoform X1	2.97825	28.1528	1.59818	46.2648	3.99709	32.0352	32.1167	27.8269	6.25292	2.0681	5.29397	0.98664	6.1898	1.23326	55.704	21.6283	0.353394	5.26415	0.224751	3.13723	0.564683	5.74013	9.93047	5.0183	2.53592	0.11945	2.26938	0.144234	3.16125	0.151049	2.01947	1.7773	Absent	Absent	Absent	Absent	Absent	Absent	Absent	Absent
LOC110370568	XP_021182113.1	diuretic hormone 45 isoform X1	39.9853	8.90055	4.29898	4.03118	2.64748	0.678325	1.1293	21.1838	1.27956	3.89128	0.916277	4.03518	2.52641	4.30806	23.576	29.3472	16.1488	2.09774	0.752794	1.04481	0.468743	0.132995	0.59275	11.2326	0.542085	0.55299	0.297282	1.47396	1.2353	1.1263	10.4422	13.9711	Absent	Absent	Absent	Absent	Absent	Absent	Absent	Absent
LOC110370569	XP_021182114.1	uncharacterized protein LOC110370569 isoform X1	1.40634	2.92285	0.892725	5.80093	2.89514	16.178	18.735	15.287	1.42915	1.41917	1.25451	1.15176	1.34134	0.878031	5.38398	7.09287	0.183644	0.470887	0.201241	0.119814	0.547275	2.9697	8.00872	8.821	0.139275	0.362593	0.25004	0.255008	0.107008	0.152841	0.395706	2.19073	Absent	Absent	Absent	Absent	Absent	Absent	Absent	Absent
LOC110370570	XP_021182119.1	tctex1 domain-containing protein 1-A-like	0.231367	0.270688	0.266553	0.672426	0.346658	1.27328	0.367366	0.402391	0.106975	0.124828	0.188449	0.130869	0.127805	0.100876	0.119742	0.0812074	0.0789684	0.00923434	0.0749055	0.128758	0.154708	0.146212	0.09342	0.0974515	0.0212868	0.0321386	0.0432022	0.0349364	0.0470258	0.0263111	0.0442514	0.0199383	Absent	Absent	Absent	Absent	Absent	Absent	Absent	Absent
LOC110370571	XP_021182120.1	farnesyl pyrophosphate synthase 2-like	0	7.94618	0.0274201	6.7133	0.0235896	0.682803	0.0520444	0.0119393	0.0424464	0.0130298	0.0304009	0.00888203	0.0321354	0.0277662	0.0283859	0.0051827	0	2.79629	0.0153904	1.90111	0.00884372	0.230725	0.041846	0.00700313	0.031987	0.00435279	0.0194628	0.00514247	0.0165881	0.00803334	0.0192719	0.0051827	Absent	Absent	Absent	Absent	Absent	Absent	Absent	Absent
LOC110370572	XP_021182121.1	farnesyl pyrophosphate synthase 2-like isoform X1	0.10627	34.9567	0.117451	26.719	0.228731	2.26192	0.0213058	0	0.386777	0.177345	0.531716	0.136054	0.162921	0.153521	0.026242	0.247842	0.00921002	10.6449	0.0320705	4.327	0.0332675	1.27422	0.0213058	0	0.0163478	0.0493619	0.104468	0.0310683	0.0670237	0.0426477	0.0131261	0.135534	Absent	Absent	Absent	Absent	Absent	Absent	Absent	Absent
LOC110370573	XP_021182124.1	uncharacterized protein LOC110370573	0	0.0109525	0.00306289	0.00345287	0.00312685	0.0130079	0.00486398	0.00522666	0.0179989	0	0.0106765	0.0057602	0.00984182	0	0.0243995	0.00794082	0	0.00753473	0.00306289	0.00345287	0.00312685	0.00540112	0.00486398	0.00522666	0.0179989	0	0.00535807	0.0057602	0.00507199	0	0.0179912	0.00463586	Absent	Absent	Absent	Absent	Absent	Absent	Absent	Absent
LOC110370574	XP_021182125.1	farnesyl pyrophosphate synthase 2-like	0.0261811	1.04256	0.0431356	0.536609	0.070345	0.0243977	0.0291847	0.0123917	0.0663837	0.0294911	0.189351	0.0170395	0.077264	0.0514729	0.032486	0.087762	0.0105987	0.3419	0.0059037	0.174154	0.0222635	0.00905869	0.0146078	0.00442035	0.0224435	0.018609	0.0413454	0.0121005	0.0393808	0.010881	0.0232162	0.0455525	Absent	Absent	Absent	Absent	Absent	Absent	Absent	Absent
LOC110370575	XP_021182126.1	peptidyl-alpha-hydroxyglycine alpha-amidating lyase 2-like	2.43543	6.44939	1.8057	2.56515	2.88162	1.1937	3.53271	7.67734	4.36679	4.53389	3.69127	2.38987	3.51311	1.51386	0.164732	0.355407	0.130939	1.01191	0.213751	0.200881	0.447266	0.367781	1.38093	3.15071	0.234899	0.384319	0.34173	0.132732	0.65492	0.127252	0.00661409	0.110747	Absent	Absent	Absent	Absent	Absent	Absent	Absent	Absent
LOC110370576	XP_021182127.1	vesicle transport protein USE1	6.87093	7.91888	5.7064	11.4679	8.01147	9.12345	7.98575	4.69349	7.48302	6.52409	8.58608	5.24467	8.02619	5.1116	10.8027	5.27714	0.493882	1.91134	0.54336	2.16235	0.622907	1.35802	1.1696	0.718418	0.624395	0.498924	1.21498	0.366212	1.676	0.48958	0.950713	0.627706	Absent	Absent	Absent	Absent	Absent	Absent	Absent	Absent
LOC110370577	XP_021182128.1	uncharacterized protein LOC110370577	0.790786	3.08097	0.686792	1.09472	1.34504	1.17668	1.66488	3.57801	2.27652	1.84295	1.65856	0.791828	1.81995	0.481726	0.160893	0.0180324	0.11774	0.650834	0.132774	0.0868194	0.429455	0.518931	0.836665	1.50663	0.198176	0.169728	0.425933	0.0675954	0.448549	0.118914	0.0513275	0.0180324	Absent	Absent	Absent	Absent	Absent	Absent	Absent	Absent
LOC110370578	XP_021182129.1	glycine, alanine and asparagine-rich protein-like	0	0.0217933	0	0.286497	0	3.97467	0.00872655	0.00937724	0.0224256	0	0.0182006	0	0	0.00478072	0.0428111	0	0	0.0150658	0	0.06016	0	0.688469	0.00872655	0.00937724	0.0224256	0	0.0182006	0	0	0.00478072	0.0186287	0	Absent	Absent	Absent	Absent	Absent	Absent	Absent	Absent
LOC110370579	XP_021182131.1	peroxisomal multifunctional enzyme type 2	133.932	153.583	151.73	156.609	237.215	135.777	164.81	87.3209	183.99	254.925	188.301	370.627	189.752	674.497	181.441	97.5768	13.3996	19.6302	15.515	19.1729	56.8499	19.3051	36.9044	14.697	90.6584	25.3938	92.6021	39.2362	73.0738	109.959	13.7503	6.86362	Present	Present	Present	Present	Present	Present	Present	Present
LOC110370580	XP_021182132.1	uncharacterized protein LOC110370580	3.13219	9.07721	3.617	8.68921	2.73764	8.55815	3.38329	2.48564	1.74638	0.921477	2.00732	0.684826	1.5886	0.631241	2.45592	0.887151	0.42474	1.1615	0.579222	1.93972	0.258421	2.28211	1.02997	0.780222	0.205941	0.129052	0.542871	0.077019	0.272019	0.0564113	0.291689	0.155019	Absent	Absent	Absent	Absent	Absent	Absent	Absent	Absent
LOC110370581	XP_021182133.1	ras-related protein Rab-2A	149.036	189.116	93.2473	229.029	204.775	217.251	452.246	119.108	597.068	157.329	587.707	153.008	607.329	153.145	680.483	236.784	8.88007	32.1811	8.14413	18.1296	32.7996	35.1622	129.432	5.94921	113.246	13.5027	158.692	14.7245	152.446	9.46533	126.224	15.7424	Present	Present	Present	Present	Present	Present	Present	Present
LOC110370582	XP_021182134.1	farnesyl pyrophosphate synthase 1-like	4.33553	10.2567	2.83287	11.1537	13.9296	12.2863	3.57137	3.10158	3.38516	5.47767	4.90089	7.16539	6.57884	11.792	4.25101	3.76746	0.0534479	4.68974	0.254214	1.18481	4.16893	4.10626	1.0561	1.18279	0.570579	1.66515	1.16224	1.81389	2.91102	2.89196	0.261219	1.55022	Absent	Absent	Absent	Absent	Absent	Absent	Absent	Absent
LOC110370583	XP_021182170.1	uncharacterized protein LOC110370583	0.112227	0.542782	0	0.12297	0	0.0734196	0	0.0406151	0	0	0	0	0.0147269	0	1.22863	1.96377	0.0410942	0.20416	0	0.0333742	0	0.0425953	0	0.0267039	0	0	0	0	0.0147269	0	0.453284	0.94835	Absent	Absent	Absent	Absent	Absent	Absent	Absent	Absent
LOC110370584	XP_021182135.1	transcription factor TFIIIB component B\\'\\'	1.33564	1.93375	0.858605	2.7403	2.37002	2.16966	2.54605	1.42947	3.97978	1.12533	2.89731	1.00422	4.07483	0.947734	3.86281	2.18522	0.0719568	0.397239	0.119594	0.218934	0.338976	0.375653	0.958076	0.218839	0.835781	0.167388	0.810265	0.117474	1.09676	0.111305	0.494078	0.14194	Absent	Absent	Absent	Absent	Absent	Absent	Absent	Absent
LOC110370585	XP_021182136.1	uncharacterized protein LOC110370585	0.724362	0.320817	0.845268	0.599817	0.94402	0.958967	3.34681	0.571551	0.738354	0.969996	0.574726	0.688116	0.946015	0.340015	3.46335	0.583008	0.1439	0.148922	0.279512	0.114755	0.223843	0.122446	0.960087	0.0924506	0.138867	0.111159	0.300495	0.0989636	0.26564	0.078309	0.392798	0.0468918	Absent	Absent	Absent	Absent	Absent	Absent	Absent	Absent
LOC110370586	XP_021182137.1	spidroin-1-like isoform X1	0	0.0210258	0	0.0132225	0	0.265633	0	0.0899209	0	0	0	0	0	0	0.202451	0.0971011	0	0.0210258	0	0.0132225	0	0.111001	0	0.0646868	0	0	0	0	0	0	0.164733	0.0389081	Absent	Absent	Absent	Absent	Absent	Absent	Absent	Absent
LOC110370587	XP_021182139.1	thrombospondin type-1 domain-containing protein 4-like	0.928197	3.17322	1.13647	2.80613	1.4579	1.21992	7.93139	16.177	1.21075	0.469915	2.18441	0.946993	0.780625	0.216037	13.4887	24.9732	0.165084	0.481853	0.0931631	0.340934	0.240608	0.145863	3.02522	4.30074	0.18181	0.0876794	0.344088	0.169554	0.271752	0.0341407	4.52373	2.91919	Absent	Absent	Absent	Present	Present	Absent	Absent	Absent
LOC110370588	XP_021182140.1	tRNA selenocysteine 1-associated protein 1-like isoform X1	22.4603	18.2764	19.1247	22.1551	23.1166	18.2544	27.0834	12.6506	14.1043	10.1105	14.3064	9.69079	12.9444	8.06385	28.5178	17.49	1.84108	2.25995	0.642821	2.32511	2.67109	0.641667	0.321431	1.62628	1.4826	1.00593	3.16062	0.788223	1.96983	0.553398	1.56816	2.78336	Absent	Absent	Present	Absent	Absent	Absent	Absent	Absent
LOC110370589	XP_021182142.1	tRNA selenocysteine 1-associated protein 1-like	3.01161	2.63184	2.27791	2.41258	2.74395	3.11748	3.05127	2.76312	1.85078	1.67097	1.97816	1.21263	2.08259	1.29762	3.71667	3.6395	0.501556	0.300583	0.12669	0.305032	0.581249	0.206266	0.451461	0.709604	0.297208	0.0416376	0.378524	0.165981	0.387754	0.192325	0.264103	0.42813	Absent	Absent	Absent	Absent	Absent	Absent	Absent	Absent
LOC110370590	XP_021182143.1	fanconi-associated nuclease 1-like	13.487	1.22375	13.6426	3.22761	59.2004	2.84824	8.28	0.626471	12.8438	6.97568	9.6475	5.46726	14.1357	6.71741	2.55169	1.33067	1.56571	0.361797	2.25264	0.20256	13.9061	0.759597	5.56304	0.249204	1.58366	4.09755	1.67688	2.40348	3.884	1.93401	0.33398	0.296995	Absent	Absent	Absent	Absent	Absent	Absent	Absent	Absent
LOC110370591	XP_021182144.1	uncharacterized protein LOC110370591 isoform X1	0.362093	2.50613	0.38366	2.22981	0.669085	0.710214	0.399986	0.671163	0.998601	0.391093	1.00933	0.355371	0.807459	0.787469	1.24713	1.2183	0.0354343	0.263869	0.0975773	0.163473	0.183064	0.152025	0.183305	0.143542	0.582044	0.0887399	0.614729	0.088473	0.501694	0.114739	0.356085	0.276361	Absent	Absent	Absent	Absent	Absent	Absent	Absent	Absent
LOC110370592	XP_021182147.1	negative elongation factor B	7.53154	6.24254	7.02434	8.13046	12.4349	6.58988	12.5398	4.98525	9.12646	6.51658	9.55816	5.99542	9.5551	7.75136	16.0223	6.60986	0.571134	0.347237	0.240071	1.02725	2.39522	0.565388	1.25458	0.51835	1.20513	0.65094	2.45057	0.695149	2.56473	0.753838	1.87629	0.608067	Absent	Absent	Absent	Absent	Absent	Absent	Absent	Absent
LOC110370593	XP_021182148.1	farnesyl pyrophosphate synthase-like	104.879	151.606	62.7767	106.748	370.326	138.682	218.272	222.609	250.397	200.932	257.262	257.491	295.644	306.742	696.25	458.474	16.9094	16.5501	8.75808	17.2975	129.607	37.5625	63.894	34.5789	82.5281	89.4958	108.998	76.601	119.119	70.868	260.506	123.39	Absent	Present	Present	Present	Present	Present	Present	Present
LOC110370594	XP_021182149.1	farnesyl pyrophosphate synthase 2-like	0.00502868	0.252409	0.00434503	0.117423	0.0184834	0.0548693	0.0218325	1.55416	0.0501058	0.0132376	0.0677783	0.0244106	0.047883	0.0303787	0.118078	0.877787	0.00502868	0.119682	0.00434503	0.0290172	0.0075061	0.017134	0.0218325	0.666303	0.0260539	0.0132376	0.0340817	0.0139722	0.0365625	0.0150764	0.0323382	0.033397	Absent	Absent	Absent	Absent	Absent	Absent	Absent	Absent
LOC110370595	XP_021182150.1	UDP-glucose 4-epimerase-like	147.057	28.4564	133.181	78.2863	194.268	37.294	191.177	30.401	50.737	237.648	21.3119	79.6552	11.7848	5.91216	281.598	146.348	26.7365	14.3117	23.1933	22.5974	25.9959	5.92074	29.7563	21.0655	20.9213	15.2377	8.28336	9.10636	3.08847	1.43849	50.3784	20.4716	Absent	Present	Absent	Absent	Absent	Present	Present	Present
LOC110370596	XP_021182151.1	dynein heavy chain 12, axonemal	0.00264247	0.00502176	0.00555255	0.00531817	0.0153406	0.0387753	0.000716094	0.00109437	0.00825552	0.00640561	0.0153292	0.0115755	0.0189757	0.0137903	0.000692152	0.00445049	0.00205476	0.00142195	0.00337389	0.00130462	0.00875698	0.0120291	0.000716094	0.00109437	0.00200733	0.00161238	0.0039138	0.00112632	0.00769595	0.00277633	0.000692152	0.000602262	Absent	Absent	Present	Absent	Absent	Absent	Absent	Absent
LOC110370597	XP_021182152.1	proteasome subunit alpha type-4	236.852	298.953	205.138	269.69	190.576	207.163	553.294	106.325	116.598	108.752	121.501	92.8976	127.894	88.1337	674.449	117.71	23.4656	30.573	13.4341	46.0627	8.12209	22.5221	108.364	21.9057	2.22969	15.3509	10.2638	13.6906	18.1881	12.5504	44.1927	21.0335	Present	Present	Present	Present	Present	Present	Present	Present
LOC110370598	XP_021182153.1	uncharacterized protein LOC110370598	11.3386	8.76605	9.53322	9.20453	12.6853	8.05593	23.5125	6.68021	15.0583	8.99944	17.227	8.1276	13.8613	6.34396	39.9194	16.66	0.544369	0.40879	0.72079	0.723383	1.95948	1.12067	7.1589	0.683117	3.61	0.738253	5.25813	0.795235	4.32354	0.255572	7.36488	1.86806	Absent	Absent	Absent	Absent	Absent	Absent	Absent	Absent
LOC110370599	XP_021182154.1	sarcoplasmic reticulum histidine-rich calcium-binding protein-like	0.393401	10.0161	0.376899	16.8904	0.379684	6.86975	4.867	7.82073	1.50895	2.83519	0.0333514	0.00774148	1.51197	1.41001	3.69294	3.50571	0.0141721	2.32422	0.176635	1.23871	0.136037	3.39037	0.504892	1.22909	0.220434	1.10344	0.0270602	0.00259365	0.874732	0.28226	0.787053	1.06847	Absent	Absent	Absent	Absent	Absent	Absent	Absent	Absent
LOC110370600	XP_021182155.1	uncharacterized protein LOC110370600	0	0.0903063	0	0.324639	0.013739	25.1283	0	0.151758	0	0	0	0	0	0.0118935	0.0197324	0.0701157	0	0.0249331	0	0.185659	0.013739	1.6785	0	0.0928677	0	0	0	0	0	0.0118935	0.0197324	0.0512181	Absent	Absent	Absent	Absent	Absent	Absent	Absent	Absent
LOC110370601	XP_021182159.1	uncharacterized protein LOC110370601	0.0152574	0	0.0106898	0.00086746	0.00703769	0.103422	0.00436803	0	0.0152779	0.0037641	0.00422112	0.00460647	0.00924961	0.0064953	0.00581958	0.00955859	0.00258583	0	0.00450116	0.00086746	0.00458674	0.0422928	0.00436803	0	0.00228615	0.00144636	0.00422112	0.00244017	0.00687815	0.00142425	0.00395106	0.00590705	Absent	Absent	Absent	Absent	Absent	Absent	Absent	Present
LOC110370602	XP_021182156.1	uncharacterized protein LOC110370602	0.216483	0.0917208	0.118045	0.248628	0.288708	0.94676	0.53506	0.222077	0.418348	0.28173	0.30538	0.152369	0.41378	0.0416022	1.19023	0.177319	0.142949	0.0527073	0.034443	0.0757015	0.1223	0.0452888	0.0983785	0.0934269	0.053315	0.0983019	0.174347	0.0390874	0.145061	0.0261643	0.34458	0.0110328	Absent	Absent	Absent	Absent	Absent	Absent	Absent	Absent
LOC110370603	XP_021182157.1	alpha-amylase 2-like	22.7148	0.323737	76.0152	0.101133	186.354	0.183047	7.14998	1.05209	381.905	863.01	451.445	1517.35	8.5345	19.0117	0.117169	0.21721	2.57158	0.306924	19.0149	0.044077	89.2931	0.064455	6.27269	0.53143	357.523	113.471	435.254	282.839	8.22391	7.57365	0.00836688	0.0408791	Absent	Absent	Absent	Absent	Absent	Absent	Absent	Absent
LOC110370604	XP_021182158.1	SAGA-associated factor 29	10.4341	14.5109	10.4427	15.1652	16.6669	13.7185	21.3879	9.17337	15.796	11.4686	14.7155	10.1946	13.0418	8.7949	27.1343	11.7754	1.16696	1.83054	1.16394	1.88087	2.37826	1.1909	2.97881	0.875972	2.06141	0.620632	2.95444	0.611603	1.60174	0.261444	0.629664	0.501551	Absent	Absent	Absent	Absent	Absent	Absent	Absent	Absent
LOC110370605	XP_021182161.1	polyadenylate-binding protein 2	107.312	98.4799	67.5819	142.762	113.982	85.3599	72.5646	41.1837	57.3402	57.6887	59.4471	50.235	47.0944	45.1034	75.4437	59.3594	4.31978	8.12228	6.76295	12.4689	11.4995	11.9294	15.9463	4.68799	2.45795	7.92921	6.48529	5.77775	6.78002	3.39555	4.19179	7.26331	Absent	Absent	Absent	Absent	Absent	Absent	Absent	Absent
LOC110370606	XP_021182162.1	uncharacterized protein LOC110370606	0.0106393	0.0610309	0.0441187	0.122946	0.0715306	0.200596	0.134697	0.037831	0.0303923	0.0363346	0.028286	0.0411335	0.0514656	0.0587286	0.0371995	0.0602704	0.0106393	0.0514213	0.0259697	0.0626989	0.0290486	0.0416359	0.0528377	0.00714101	0.0153552	0.0162271	0.0143053	0.0160596	0.0514656	0.026413	0.0217098	0.0602704	Absent	Absent	Absent	Absent	Absent	Absent	Absent	Absent
LOC110370607	XP_021182163.1	lysM and putative peptidoglycan-binding domain-containing protein 3	12.6873	17.0788	12.3608	15.4118	16.9761	18.2469	44.6047	9.85901	45.409	12.4517	46.642	13.6115	36.5118	13.3761	48.5428	13.8726	1.0756	3.18703	1.19251	1.61268	0.724513	3.48741	7.52825	0.627798	9.38508	0.288332	11.8314	0.319076	5.71834	0.260302	7.37424	0.343098	Absent	Absent	Absent	Absent	Absent	Absent	Absent	Absent
LOC110370608	XP_021182164.1	uncharacterized protein LOC110370608	0.00331442	0.0124023	0.00820149	0.0137243	0.0134216	0.096321	0.00827513	0.00649774	0	0.00516879	0	0.00246289	0.0164326	0.00452582	0.0157053	0.0138084	0.00331442	0.00457893	0.00275414	0.00523364	0.00672323	0.0205841	0.00413774	0.00218412	0	0.00298675	0	0.00246289	0.00395066	0.00452582	0.00350098	0.006842	Absent	Absent	Absent	Absent	Absent	Absent	Absent	Absent
LOC110370609	XP_021182165.1	uncharacterized protein LOC110370609	1.31016	20.9765	0.475656	4.44545	14.6433	36.2286	5.12949	0.748018	11.9306	13.6019	7.73402	4.23474	3.12702	0.122954	1.14825	1.193	0.461557	19.6019	0.0840222	0.827471	5.17851	16.7407	4.68841	0.598524	2.68553	2.3491	2.38653	0.849369	1.36073	0.0533109	0.334669	1.07285	Absent	Absent	Absent	Absent	Absent	Absent	Absent	Absent
LOC110370610	XP_021182167.1	putative ribosome-binding factor A, mitochondrial	9.68604	8.25737	8.91825	7.61004	12.531	9.87665	9.07091	5.98051	6.49795	8.23737	7.53965	6.70357	6.02267	5.04947	12.4143	10.7472	0.72484	0.254303	0.691317	0.495327	2.35992	0.487913	1.33544	0.592956	1.51651	0.724065	2.34377	0.509592	1.62153	0.390519	0.862738	0.786898	Absent	Absent	Absent	Absent	Absent	Absent	Absent	Absent
LOC110370611	XP_021182171.1	venom carboxylesterase-6-like	24.2068	0.307642	15.3928	0.128289	18.583	0.259921	8.77511	3.04017	83.5599	14.2283	45.9768	30.8603	40.1817	18.8448	4.61757	0.698638	5.14437	0.147815	2.83264	0.0332288	2.56236	0.203365	5.63365	1.14817	13.259	3.44943	7.13459	11.0446	9.51437	10.0782	1.22276	0.193059	Absent	Present	Absent	Absent	Absent	Absent	Absent	Present
LOC110370612	XP_021182168.1	uncharacterized protein LOC110370612	0.0762353	2.17836	0.017752	8.21339	0.225856	8.87295	0.224302	0.56556	0.0150587	0.0187825	0.266668	0.00125192	0.196873	0.14859	0.147524	0.375893	0.0677245	1.16502	0.0144297	1.36524	0.0337609	1.30208	0.110812	0.196091	0.000934134	0.00617947	0.240396	0.00125192	0.077958	0.128197	0.0458621	0.0877694	Absent	Absent	Absent	Absent	Absent	Absent	Absent	Absent
LOC110370613	XP_021182169.1	uncharacterized protein LOC110370613	0.417137	0.434695	0.246186	0.494546	0.457004	0.410234	0.390734	0.122204	0.202073	0.0769235	0.211801	0.0845148	0.102849	0.0662904	0.407093	0.187307	0.102202	0.0640944	0.0594507	0.0851762	0.0828311	0.102997	0.151031	0.0272148	0.0174104	0.00900139	0.0362417	0.017832	0.0244176	0.012478	0.0396353	0.0403637	Absent	Absent	Absent	Absent	Absent	Absent	Absent	Absent
LOC110370614	XP_021182172.1	uncharacterized protein LOC110370614	2.32285	5.28793	0.743562	2.85188	0.234962	11.237	3.16241	79.2519	423.248	0.0274133	279.12	0.106481	263.44	0.387207	14.6378	9.90156	0.717672	3.83852	0.722041	0.5667	0.162782	4.25365	0.425055	24.6563	232.342	0.0274133	136.286	0.0692969	107.374	0.312355	1.74749	2.48611	Absent	Absent	Absent	Absent	Absent	Absent	Absent	Absent
LOC110370615	XP_021182173.1	proline-rich protein HaeIII subfamily 1-like isoform X1	0.00586112	0.105995	0.0111452	0.156619	0.0437547	37.9971	17.9432	367.11	0.373023	0.143827	0.146247	0.305378	0.0144058	1.52288	0.131008	149.383	0.00586112	0.0805477	0.00645779	0.0715623	0.008442	33.9903	17.748	226.425	0.373023	0.0661908	0.132131	0.285812	0.0144058	1.29306	0.0690315	106.955	Absent	Absent	Absent	Absent	Absent	Absent	Absent	Absent
LOC110370616	XP_021182176.1	hepatocyte nuclear factor 4-gamma isoform X1	33.0107	20.6461	20.177	15.5538	51.6676	19.1492	9.4251	16.1647	62.3353	41.2312	61.1588	43.7285	56.4063	34.6942	19.2066	48.4894	1.63473	3.9571	0.920078	1.37613	4.58701	3.13143	1.44625	0.598543	10.2191	4.07738	9.13431	2.13443	5.20642	3.00992	2.59827	6.78416	Absent	Absent	Absent	Absent	Absent	Absent	Absent	Absent
LOC110370617	XP_021182183.1	sodium-dependent phosphate transporter 1	0.231626	3.37861	0.111696	1.50098	0.826631	0.472883	1.08374	4.80639	2.69365	0.106636	4.85892	0.109357	3.17125	0.128742	1.33524	0.420379	0.0894467	0.190674	0.045791	0.215998	0.30419	0.089399	0.383244	1.97182	2.26408	0.0199546	4.59105	0.0333708	2.90856	0.0395241	1.12185	0.081576	Absent	Absent	Absent	Absent	Absent	Absent	Absent	Absent
LOC110370618	XP_021182182.1	protein twisted gastrulation	1.93202	5.78916	1.67967	6.84064	2.4763	5.6987	36.9435	6.034	11.0673	2.00382	9.84644	1.94562	11.1132	1.12215	20.8666	5.45961	0.35706	0.524413	0.271063	0.889553	0.239138	0.852327	15.7942	0.349814	1.55757	0.148283	2.46792	0.395586	2.881	0.0739024	1.94684	0.386722	Absent	Absent	Absent	Absent	Absent	Absent	Absent	Absent
LOC110370621	XP_021182184.1	carboxypeptidase B-like	3.78693	27.085	0.318979	20.3679	3.01869	21.9662	18.666	14.3142	3.68716	1.29332	0.402573	0.0658333	0.900961	0.426588	25.5036	2.12458	1.91587	23.0943	0.200123	8.98524	1.16559	9.08479	7.32984	10.5117	0.735111	0.883528	0.355326	0.0508425	0.372341	0.413201	5.27481	1.29308	Absent	Absent	Absent	Absent	Absent	Absent	Absent	Absent
LOC110370622	XP_021182185.1	zinc carboxypeptidase-like	0.0301047	0.29311	0.00455699	0.323697	0.0588195	0.343295	0.0735541	0.21075	0.0257712	0.0231389	0	0	0.00697365	0.015858	0.313369	0.0447258	0.012006	0.217694	0.00455699	0.0714945	0.023329	0.0979323	0.0439371	0.115754	0.00159866	0.0231389	0	0	0.00697365	0.015858	0.14534	0.0299541	Absent	Absent	Absent	Absent	Absent	Absent	Absent	Absent
LOC110370623	XP_021182186.1	synaptic vesicle membrane protein VAT-1 homolog-like isoform X1	50.0662	117.285	48.5556	171.182	47.9907	181.838	709.351	82.5496	629.231	15.3099	722.404	13.4383	811.505	25.4259	732.554	19.2263	5.87636	32.3208	7.51748	31.821	7.89895	51.2982	231.831	21.2097	173.824	1.92567	255.174	2.4349	300.995	1.5166	54.1164	6.08364	Present	Present	Present	Present	Present	Present	Present	Present
LOC110370624	XP_021182190.1	uncharacterized protein LOC110370624	20.9981	0.19234	15.9772	0.149621	32.8183	0.0394275	1.61834	0.137664	13.3142	21.7339	14.7806	24.0736	17.6548	21.3124	0.38204	0.0475414	3.05363	0.113166	3.2278	0.129256	6.9815	0.0154281	1.0905	0.103631	5.73848	0.726538	6.76842	1.52445	2.54254	2.78121	0.283189	0.0181933	Absent	Absent	Absent	Absent	Absent	Absent	Absent	Absent
LOC110370625	XP_021182194.1	STAGA complex 65 subunit gamma-like	4.86487	6.49733	4.19778	7.28918	6.77293	5.85603	17.5722	4.50052	5.97571	3.12409	6.32381	2.63155	5.69738	2.24538	24.4828	5.55601	0.357828	0.665166	0.339423	1.14957	1.12757	0.655145	4.9685	0.741471	1.89018	0.488743	2.17426	0.357581	1.89695	0.126701	2.80399	0.414091	Absent	Absent	Absent	Absent	Absent	Absent	Absent	Absent
LOC110370626	XP_021182191.1	proton-coupled folate transporter-like	0.0436457	6.67465	0.00694541	4.05395	0.0276365	1.29404	0.20591	0.691602	0.126697	0	0.152354	0.0123306	0.20241	0.00563238	0.302846	0.659603	0.0298512	2.66583	0.00402633	0.407375	0.0186302	0.762607	0.0832149	0.357645	0.0584327	0	0.0780918	0.00509135	0.0274713	0.003252	0.0311228	0.111073	Absent	Absent	Absent	Absent	Absent	Absent	Absent	Absent
LOC110370627	XP_021182192.1	uncharacterized protein LOC110370627	0	0.0157667	0	0.00838773	0.00833066	0	0	0.0184582	0	0	0	0	0	0	0	0.0221533	0	0.0157667	0	0.00838773	0.00833066	0	0	0.00620444	0	0	0	0	0	0	0	0.0221533	Absent	Absent	Absent	Absent	Absent	Absent	Absent	Absent
LOC110370628	XP_021182193.1	uncharacterized protein LOC110370628	45.0037	0.344282	33.1461	0.449258	168.872	0	0.248808	0.122537	5.81583	42.5818	5.93662	52.4108	12.5472	104.557	0.136837	0.314961	4.87922	0.215784	8.16767	0.38372	52.6541	0	0.0643032	0.0334006	5.30492	5.90825	4.92381	5.86313	11.1466	12.3582	0.0290348	0.147009	Absent	Absent	Absent	Present	Absent	Absent	Absent	Absent
LOC110370629	XP_021182195.1	uncharacterized protein LOC110370629 isoform X1	0.0356171	10.1188	0.0142187	7.15323	0.0134354	25.4589	0.0460197	0.102078	0.0332851	0.00242088	0.0613712	0.00119777	0.496496	0.0507191	0.0324635	0.0322333	0.010593	7.77888	0.00523962	2.36964	0.00460221	12.4698	0.0175382	0.0648925	0.00482277	0.00242088	0.0347076	0.00119777	0.222379	0.00999658	0.018847	0.0235502	Absent	Absent	Absent	Absent	Absent	Absent	Absent	Absent
LOC110370630	XP_021182197.1	farnesyl pyrophosphate synthase 1-like isoform X1	0.0804563	0.145686	0.092496	0.190669	0.242337	0.105544	0.0433548	0.0933484	0.0564196	0.132942	0.0606538	0.122332	0.037756	0.174955	0.10035	0.120277	0.0116798	0.0581172	0.0408779	0.024852	0.0445825	0.0222447	0.000863509	0.0161485	0.0178966	0.0452067	0.00989192	0.0376778	0.0182244	0.0487172	0.0337725	0.038181	Absent	Absent	Absent	Absent	Absent	Absent	Absent	Absent
LOC110370631	XP_021182199.1	uncharacterized protein LOC110370631	0.422137	1.32976	0.443528	2.0286	1.00542	2.15468	2.62234	0.620558	0.788946	0.36455	0.667146	0.262158	0.801004	0.190623	3.81567	0.455663	0.0476437	0.185561	0.0950372	0.250724	0.125259	0.414076	1.07047	0.122576	0.103369	0.0829754	0.180033	0.0611694	0.280547	0.0306077	0.43343	0.0430716	Absent	Absent	Absent	Absent	Absent	Absent	Absent	Absent
LOC110370632	XP_021182201.1	gamma-tubulin complex component 4 homolog	2.41607	2.1879	1.59646	3.00685	3.03638	2.16066	2.44585	1.68197	1.89125	1.61681	2.18326	1.24235	1.87953	1.2712	2.99686	1.83397	0.292963	0.166381	0.135438	0.383046	0.337802	0.28384	0.688185	0.193901	0.251706	0.220252	0.598213	0.167668	0.393685	0.118264	0.2685	0.164549	Absent	Absent	Absent	Absent	Absent	Absent	Absent	Absent
LOC110370633	XP_021182202.1	lipoma-preferred partner homolog	15.5168	9.02086	11.3687	15.1396	24.3623	14.4099	20.0385	9.19381	46.2199	18.9357	46.2042	17.0006	57.9473	19.0158	32.6998	13.9276	0.340542	2.27017	0.712185	2.05361	1.89252	1.62673	3.77163	0.443381	5.53268	1.24591	7.17672	1.32393	6.79851	1.44011	3.13338	0.733892	Absent	Absent	Absent	Absent	Absent	Absent	Absent	Absent
LOC110370634	XP_021182206.1	protein kinase C-binding protein 1-like isoform X1	2.03537	2.74356	1.85862	5.87422	5.84435	4.81606	3.63547	2.0888	4.12486	2.39432	3.67459	2.30903	3.38469	2.15318	5.51549	3.9282	0.229951	0.564227	0.188402	0.200192	0.83044	0.942842	1.55654	0.470674	0.357449	0.553598	0.81657	0.327681	0.546546	0.286953	0.184206	0.337396	Absent	Absent	Absent	Absent	Absent	Absent	Absent	Absent
LOC110370635	XP_021182203.1	protein arginine N-methyltransferase 6	14.7206	9.52025	12.2606	12.9642	19.0185	8.68027	8.8628	6.19452	8.45448	7.71067	9.31426	6.3079	6.72047	4.46275	12.568	7.96878	0.620598	0.660593	0.730895	1.29444	3.56045	0.463413	1.39883	1.17309	1.11054	1.39265	2.3664	0.953774	1.33654	0.454704	1.0798	0.275936	Absent	Absent	Absent	Absent	Absent	Absent	Absent	Absent
LOC110370636	XP_021182204.1	heterogeneous nuclear ribonucleoprotein K isoform X1	39.0957	57.3023	33.3077	51.8148	50.5084	47.3504	33.5783	22.884	29.2353	18.2443	28.8383	15.3416	23.5143	15.6421	37.0297	31.0661	3.20252	2.37798	4.08314	8.24136	7.51112	5.52947	4.29875	2.86442	4.59551	2.44378	6.5321	2.02814	4.53172	0.903016	1.27842	2.43837	Absent	Absent	Present	Present	Absent	Present	Present	Present
LOC110370637	XP_021182210.1	store-operated calcium entry regulator STIMATE-like	9.71012	20.5678	4.62212	21.5566	10.6701	31.7718	25.0714	19.0067	35.7122	5.59689	41.5817	5.38762	54.0796	6.34422	34.4408	25.8585	1.5588	3.19893	0.968965	0.910411	1.13421	2.73615	3.1343	4.53758	3.50373	0.482208	10.387	0.217001	8.42916	0.977968	1.29507	2.60472	Absent	Absent	Absent	Absent	Absent	Absent	Absent	Absent
LOC110370639	XP_021182211.1	glutenin, high molecular weight subunit PW212-like	0.0120558	0	0	0	0.00503355	0	0	0	0	0.00483754	0	0	0	0	0	0	0.0120558	0	0	0	0.00503355	0	0	0	0	0.00483754	0	0	0	0	0	0	Absent	Absent	Absent	Absent	Absent	Absent	Absent	Absent
LOC110370640	XP_021182212.1	protein disabled	1.26541	1.32105	0.68092	1.75615	1.76718	1.0352	5.44313	2.56353	7.0286	0.731956	5.87546	1.5448	7.30174	2.82176	7.85031	8.58168	0.141066	0.220784	0.054393	0.284477	0.266532	0.246255	1.8111	0.355855	3.57249	0.0667313	2.52745	0.183668	2.5937	0.382358	0.166353	1.09735	Absent	Absent	Absent	Absent	Absent	Absent	Absent	Absent
LOC110370641	XP_021182213.1	retinoblastoma-like protein 1	7.07786	5.68414	6.00583	8.50869	11.536	7.3673	10.5392	3.95003	74.8817	22.7741	73.4607	26.7411	96.5176	21.5772	12.3036	7.53282	0.638334	1.01899	0.536865	0.996693	1.84939	0.89543	2.23504	0.655405	13.1553	1.65016	20.9812	4.93413	25.5841	3.59433	1.38129	0.532768	Absent	Absent	Absent	Absent	Absent	Absent	Absent	Absent
LOC110370642	XP_021182215.1	LOW QUALITY PROTEIN: farnesyl pyrophosphate synthase-like	0.006645	0.538235	0	0.73684	0.0432161	0.215057	0.00488958	0.0170899	0.00483448	0.0176197	0.00966905	0.0116911	0	0.0543129	0.0392619	0.0360902	0.00383759	0.217306	0	0.128231	0.0160779	0.0995293	0.00488958	0.00869273	0.00483448	0.0141392	0.00966905	0.00676322	0	0.0178932	0.019793	0.0174228	Absent	Absent	Absent	Absent	Absent	Absent	Absent	Absent
LOC110370643	XP_021182216.1	uncharacterized protein LOC110370643	1.5028	1.20237	0.973704	1.92992	3.04577	1.71773	2.69642	3.88128	8.07008	2.53189	8.72662	1.97386	7.10677	2.49558	7.89801	30.6252	0.218626	0.317275	0.103376	0.504481	0.500479	0.832692	1.11297	0.772393	3.1307	0.787037	5.82678	0.496761	4.42991	0.61807	4.95262	9.83822	Absent	Absent	Absent	Absent	Absent	Absent	Absent	Absent
LOC110370644	XP_021182217.1	uncharacterized protein LOC110370644	0.117291	0.361454	0.0329416	0.169803	0.16868	0.0983596	0.0895067	0.0711865	0.520048	0.104001	0.53354	0.196148	0.384747	0.252563	0.161449	0.111138	0.0194595	0.142797	0.0147289	0.0417853	0.0830801	0.051182	0.0137833	0.036245	0.0979552	0.0535152	0.162434	0.0658779	0.0659764	0.0619876	0.036921	0.0478919	Absent	Absent	Absent	Absent	Absent	Absent	Absent	Absent
LOC110370645	XP_021182218.1	splicing regulatory glutamine/lysine-rich protein 1 isoform X1	35.808	25.7576	28.1785	45.2865	52.1776	35.1423	22.5124	15.0022	17.8873	20.6716	16.1994	16.8338	15.7426	14.5558	28.3605	20.0475	2.63877	3.46644	1.5191	3.52505	8.29485	2.2296	3.80399	2.87146	1.58965	4.53712	2.56287	3.50054	1.9279	2.01061	2.53702	2.71108	Absent	Absent	Absent	Present	Absent	Absent	Absent	Absent
LOC110370647	XP_021182223.1	uncharacterized protein LOC110370647	3.215	4.03995	2.72944	4.5332	6.60792	4.33748	13.0374	3.65947	25.6395	4.69881	19.2077	4.52891	16.2515	3.84456	19.4915	5.56403	0.283357	0.259506	0.373302	0.642375	1.15753	0.559298	3.69219	0.166059	10.4717	0.515738	7.74698	0.600161	6.26224	0.438878	2.2498	0.314735	Absent	Absent	Absent	Absent	Absent	Absent	Absent	Absent
LOC110370648	XP_021182224.1	uncharacterized protein LOC110370648	3.27385	0.0694423	5.86209	0	5.52645	0.0591662	0.781919	0.0647303	2.01587	4.43839	3.31409	3.7599	1.31671	2.63549	0.0214786	0.0385797	0.369998	0.0506505	0.497254	0	0.594295	0.0343653	0.637003	0.0492775	1.06553	0.411563	2.20365	0.740781	1.03214	0.202043	0.0214786	0.0225229	Absent	Absent	Absent	Absent	Absent	Absent	Absent	Absent
LOC110370662	XP_021182226.1	transmembrane protein 62-like	11.6978	3.03095	6.67711	3.00371	28.4909	3.57014	32.8049	1.33109	119.509	8.61749	103.175	14.353	88.5042	8.89838	29.6026	2.82891	1.67984	0.790073	2.55964	0.513677	9.35577	1.07197	19.7172	0.374379	36.7052	0.73261	30.605	0.992547	29.9339	1.35598	8.73663	0.28829	Absent	Present	Present	Present	Absent	Absent	Absent	Absent
LOC110370663	XP_021182227.1	ATP-binding cassette sub-family G member 4-like isoform X1	6.80132	65.6432	4.06917	97.8556	6.71518	46.1532	60.503	33.142	139.438	4.3409	128.872	10.3346	52.4458	4.41047	45.7494	9.80513	1.10258	6.15506	0.135761	2.64312	1.45395	7.60876	29.4079	8.60212	77.1668	0.453396	65.6192	1.6416	23.368	0.783478	5.947	1.53513	Absent	Present	Present	Present	Absent	Absent	Absent	Absent
LOC110370664	XP_021182230.1	protein argonaute-2-like	11.8784	9.24131	12.6967	16.4653	65.492	18.6827	28.0501	15.9064	59.7118	79.1046	59.4174	66.5755	73.6282	57.1776	37.4799	21.3389	1.41749	1.49274	2.18361	1.94872	6.35374	2.95243	7.95178	0.985226	4.56792	3.50093	4.98746	4.50032	7.75382	6.49509	3.1953	1.73506	Absent	Absent	Absent	Absent	Absent	Absent	Absent	Present
LOC110370665	XP_021182231.1	uncharacterized protein LOC110370665	0	0	0.018058	0.0167724	0	0	0.900665	0	0.0265206	0	0.0245763	0	0	0.0139324	0	0.0166585	0	0	0.018058	0.0167724	0	0	0.502299	0	0.0265206	0	0.0245763	0	0	0.0139324	0	0.0166585	Absent	Absent	Absent	Absent	Absent	Absent	Absent	Absent
LOC110370666	XP_021182232.1	putative fatty acyl-CoA reductase CG5065	37.0892	0.00998659	2.86482	0.0112833	111.111	0.0242785	2.19453	0.00281026	0.0562936	0.0147483	0.029775	0.00742143	0.00513805	0.0198307	0	0	11.701	0.0064322	1.77424	0.00691981	73.9129	0.0055402	1.11701	0.00281026	0.039222	0.00852218	0.0203976	0.00429682	0.00513805	0.00850822	0	0	Absent	Absent	Absent	Absent	Absent	Absent	Absent	Absent
LOC110370667	XP_021182233.1	uncharacterized protein LOC110370667	0.0372293	0	0.0159123	0	0.43985	0.0395885	0.00530352	0.0043487	0.0290689	0.190147	0	0.0155509	0	0.00581093	0.00730941	0.00165728	0.01937	0	0.00750276	0	0.174016	0.0148174	0.00530352	0.00279324	0.0198178	0.158473	0	0.0135386	0	0.00581093	0.00417535	0.00165728	Absent	Absent	Absent	Absent	Absent	Absent	Absent	Absent
LOC110370668	XP_021182234.1	transport and Golgi organization protein 1	18.6948	16.017	12.9526	23.1753	27.1563	17.6549	16.4975	15.0834	23.3848	20.3586	22.2193	19.6582	26.7443	18.8415	29.1423	32.2599	0.579886	3.54882	0.544757	2.06567	1.48926	2.74412	4.53473	1.85671	0.915513	2.103	0.935579	2.46455	1.78312	1.12974	0.554002	3.11337	Absent	Present	Present	Present	Absent	Absent	Absent	Present
LOC110370669	XP_021182235.1	protein numb	7.09725	7.05255	3.04619	10.7593	11.3747	5.7969	16.7852	4.76755	10.1536	7.65102	9.66106	6.44322	10.9356	7.22442	23.0453	7.14459	0.610191	0.810405	0.435107	0.761034	1.0674	1.27551	6.51299	0.895805	1.6752	0.802514	2.1597	0.292674	1.50043	0.389661	2.64019	1.33	Absent	Absent	Absent	Absent	Absent	Absent	Absent	Absent
LOC110370670	XP_021182236.1	WD repeat and FYVE domain-containing protein 3	0.807381	0.822343	0.456286	1.14074	1.91643	0.608541	1.78173	0.790793	2.04458	1.08292	2.02416	1.28414	2.1564	2.47799	3.12318	3.24018	0.066365	0.134394	0.0410607	0.0809422	0.239027	0.193399	0.740612	0.0691751	0.480608	0.20926	0.667942	0.110421	0.606857	0.346668	0.24924	0.356554	Absent	Absent	Absent	Absent	Absent	Absent	Absent	Absent
LOC110370671	XP_021182238.1	nuclear receptor subfamily 2 group E member 1	0.0044841	0.00336704	0.0126365	0.00842563	0.0156367	0.0261899	0	0.0472354	0	0	0.00641633	0.00405177	0.00712221	0	0	0	0.0044841	0.00336704	0.00423921	0.00487112	0.0110134	0.0117831	0	0.0290531	0	0	0.00641633	0.00405177	0.00712221	0	0	0	Absent	Absent	Absent	Absent	Absent	Absent	Absent	Absent
LOC110370672	XP_021182239.1	aminoacylase-1-like	2.37011	1.81088	1.55141	4.79662	3.21294	4.62639	3.87336	0.990209	31.1006	1.46339	30.2581	0.609842	31.145	2.22456	3.09906	0.884628	0.787695	0.765714	0.721712	2.98044	1.90786	0.807328	3.2204	0.253112	11.1461	0.561784	13.6422	0.156302	13.4075	0.486052	2.21124	0.180264	Absent	Absent	Absent	Absent	Absent	Absent	Absent	Absent
LOC110370673	XP_021182240.1	uncharacterized protein LOC110370673	6.12041	6.26863	6.08902	9.68468	11.5784	9.03498	13.4428	5.90823	22.5161	5.6352	19.4941	4.12711	21.6982	4.34274	14.1739	7.96129	0.382644	0.194195	0.313369	0.931809	2.13556	0.540255	2.34823	0.855597	5.97301	0.566529	7.09678	0.36878	6.92071	0.299149	1.59433	0.444398	Absent	Absent	Absent	Absent	Absent	Absent	Absent	Absent
LOC110370674	XP_021182282.1	UDP-glucose:glycoprotein glucosyltransferase	17.3528	20.3214	13.744	24.8047	21.5444	14.3958	15.6613	8.08196	12.6578	9.2583	11.9775	9.41195	10.5865	9.37352	19.1435	9.22231	0.720001	2.57013	1.45392	3.75891	0.654208	2.8189	5.16333	1.66529	0.57218	2.01928	1.04948	1.74883	1.71256	1.34741	1.88534	1.19461	Absent	Present	Present	Present	Absent	Present	Present	Present
LOC110370675	XP_021182241.1	LOW QUALITY PROTEIN: striatin	48.4869	58.8024	33.0038	70.4996	64.9074	50.2365	91.4086	36.635	68.6557	33.1258	70.0762	35.3611	69.5372	34.8197	120.91	57.9363	1.16645	5.52928	2.98345	4.47799	9.98911	5.22314	23.6891	2.10609	8.84842	4.47734	8.87088	3.49831	10.9455	2.29307	2.11666	3.05544	Absent	Absent	Present	Absent	Absent	Absent	Absent	Absent
LOC110370676	XP_021182242.1	mitogen-activated protein kinase kinase kinase 15 isoform X1	1.40725	3.40737	0.849244	4.11808	2.57345	3.11118	5.93026	3.6385	6.05855	1.56414	5.5957	1.80705	4.67656	1.68116	8.34057	6.38458	0.15831	0.328666	0.0831061	0.0935458	0.314467	0.500282	2.14422	0.555113	0.984206	0.331736	1.32683	0.221248	1.22435	0.4731	0.519572	0.89697	Absent	Absent	Absent	Absent	Absent	Absent	Absent	Absent
LOC110370677	XP_021182247.1	protein retinal degeneration B	0.997878	4.02127	0.597149	6.49973	1.50801	3.03004	2.86326	1.85767	1.5049	0.62378	1.21771	0.486339	1.28072	0.452337	4.7801	5.13794	0.113299	0.617149	0.0811175	1.25769	0.276785	0.673997	0.768906	0.201235	0.302765	0.100461	0.415686	0.0506621	0.367313	0.0484293	1.21159	1.03376	Absent	Absent	Absent	Absent	Absent	Absent	Absent	Absent
LOC110370678	XP_021182248.1	xanthine dehydrogenase	9.64424	20.8271	4.81633	24.1033	20.9647	21.097	9.65608	38.2251	11.0365	23.4498	11.9181	22.1045	10.2984	20.9907	6.98972	8.55046	0.833587	5.31544	0.275642	5.6993	2.86673	3.16946	3.72507	13.5389	0.570972	2.7242	2.46224	2.52145	2.08389	3.2401	0.180688	1.91444	Absent	Present	Present	Absent	Absent	Present	Present	Present
LOC110370679	XP_021182249.1	phosphatidylinositol 3-kinase regulatory subunit gamma	11.6446	9.71171	8.89863	21.1981	21.4815	14.5883	27.4622	5.61617	24.3392	7.30609	24.4319	6.7457	23.3642	7.03206	37.414	9.87523	1.04509	1.3963	0.928712	0.596468	4.54385	2.83277	7.09758	1.14959	3.43471	1.5889	4.63291	1.17163	6.28414	0.564805	2.95112	1.9496	Absent	Absent	Absent	Absent	Absent	Absent	Absent	Absent
LOC110370680	XP_021182250.1	hemicentin-1-like	1.06527	26.3191	0.0629751	31.0831	0.0108889	13.9286	8.89678	17.5273	0.106693	0.0367712	0.0565161	0.00636674	0.219874	0.0382401	4.82699	8.87784	0.204735	3.34355	0.0346111	5.05571	0.00713898	2.17581	1.0277	3.89015	0.0479591	0.00897269	0.0151595	0.00367611	0.066507	0.0026661	1.49757	0.613492	Absent	Absent	Absent	Absent	Absent	Present	Present	Absent
LOC110370681	XP_021182251.1	neural cell adhesion molecule 2-like	0.648104	15.0751	0.157029	24.9311	0.426301	21.1113	21.9418	13.6922	2.66563	1.90159	1.58798	0.147452	1.31636	0.0889766	12.9704	1.98402	0.0587304	2.07055	0.0335752	3.51701	0.0816374	3.91621	13.6376	3.4242	0.586238	0.283264	0.585141	0.02121	0.40777	0.0243211	4.29565	0.261954	Absent	Absent	Absent	Absent	Absent	Absent	Absent	Absent
LOC110370682	XP_021182252.1	cadherin-86C isoform X1	0.115588	1.68325	0.0893018	3.25929	0.436124	3.5504	1.25618	0.912038	1.72829	0.17154	1.74364	0.103294	1.19974	0.0948404	2.11791	1.15393	0.0361555	0.452971	0.0173433	0.269352	0.0584913	0.435767	0.527063	0.223967	0.448696	0.0307289	0.74139	0.0172991	0.264005	0.0165795	0.435052	0.269049	Absent	Present	Absent	Absent	Absent	Absent	Absent	Absent
LOC110370683	XP_021182258.1	putative nuclease HARBI1	0.123777	0.117458	0.0881146	0.111766	0.159558	0.600156	0.0380328	0.0121275	0.465958	0.0165442	0.363684	0.00441669	0.0172684	0	0.0444183	0.00488587	0.0344305	0.0493572	0.0487925	0.0409095	0.0319687	0.125555	0.00797665	0.00769287	0.261441	0.0165442	0.197806	0.00441669	0.0172684	0	0.0263686	0.00488587	Absent	Absent	Absent	Absent	Absent	Absent	Absent	Absent
LOC110370684	XP_021182259.1	uncharacterized protein LOC110370684	0.511439	1.28386	0.288055	0.727093	0.366825	1.19301	0.67225	0.227192	1.02757	0.0594928	1.8219	0.0582669	0.528127	0.0771134	3.22257	0.960854	0.135239	0.356686	0.0949945	0.22587	0.0801642	0.272045	0.0297547	0.0949948	0.392928	0.0490011	0.831892	0.0469118	0.163664	0.0297677	0.403072	0.459498	Absent	Absent	Absent	Absent	Absent	Absent	Absent	Absent
LOC110370685	XP_021182260.1	L-2-hydroxyglutarate dehydrogenase, mitochondrial	8.93557	12.2115	3.84737	18.9959	10.177	14.5418	10.6664	6.53413	18.1575	8.26513	22.1037	8.60719	26.9321	11.2214	19.8095	10.7807	0.860229	0.876617	0.310774	2.4789	0.977838	1.87272	1.9075	1.1283	5.7181	1.81556	8.30948	2.34351	12.7195	2.4487	2.42108	1.8069	Absent	Absent	Present	Absent	Absent	Absent	Absent	Absent
LOC110370686	XP_021182261.1	modifier of mdg4-like isoform X1	1.11119	1.50419	1.38243	1.56537	2.66006	1.76579	3.93347	1.87344	3.51594	1.59203	4.1478	1.26978	3.87322	1.02942	4.59804	2.25778	0.0997194	0.0567742	0.269749	0.166365	0.506535	0.168996	0.740773	0.178802	0.842454	0.192655	1.50513	0.195087	1.30137	0.162337	0.669302	0.315364	Absent	Absent	Absent	Absent	Absent	Absent	Absent	Absent
LOC110370687	XP_021182264.1	post-GPI attachment to proteins factor 2-like	5.25111	4.27625	2.82958	3.9859	6.74042	2.98412	7.51146	1.82833	9.58844	3.721	10.4818	3.57485	8.65244	3.93582	13.4095	4.27845	0.570719	0.349533	0.261299	0.355033	1.36534	0.375715	2.04881	0.106125	1.38561	0.363099	3.24299	0.268026	1.79806	0.567142	1.17922	0.456099	Absent	Absent	Absent	Absent	Absent	Absent	Absent	Absent
LOC110370688	XP_021182265.1	prolyl 4-hydroxylase subunit alpha-1-like	5.73574	33.4051	2.30098	60.3406	11.9101	57.6563	23.3304	28.2738	4.896	3.21625	4.25232	3.24649	3.62616	1.417	26.224	7.22134	1.05984	8.50326	0.478131	8.792	4.04836	10.6809	5.39117	12.2807	0.756881	1.5237	1.15151	1.92148	1.28253	0.486394	0.872513	2.01441	Absent	Absent	Absent	Absent	Absent	Absent	Absent	Absent
LOC110370689	XP_021182267.1	J domain-containing protein	5.40188	49.6802	2.75891	51.1303	6.59751	52.2007	41.7506	92.2002	4.84287	2.60233	3.68041	0.478557	3.20395	0.834383	27.5027	18.5807	1.51873	8.35697	0.609613	7.47484	2.45763	11.051	8.38242	15.9047	1.40569	0.582112	1.19251	0.158786	1.19681	0.22924	5.16045	4.48484	Absent	Absent	Absent	Absent	Absent	Absent	Absent	Absent
LOC110370690	XP_021182268.1	kinesin-like protein costa	1.11456	2.50915	0.919715	3.70681	1.87761	3.60454	3.9578	2.08266	3.23684	1.2051	2.97149	0.812016	2.68991	0.584829	6.4435	3.33837	0.183319	0.410912	0.091709	0.520657	0.318402	0.644608	0.911735	0.239599	0.784409	0.133338	0.952669	0.11682	0.80838	0.0462127	0.6573	0.263724	Absent	Absent	Absent	Absent	Absent	Absent	Absent	Absent
LOC110370691	XP_021182269.1	T-cell activation inhibitor, mitochondrial-like	4.29487	4.59054	3.73318	6.9622	7.18443	5.05586	8.9492	6.08541	12.5143	5.68937	12.3845	4.99323	9.2373	3.36481	14.2041	12.9757	0.283073	0.308668	0.430426	0.395482	1.22363	0.632508	2.34069	0.901169	3.78382	0.741365	4.00665	0.835594	2.18456	0.513504	1.41407	1.28762	Absent	Absent	Absent	Absent	Present	Absent	Absent	Absent
LOC110370692	XP_021182271.1	sodium/hydrogen exchanger 9B2-like isoform X1	3.44237	2.37376	1.03752	2.52443	2.07604	2.69068	1.64448	1.03875	3.29284	1.79315	4.15134	1.10574	4.98033	0.344332	2.485	2.7562	0.846163	0.228157	0.10328	0.413524	0.361691	0.688447	0.282367	0.0770646	0.970228	0.560363	1.50053	0.271535	2.03327	0.0924127	0.318007	0.141054	Absent	Absent	Absent	Absent	Absent	Absent	Absent	Absent
LOC110370693	XP_021182274.1	aldehyde dehydrogenase X, mitochondrial-like	137.814	144.725	499.489	146.352	238.706	155.402	2447.05	1153.35	318.064	1767.47	321.485	1240.38	134.635	822.197	126.749	506.594	13.943	15.0088	57.9355	33.4972	39.4387	57.0764	1194.19	692.05	185.767	372.178	233.815	188.414	66.3181	74.1593	56.3787	30.1217	Present	Present	Present	Present	Present	Present	Present	Present
LOC110370694	XP_021182275.1	aldehyde dehydrogenase X, mitochondrial-like	13.5122	9.51805	7.93662	9.38868	7.89892	7.60625	4.38942	5.96167	10.8175	6.72898	11.7268	5.42009	10.6024	3.78654	4.65633	3.90778	1.10144	1.07422	1.8113	1.97124	1.18137	1.96668	0.741922	2.13037	2.06061	1.74327	1.93014	1.2631	2.74158	0.375869	2.26013	0.666567	Absent	Present	Present	Present	Present	Present	Present	Present
LOC110370695	XP_021182276.1	lipase member H-A-like	0.0329192	2.23481	0.0218015	0.610955	0.898385	6.73289	0.2895	0.313812	0.259612	0.0558133	0.374917	0.0192117	0.561216	0.0313831	1.12903	0.281058	0.0134944	1.94096	0.00947071	0.0919857	0.506775	2.60529	0.113146	0.274889	0.10668	0.0323015	0.170292	0.01349	0.255485	0.013329	0.727381	0.131642	Absent	Absent	Absent	Absent	Absent	Absent	Absent	Absent
LOC110370696	XP_021182277.1	three prime repair exonuclease 2-like	5.20532	5.25194	1.75162	1.20066	1.45596	0.849833	3.95133	2.86612	42.3398	2.79348	53.5988	3.39286	52.7814	8.31745	5.63514	1.859	1.33947	1.91815	0.146279	0.320713	0.361934	0.176945	1.17213	0.833071	8.59415	0.543137	16.3124	0.7163	15.2202	2.17846	0.63725	0.69627	Absent	Absent	Absent	Absent	Absent	Absent	Absent	Absent
LOC110370697	XP_021182278.1	three prime repair exonuclease 2-like isoform X1	4.14462	3.10099	0.975228	1.35621	3.03954	2.52347	5.61688	1.66246	19.6438	15.7623	19.4216	11.161	22.5071	15.9458	12.5351	5.53186	1.46657	0.119027	0.0716215	0.188085	0.921053	0.988187	0.534762	0.423726	6.73279	4.0065	7.96194	1.84901	9.66492	4.14288	1.25786	0.928927	Absent	Absent	Absent	Absent	Absent	Absent	Absent	Absent
LOC110370698	XP_021182283.1	ribonuclease H1-like	5.40374	6.39401	3.90009	6.25777	7.57023	5.62486	14.113	3.76095	8.24735	3.84926	8.84383	3.01037	6.49022	2.82143	11.573	5.68394	0.548332	0.351295	0.314125	0.661324	1.31589	0.867846	1.80849	0.556235	1.32034	0.417513	2.78046	0.258918	1.77445	0.304613	1.02985	0.362787	Absent	Absent	Absent	Absent	Absent	Absent	Absent	Absent
LOC110370699	XP_021182280.1	uncharacterized protein LOC110370699	0	0.0179448	0	0.0112167	0	0	0	0	0	0	0	0	0	0	0	0.00987505	0	0.0179448	0	0.0112167	0	0	0	0	0	0	0	0	0	0	0	0.00987505	Absent	Absent	Absent	Absent	Absent	Absent	Absent	Absent
LOC110370700	XP_021182281.1	DDB1- and CUL4-associated factor 13	24.6823	21.5815	16.2631	26.7292	21.7518	16.7642	18.4693	17.7402	11.3603	11.1013	12.3724	9.48228	10.7377	7.24404	19.2714	15.3014	0.301048	1.297	1.57262	4.41443	4.81786	0.777428	0.72925	3.63944	1.5718	2.14175	3.04298	2.73752	2.70752	1.42867	1.09989	1.48838	Absent	Absent	Absent	Absent	Absent	Absent	Absent	Absent
LOC110370701	XP_021182284.1	kelch domain-containing protein 3	15.1443	12.3889	10.3237	18.4457	18.8425	15.4429	28.5316	14.5157	14.8604	12.5558	16.3041	10.5503	15.0239	8.27227	31.01	22.8422	1.02728	0.479082	0.440029	0.914247	2.24736	1.41325	2.91781	2.90577	0.938436	0.93949	2.10699	1.08115	0.842589	0.778492	1.92456	2.15724	Absent	Absent	Absent	Absent	Absent	Absent	Absent	Absent
LOC110370702	XP_021182285.1	integral membrane protein GPR180 isoform X1	3.43426	7.53216	2.52328	8.62384	6.93438	8.70339	11.4032	2.72197	18.7573	2.37434	15.6697	2.10629	29.999	4.66781	20.9218	6.74162	0.271967	2.33785	0.370709	0.656699	1.09951	1.95329	4.30135	0.445173	2.67237	0.362968	4.4875	0.264432	8.55863	0.895109	3.00481	0.866739	Absent	Absent	Absent	Absent	Absent	Absent	Absent	Absent
LOC110370703	XP_021182287.1	headcase protein	7.62079	32.6881	6.31532	23.5606	29.1228	27.9788	106.071	76.0277	215.154	47.1959	199.511	44.1549	222.147	52.8745	208.124	96.3628	1.58999	13.1317	1.09974	1.09858	8.23883	4.58283	31.2824	8.88316	55.4971	9.61419	74.072	9.1444	80.377	15.7465	55.9542	17.148	Absent	Absent	Absent	Absent	Absent	Absent	Absent	Absent
LOC110370705	XP_021182288.1	polycomb protein Sfmbt-like	3.46156	3.1319	2.40846	5.44261	7.71707	4.14594	5.3336	2.09449	3.59983	1.7543	3.40283	1.91496	3.08076	1.52645	6.78813	4.01108	0.265311	0.228566	0.491888	0.465085	1.65609	0.626034	1.98068	0.194325	0.4391	0.266852	0.860724	0.176604	0.677711	0.165609	0.829811	0.490132	Absent	Absent	Absent	Absent	Absent	Absent	Absent	Absent
LOC110370706	XP_021182289.1	protein fuzzy homolog	0.940197	0.91863	0.904148	1.67522	2.0363	1.47901	3.46696	1.26767	2.04	0.818903	2.20105	0.691626	2.04325	0.580856	3.38825	1.29246	0.121771	0.101857	0.0893043	0.306886	0.430572	0.183648	0.943366	0.21562	0.708101	0.176735	0.839417	0.125009	0.471788	0.0964016	0.309988	0.0832675	Absent	Absent	Absent	Absent	Absent	Absent	Absent	Absent
LOC110370707	XP_021182290.1	ATP-binding cassette sub-family G member 4-like	17.585	12.0027	14.5148	15.6696	20.2237	11.6766	12.6793	4.13013	117.736	6.19418	102.315	6.52873	133.402	5.56661	15.3182	2.2821	1.32867	2.32767	2.69541	2.22851	0.734485	1.44103	5.03643	1.13599	25.3507	0.702595	22.8072	0.806873	30.1918	0.645698	3.25697	0.324302	Absent	Absent	Absent	Absent	Absent	Absent	Absent	Absent
LOC110370708	XP_021182293.1	ribonuclease H1-like	0.649574	9.00279	0.351169	8.68901	0.603455	7.42392	21.7629	5.95639	2.93907	1.09354	1.34779	0.881423	2.87192	0.324632	6.79346	1.37485	0.208356	3.97478	0.0345711	3.61366	0.115012	1.62751	8.57216	2.64207	0.951931	0.465646	0.510912	0.279147	1.01419	0.145508	0.696436	0.579174	Absent	Absent	Absent	Absent	Absent	Absent	Absent	Absent
LOC110370710	XP_021182291.1	circadian clock-controlled protein-like	0.0535794	2.80704	0	0.301437	1.97936	39.6511	3.33865	0.171335	0.683184	0	3.32022	0	1.04325	0.00492559	0.899995	0.139651	0.0313296	2.55972	0	0.068211	1.16354	20.4704	3.09143	0.0524668	0.459572	0	2.34139	0	0.745068	0.00492559	0.801614	0.0834711	Absent	Absent	Absent	Absent	Absent	Absent	Absent	Absent
LOC110370711	XP_021182292.1	muscle-specific protein 20-like	118.312	232.532	62.2973	143.61	35.4535	99.9592	320.528	162.413	82.3388	30.125	162.938	31.2998	126.158	24.0908	587.273	327.641	12.4557	25.71	7.19949	11.3287	7.31332	9.5854	76.4474	24.8934	35.5228	3.74268	73.9589	7.17668	59.3508	6.17776	46.5906	38.3206	Absent	Present	Present	Present	Present	Present	Present	Present
LOC110370712	XP_021182294.1	myophilin	207.844	846.279	139.3	703.482	145.623	874.232	1422.58	1397.72	840.004	98.1642	1938.23	69.0509	1262.68	80.7406	809.207	1769.38	42.648	63.8953	14.7506	83.0798	2.73915	74.3364	516.167	216.353	353.379	19.099	474.232	17.2805	503.439	7.19724	351.886	279.842	Present	Present	Present	Present	Present	Present	Present	Present
LOC110370713	XP_021182295.1	protein sly1 homolog isoform X1	16.976	15.7306	14.1306	21.8338	18.5489	17.4296	15.4496	8.91819	15.7307	13.6177	16.9523	10.1578	16.7511	11.3412	25.099	15.0208	0.863104	3.14645	0.756571	2.59981	1.3878	1.61198	1.96071	1.36896	0.477984	1.81679	1.72438	1.62052	0.93025	1.2107	1.50643	1.66945	Absent	Present	Present	Present	Absent	Absent	Absent	Present
LOC110370714	XP_021182297.1	uncharacterized protein LOC110370714	3.2838	70.8924	1.28027	53.9147	11.5632	111.047	50.9596	64.5892	5.96621	3.53308	3.71613	1.10679	3.95361	1.73016	36.412	24.1317	1.45752	35.0681	0.295089	3.71899	3.20394	28.4131	18.3556	10.2715	0.827314	0.890434	1.14692	0.20163	0.903337	0.343197	1.8865	8.65843	Present	Absent	Absent	Absent	Absent	Absent	Absent	Absent
LOC110370715	XP_021182298.1	calcium/calmodulin-dependent protein kinase type 1-like	4.5421	46.8074	1.55191	48.9348	3.97365	42.0629	36.5112	73.1994	8.56473	1.85407	7.74936	1.51163	7.22415	1.86939	24.8986	19.4094	0.598809	6.23537	0.131624	0.805332	0.411054	5.74998	12.5555	21.118	0.550732	0.133899	1.72385	0.163864	1.37792	0.256339	1.87063	4.1648	Absent	Absent	Absent	Absent	Absent	Absent	Absent	Absent
LOC110370716	XP_021182299.1	39S ribosomal protein L46, mitochondrial	23.093	9.09247	12.7996	10.1597	20.1975	7.5148	5.48347	4.25348	3.88686	5.97338	4.50694	5.40037	3.00763	3.68046	6.92902	8.26489	1.04332	1.13738	1.48726	0.397505	3.86184	0.948905	1.21155	0.875542	0.694535	0.616705	0.787307	0.421994	0.379547	0.213994	0.526124	0.677951	Absent	Present	Absent	Absent	Absent	Absent	Present	Present
LOC110370717	XP_021182300.1	ATP-binding cassette sub-family G member 1	7.44008	18.0036	2.65821	14.2282	3.74348	18.5848	16.623	10.4299	14.9485	15.6314	18.3588	10.4052	25.079	4.33404	27.9651	8.18329	1.63023	6.46569	0.829231	2.31792	1.10181	3.1714	4.94073	2.20645	2.7112	3.23843	5.50477	1.99685	6.16991	1.1098	7.10262	2.73525	Absent	Absent	Absent	Absent	Absent	Absent	Absent	Absent
LOC110370718	XP_021182302.1	girdin	0.0210333	0.0204514	0.0555555	0.0419301	0.206191	0.0481969	0.0878981	0.0166972	0.368982	0.106991	0.259695	0.0535595	0.329033	0.209929	0.109506	0.0199842	0.00758931	0.00746083	0.024341	0.00656532	0.05568	0.0345406	0.0476717	0.00312859	0.0258284	0.0396375	0.0994247	0.0206899	0.0928776	0.0928625	0.00434919	0.00898966	Absent	Absent	Absent	Absent	Absent	Absent	Absent	Absent
LOC110370719	XP_021182303.1	protein expanded	1.89424	5.99952	0.84125	5.61673	3.92875	2.91697	4.54529	3.19656	1.69238	1.13729	1.75804	0.954299	3.42704	1.43831	9.44924	4.76366	0.357132	0.758031	0.0971645	0.685074	1.32715	0.475881	1.78524	0.217411	0.259504	0.195408	0.540035	0.166598	1.20604	0.198059	3.09138	0.854259	Absent	Absent	Absent	Absent	Absent	Absent	Absent	Absent
LOC110370720	XP_021182304.1	carnitine O-palmitoyltransferase 2, mitochondrial	14.9003	18.1549	15.5734	19.6964	33.5128	14.2716	13.162	4.42943	16.1147	10.8839	18.7979	16.7002	12.3597	9.89252	11.8663	8.62972	3.03984	4.02497	2.658	4.11022	5.46405	2.52536	3.29804	1.09984	3.77649	3.08575	6.05431	3.07133	4.44325	1.81255	0.693415	1.20311	Absent	Present	Present	Present	Absent	Present	Present	Present
LOC110370721	XP_021182305.1	uncharacterized protein LOC110370721 isoform X1	4.44048	11.0024	2.225	13.4949	3.83725	11.4288	25.8189	9.01151	2.39198	1.05369	3.79531	1.04586	3.74436	0.881176	35.2839	22.6213	0.559512	0.724538	0.27645	0.701835	0.681383	1.667	4.83843	0.973602	0.52229	0.0718077	1.03882	0.103645	1.1402	0.16573	8.14352	2.43113	Absent	Absent	Absent	Absent	Absent	Absent	Absent	Absent
LOC110370722	XP_021182307.1	uncharacterized protein LOC110370722	0.0103426	0.0207968	0	0	0.0114801	0.0109837	0.246091	0	0	0.0515507	0.0187604	0.00953837	0	0	0	0.0106655	0.0103426	0.0120311	0	0	0.0114801	0.0109837	0.127015	0	0	0.00872486	0.0187604	0.00953837	0	0	0	0.0106655	Absent	Absent	Absent	Absent	Absent	Absent	Absent	Absent
LOC110370723	XP_021182308.1	uncharacterized protein DDB_G0290685-like isoform X1	0.00638996	0	0	0	0	0	0	0	0	0	0	0	0	0.00464223	0.785486	0.108015	0.00638996	0	0	0	0	0	0	0	0	0	0	0	0	0.00464223	0.273317	0.0586417	Absent	Absent	Absent	Absent	Absent	Absent	Absent	Absent
LOC110370724	XP_021182312.1	LOW QUALITY PROTEIN: protein decapentaplegic	2.57346	15.821	1.85819	11.5985	3.22386	9.65119	58.5125	98.8258	3.60048	2.44717	6.01847	1.84561	5.72807	1.12417	17.4698	10.4319	0.426225	2.26828	0.451348	0.555975	1.00425	1.35844	23.3325	28.4953	1.0809	0.203665	2.13864	0.346649	2.07019	0.377192	2.12369	1.16493	Absent	Present	Absent	Absent	Absent	Absent	Absent	Absent
LOC110370725	XP_021182316.1	COMM domain-containing protein 2-like	8.90019	11.342	9.66482	10.2366	13.0324	9.93197	18.3837	9.3711	15.3176	6.75029	21.3641	5.87036	22.3627	5.34883	23.0467	9.91127	0.558702	0.349121	0.150286	1.3598	1.8151	0.687345	1.66402	0.740881	1.97677	0.418352	5.91788	0.861949	6.70299	0.592163	2.30194	0.541639	Absent	Absent	Absent	Absent	Absent	Absent	Absent	Absent
LOC110370726	XP_021182313.1	uncharacterized protein LOC110370726	0	0	0	0	0	0	0.0449425	0	0.426755	0	0.256934	0	0.123271	0	0.0544759	0.018181	0	0	0	0	0	0	0.0449425	0	0.233959	0	0.145236	0	0.0711946	0	0.0350742	0.0105026	Absent	Absent	Absent	Absent	Absent	Absent	Absent	Absent
LOC110370727	XP_021182314.1	carboxylesterase 5A-like	0	5.49503	0	20.2064	0	14.736	0	0.100219	0	0	0	0	0	0	0	0.0030678	0	3.2334	0	5.72979	0	3.69412	0	0.100219	0	0	0	0	0	0	0	0.0030678	Absent	Absent	Absent	Absent	Absent	Absent	Absent	Absent
LOC110370728	XP_021182315.1	uncharacterized protein LOC110370728	0	0	0	0	0	0	0	0	0	0	0	0	0	0	0	0	0	0	0	0	0	0	0	0	0	0	0	0	0	0	0	0	Absent	Absent	Absent	Absent	Absent	Absent	Absent	Absent
LOC110370729	XP_021182317.1	uncharacterized protein LOC110370729	0	0	0	0.00325342	0.00351051	0.549133	0.0109216	0.00559679	0.526075	0.0164083	0.370891	0.0209072	0.328371	0.00611303	0.0100889	0.00398506	0	0	0	0.00325342	0.00351051	0.117041	0.0109216	0.00324985	0.150026	0.012476	0.104151	0.0125912	0.0507071	0.0035335	0.00504643	0.00398506	Absent	Absent	Absent	Absent	Absent	Absent	Absent	Absent
[truncated: 12,793 more rows]
