# Supplementary material for: Disruption of HaVipR1 confers Vip3Aa resistance in the moth crop pest Helicoverpa armigera
Source: PLoS Biol. 2025 May 29;23(5):e3003165. doi: 10.1371/journal.pbio.3003165 (PMC12121769; doi:10.1371/journal.pbio.3003165)
Supplement: S4 Data — (XLSX) [file pbio.3003165.s005.xlsx]

## Sheet: S5.Bombyx_mori_expression
# S4 Data, Fig E in S1 Text: Expression values from online SilkWorm database for Bombyx mori homologue to HaVipR1.
# https://silkbase.ab.a.u-tokyo.ac.jp/cgi-bin/entryview_gm2.cgi?clone_name=%20KWMTBOMO00841
Tissue	Expression level (Transcripts per million)
Early embryo	3.65
Fatbody	0
Midgut	74.14
Epidermis	0
Brain	0
Internal genitalia	0
Anterior silk gland	3.04
Middle silk gland	0.3
