# Supplementary material for: Disruption of HaVipR1 confers Vip3Aa resistance in the moth crop pest Helicoverpa armigera
Source: PLoS Biol. 2025 May 29;23(5):e3003165. doi: 10.1371/journal.pbio.3003165 (PMC12121769; doi:10.1371/journal.pbio.3003165)
Supplement: S5 Data — (XLSX) [file pbio.3003165.s006.xlsx]

## Sheet: S6.Sf_HaVipR1_homologue
# S5 Data, Figure S6: Specific counts for only the S. frugiperda HaVipR1 homologe LOC118272819
#
SampleID	count	condition
SRR17042499	16138	Midgut
SRR17042500	11847	Midgut
SRR17042505	14314	Midgut
SRR21707399	11	Sf9
SRR21707400	9	Sf9
SRR21707407	8	Sf9
SRR21707408	18	Sf9
SRR21707409	16	Sf9
SRR21707410	13	Sf9
SRR21707411	14	Sf9
SRR21707412	11	Sf9
SRR21707413	16	Sf9
SRR21707414	19	Sf9
SRR21707415	17	Sf9
SRR21707416	0	Sf9
SRR21998727	8	Sf9
SRR22019602	21190	Midgut
SRR22019603	23291	Midgut
SRR22019604	19460	Midgut
SRR22019608	17800	Midgut

## Sheet: S6.GeneCounts
# S5 Data: Differential Gene Expression gene count matrix from Sf9 and Spodoptera frugiperda mid-gut RNA-Seq alignments.
#
Gene	SRR17042499	SRR17042500	SRR17042505	SRR21707399	SRR21707400	SRR21707407	SRR21707408	SRR21707409	SRR21707410	SRR21707411	SRR21707412	SRR21707413	SRR21707414	SRR21707415	SRR21707416	SRR21998727	SRR22019602	SRR22019603	SRR22019604	SRR22019608
gene-LOC118273292|LOC118273292	12	23	24	1832	397	618	558	460	429	485	589	486	456	609	499	190	14	6	33	34
gene-LOC126911541|LOC126911541	13	18	51	808	200	237	274	230	234	186	248	274	248	263	185	754	66	119	120	104
gene-LOC126911537|LOC126911537	100	68	77	153	29	11	36	21	13	26	45	40	22	17	14	9	16	3	2	23
gene-LOC118273142|LOC118273142	13	9	16	368	77	62	118	89	75	79	98	59	66	61	56	145	12	17	12	16
gene-LOC118273450|LOC118273450	572	757	1185	6762	1941	1910	2093	1658	1534	1518	1649	1733	1619	2338	1824	7183	592	152	252	906
gene-LOC118273633|LOC118273633	913	1745	1017	0	0	0	8	0	8	4	0	4	0	2	2	3	2591	1399	828	2714
gene-LOC126910980|LOC126910980	79	67	79	6416	1639	1223	1803	1536	1401	1384	2009	1937	1714	2065	1691	1896	47	24	20	46
gene-LOC118273245|LOC118273245	230	133	272	3297	794	986	1072	1109	945	778	841	1008	944	1005	729	434	50	92	164	151
gene-LOC118273247|LOC118273247	433	419	525	10896	3114	5634	4159	4161	3422	3063	4137	3799	3443	3632	3397	17832	589	363	436	637
gene-LOC118273246|LOC118273246	1641	1937	1829	145808	40118	43910	43463	44346	35360	36755	47707	49001	44646	49598	40940	61326	1655	1726	1776	1991
gene-LOC118273477|LOC118273477	85	161	117	21219	4951	5320	6703	5301	5615	5538	7399	6721	6198	6768	5698	8969	69	202	172	141
gene-LOC126910872|LOC126910872	8	27	7	341	110	123	118	119	86	148	179	106	153	127	79	324	26	18	11	5
gene-LOC118273479|LOC118273479	2	0	0	167	30	41	56	53	39	44	35	47	50	66	42	28	0	0	7	0
gene-LOC118273415|LOC118273415	1593	2143	1441	15857	3870	4090	4988	4311	4122	4345	5642	5740	4854	4878	4282	13892	947	1167	969	1048
gene-LOC118274168|LOC118274168	84	247	149	3006	728	1035	860	961	704	875	1193	1142	1024	1001	902	1287	145	271	245	145
gene-LOC118273279|LOC118273279	5	10	0	363	63	82	107	100	107	78	136	111	104	128	102	149	0	0	0	0
gene-LOC118273280|LOC118273280	0	0	0	58	8	21	12	10	16	10	22	17	16	0	0	0	0	0	0	0
gene-LOC118273445|LOC118273445	36	112	11	20	8	4	0	21	0	4	26	9	0	8	0	6	59	71	35	15
gene-LOC118273031|LOC118273031	588	964	586	1864	475	535	601	517	559	484	579	627	553	622	528	428	425	122	74	147
gene-LOC118273408|LOC118273408	0	0	8	95	8	30	10	16	21	0	11	9	10	19	6	5	0	0	0	0
gene-LOC118273625|LOC118273625	24	8	12	137	78	33	42	33	45	24	57	74	34	54	33	46	0	0	0	10
gene-LOC118273433|LOC118273433	6748	9484	5923	133116	34343	35511	41917	36881	35227	32798	44767	43467	38463	43977	37833	181982	5083	5772	6766	5924
gene-LOC118273533|LOC118273533	494	1472	312	4001	1062	1053	1202	1029	1113	1081	1352	1241	1140	1418	991	1420	816	1652	1758	989
gene-LOC118273034|LOC118273034	760	1112	577	6478	1632	1780	1883	1838	1749	1860	2175	2094	2018	1938	1893	1397	651	911	899	648
gene-LOC118273035|LOC118273035	695	1064	664	16520	4145	5002	5437	4677	4783	4571	5961	5370	5456	5364	4654	2742	335	445	432	407
gene-LOC118273036|LOC118273036	692	1172	664	8555	2156	2472	2669	2434	2292	2503	3386	3234	3017	2711	2265	3228	499	606	477	376
gene-LOC118273490|LOC118273490	3290	5439	4043	5563	1399	1602	2030	1727	1742	1555	2171	1754	2006	1849	1549	1028	3924	7777	7806	6636
gene-LOC118266984|LOC118266984	30	30	60	1169	321	648	406	414	346	254	467	368	390	392	297	1034	54	72	60	26
gene-LOC118273650|LOC118273650	727	949	697	14353	3355	4193	4518	4157	3577	3758	5107	4345	4087	4381	3645	1264	1474	1367	1485	1597
gene-LOC118273424|LOC118273424	1649	2802	932	18415	5231	6092	6108	5602	4772	5023	5892	6090	5590	6080	4767	5981	2687	4981	5600	3637
gene-LOC118273030|LOC118273030	142	218	111	122	31	27	44	37	21	11	48	39	27	39	38	0	71	95	97	151
gene-LOC118273028|LOC118273028	81197	99703	30350	148	55	30	33	35	18	29	48	40	61	42	52	24	28051	18484	18649	34953
gene-LOC118273027|LOC118273027	38857	20329	47592	5641	1778	1657	2014	1822	1629	1411	1952	2051	1518	1879	1742	2340	54718	1730	5540	33755
gene-LOC126910870|LOC126910870	492	1428	454	11	2	0	0	8	4	4	4	7	4	0	2	0	470	1167	703	325
gene-LOC118273145|LOC118273145	238	243	60	200852	48950	35969	56131	46908	48449	55971	73748	70837	67128	63051	51654	7333	42	119	189	84
gene-LOC126910864|LOC126910864	1772	1805	2476	198	39	56	71	102	62	72	98	94	102	54	46	253	720	1583	1802	1572
gene-LOC126910869|LOC126910869	937	1275	824	27	6	0	10	12	8	0	0	12	0	4	18	0	873	548	539	884
gene-LOC118273144|LOC118273144	4714	6890	4889	29	8	8	14	11	6	5	15	4	4	17	24	28	3288	6466	4339	4099
gene-LOC118273223|LOC118273223	14483	21081	13583	242059	60367	62089	79758	66825	69385	65514	84553	86656	76458	78437	66209	81744	21769	35948	38943	26224
gene-LOC118273476|LOC118273476	20	24	24	9981	2766	2531	3318	2503	2553	2451	2986	3123	2732	2963	2651	7106	0	0	0	8
gene-LOC118273378|LOC118273378	2851	2444	2170	92	27	24	36	35	30	13	27	46	14	30	26	25	769	505	647	830
gene-LOC118273577|LOC118273577	180	134	146	25579	6667	7812	9432	7965	7827	5826	6828	6892	6890	8884	6872	8038	48	28	50	56
gene-LOC118273460|LOC118273460	2569	1837	2504	12	0	0	0	0	0	0	8	0	8	0	5	18	1724	1227	1414	1579
gene-LOC118273281|LOC118273281	48	58	58	117	25	17	31	16	14	30	39	32	25	30	6	32	6	24	12	12
gene-LOC118273282|LOC118273282	14	5	0	66	41	0	56	5	18	35	20	6	22	0	14	15	0	8	0	0
gene-LOC118273522|LOC118273522	232	324	192	40	12	10	18	12	10	0	0	14	7	22	6	0	189	67	98	144
gene-LOC118273580|LOC118273580	337	595	459	13389	4062	6476	4768	4935	3883	3646	5037	4543	4375	4444	4454	16624	395	641	756	799
gene-LOC118273581|LOC118273581	2592	4311	3152	13532	3583	4458	4372	3917	3624	3582	4548	4365	3995	4172	3919	27245	1484	2660	2431	1651
gene-LOC118273284|LOC118273284	0	0	0	161	25	26	48	56	37	19	70	28	14	43	45	11	0	0	0	0
gene-LOC118273285|LOC118273285	0	0	0	871	209	278	265	188	239	209	266	313	238	297	255	172	0	0	0	0
gene-LOC118273070|LOC118273070	1891	1827	1479	1133299	291595	315129	402724	326809	337195	294791	372424	370621	339429	362732	310851	664870	2059	8084	12207	6786
gene-LOC118273236|LOC118273236	6040	8618	6547	55287	12820	10962	16597	12849	13463	13276	17507	16908	15351	17766	13949	9963	3961	5128	4794	3891
gene-LOC118273235|LOC118273235	678	923	505	34794	8148	6191	10077	7961	8973	7897	10729	10363	9231	10403	8701	987	173	486	474	235
gene-LOC118273582|LOC118273582	909	1163	1120	60605	14208	12705	18077	14390	14449	15041	19826	19059	17075	18498	15859	23938	671	1154	1537	957
gene-LOC118273583|LOC118273583	2065	2518	2163	44253	11295	10558	14112	11401	11892	11333	14150	14685	13481	14387	11988	14502	1216	1971	1796	1586
gene-LOC118273103|LOC118273103	27607	44743	22683	337724	86806	94972	110942	94427	91355	92591	112543	114039	105846	107050	91053	174227	44678	91658	92543	61373
gene-LOC126910851|LOC126910851	453	640	494	31452	8444	14011	11481	10818	9170	8382	12010	10823	9520	10102	9077	25911	482	581	465	399
gene-LOC118273593|LOC118273593	526	867	618	45112	12112	22316	16510	14927	12636	12489	18408	16601	14032	15336	13213	112589	728	865	843	686
gene-LOC118273248|LOC118273248	2290	3034	2350	57951	14564	14786	20014	16345	16457	13698	18049	18896	15251	19511	16299	49722	813	1562	1297	1048
gene-LOC118273109|LOC118273109	919	1141	851	87689	21781	22890	26508	22282	23997	24633	32959	31714	28648	28913	24247	35328	504	755	665	552
gene-LOC118273110|LOC118273110	1719	2144	1584	38006	9883	10268	11721	10040	9979	9653	12889	12612	11674	12614	10419	5903	1171	1302	1629	1245
gene-LOC118273438|LOC118273438	2472	2108	2167	25433	6468	7914	8320	7180	7003	7019	8678	8392	7632	8355	6741	10522	1463	1600	1440	1552
gene-LOC118273237|LOC118273237	3226	4842	3200	61828	15560	19034	19957	17201	16350	16801	21546	21030	18265	20170	17074	35465	2945	5535	4891	3923
gene-LOC118273243|LOC118273243	8543	10878	18	39	4	0	20	15	4	0	6	8	0	16	12	0	0	5	23	16
gene-LOC118273244|LOC118273244	1252	3354	1154	15764	4339	4865	5175	4335	4309	4199	5634	5310	4974	5417	4411	6306	1414	3111	2257	1939
gene-LOC118273540|LOC118273540	440	757	473	10484	2653	2536	3223	2554	3049	2744	3491	3471	3122	3414	2826	1547	287	445	503	338
gene-LOC118273039|LOC118273039	2851	4286	2553	31707	8045	7613	9805	7731	7812	7828	10166	10309	9234	10388	8745	17891	2481	2870	2901	2415
gene-LOC118273353|LOC118273353	76	102	71	321	84	79	133	125	85	71	89	69	52	98	140	9	42	142	282	140
gene-LOC118273600|LOC118273600	7079	6311	6557	3363	810	1005	986	857	742	666	847	932	897	1078	970	819	5036	837	1097	6336
gene-LOC118273585|LOC118273585	3968	4205	5348	22972	6535	11274	7604	8093	6480	6711	9289	8411	7410	7487	7145	41492	4020	3382	3461	4296
gene-LOC118273584|LOC118273584	63	139	52	7334	1917	3320	2591	2417	1964	2070	3061	2525	2180	2459	2142	7794	50	93	106	64
gene-LOC118273195|LOC118273195	142	160	52	1613	365	336	537	498	491	500	532	465	460	508	455	806	22	77	73	64
gene-LOC118273302|LOC118273302	1174	1333	764	14541	3672	3596	4789	4019	4034	3612	4877	4825	4140	5012	4007	602	504	1012	837	726
gene-LOC118273656|LOC118273656	447	520	398	12816	3525	5376	4500	4088	3608	3641	5025	4626	4110	4351	3986	14318	308	470	292	305
gene-LOC118273222|LOC118273222	538	608	330	16089	3972	3271	4420	3703	3681	4134	4764	4731	4566	4963	3841	3411	173	174	137	136
gene-LOC118273457|LOC118273457	1247	1578	1249	11675	2892	2774	3515	2984	3174	2915	3904	3912	3437	3625	3174	2688	1619	3043	4393	2299
gene-LOC118273700|LOC118273700	79	95	73	3815	1044	1455	1179	1204	1049	1041	1461	1178	1195	1284	990	2942	117	119	96	143
gene-LOC118273121|LOC118273121	4179	3256	5332	6661	1697	1671	2260	2060	1766	1839	2401	2316	2145	2310	1927	3340	2036	1124	967	2084
gene-LOC118273508|LOC118273508	4315	4095	3858	15699	3790	2944	4571	3815	3542	4669	5824	5857	4468	4478	4380	12507	6171	4482	4861	5602
gene-LOC118273159|LOC118273159	2435	2927	3021	18975	4763	4948	6327	4956	5151	4632	6579	6119	5897	6176	5246	7096	2165	2994	3236	2611
gene-LOC118273117|LOC118273117	166	294	214	2228	575	1032	718	715	606	605	817	642	717	780	589	1090	269	378	380	236
gene-LOC118273118|LOC118273118	39	123	36	3484	861	1476	1272	1190	1057	969	1249	1187	1007	1218	993	3644	55	308	187	146
gene-LOC118273115|LOC118273115	5981	5244	5735	26069	6741	5679	8477	7473	7541	6477	7889	8271	7746	8414	7443	12027	4128	4703	4478	4487
gene-LOC118273114|LOC118273114	1322	2393	1129	10128	2318	1954	3097	2404	2454	2448	2985	3027	2698	3345	2511	633	770	1825	1853	1057
gene-LOC118273514|LOC118273514	211	382	340	5672	1391	1796	1936	1651	1467	1380	1880	1875	1709	1676	1603	2648	220	277	323	274
gene-LOC118273541|LOC118273541	6325	9339	6570	45657	12261	16397	15950	13816	13086	12200	16538	15435	13499	15277	13251	88894	4287	4836	5000	4417
gene-LOC126911136|LOC126911136	1	3	4	142	42	41	40	8	21	35	51	41	36	45	34	69	0	4	0	0
gene-LOC118273698|LOC118273698	8840	14313	13116	326	68	98	90	88	85	111	121	84	117	85	116	125	8546	13397	9338	13871
gene-LOC118273396|LOC118273396	795	841	913	0	0	0	0	0	0	0	0	0	3	0	0	0	2494	3301	6614	3248
gene-LOC118273621|LOC118273621	810	825	330	2512	672	625	736	574	640	716	817	943	685	759	691	582	232	110	74	158
gene-LOC118273394|LOC118273394	545	465	1206	1093	322	773	570	558	437	283	507	352	324	389	328	408	346	329	377	462
gene-LOC118273278|LOC118273278	2313	3402	1381	4369	1182	1310	1493	1367	1203	984	1413	1456	1385	1480	1088	2211	1621	882	736	1262
gene-LOC126911141|LOC126911141	142	280	119	211	84	51	55	38	47	51	72	74	59	65	71	265	247	449	353	305
gene-LOC118272048|LOC118272048	203	213	38	13012	3355	4384	4346	4212	3834	3469	4663	4331	3978	4190	3855	6846	167	131	252	325
gene-LOC126911148|LOC126911148	90	189	65	64	16	28	9	20	18	22	15	22	11	22	23	61	78	104	111	126
gene-LOC118273341|LOC118273341	80	126	84	1165	364	375	507	355	476	296	501	467	430	380	386	312	44	120	66	58
gene-LOC118273315|LOC118273315	1187	1625	1353	32811	7848	7446	10244	8312	8823	8595	10831	10583	9207	10657	8692	6901	611	893	833	701
gene-LOC118273652|LOC118273652	1212	1307	1469	0	0	0	0	0	0	0	0	0	0	0	0	0	340	100	108	483
gene-LOC118280055|LOC118280055	3	3	3	862	218	307	289	289	236	220	301	269	266	307	210	711	2	5	4	12
gene-LOC118273271|LOC118273271	3501	3489	4210	19603	5029	7792	7241	6853	6098	5806	7574	7440	6449	6636	5705	17647	2338	864	1051	1764
gene-LOC126911150|LOC126911150	4	3	3	95	19	28	39	35	31	26	32	22	33	36	22	68	2	4	0	4
gene-LOC118281854|LOC118281854	838	1107	934	26872	6576	6760	8637	7340	7659	6921	8223	8023	8274	8483	6636	16052	832	1964	1612	1068
gene-LOC118281850|LOC118281850	3075	4224	3109	46608	11964	14944	15496	13061	11880	13710	16844	15967	15190	14783	12695	22797	4659	5289	5181	5317
gene-LOC118281852|LOC118281852	20504	21120	20843	124504	31759	34526	41378	35088	35605	33928	42020	41153	37625	39716	32670	56867	15724	11482	12979	15892
gene-LOC118281853|LOC118281853	1447	1444	1406	6733	1813	2625	2479	2059	1790	1863	2354	2317	2033	2257	2048	2597	1019	1098	867	1082
gene-LOC118281851|LOC118281851	1296	1965	1185	30683	8117	8444	9944	8312	8421	8035	10520	10089	9400	10706	8971	10466	1506	2388	2373	1771
gene-LOC118281849|LOC118281849	6487	9253	7490	82702	21066	22115	27322	22761	21728	22231	28258	27604	25292	27222	22849	36673	6793	6090	6657	6420
gene-LOC118273374|LOC118273374	0	12	10	342	109	171	107	120	72	66	98	188	107	137	133	235	16	0	8	8
gene-LOC118273532|LOC118273532	337	224	813	3442	844	991	1090	869	990	828	1251	1237	996	1217	1123	1273	637	272	385	531
gene-LOC118281855|LOC118281855	685	899	739	9824	2267	2033	2862	2566	2645	2439	3225	2880	2935	3169	2323	3935	355	632	699	451
gene-LOC126911027|LOC126911027	15352	18743	13518	209611	56237	66716	65675	59811	55047	54752	76808	70606	64017	70536	60827	137840	24653	22240	23117	23949
gene-LOC118273509|LOC118273509	32	24	78	6	0	0	0	0	0	0	0	0	0	0	0	0	7	48	22	35
gene-LOC118273642|LOC118273642	58	51	98	13	16	4	4	9	4	0	0	4	0	12	0	10	17	60	84	65
gene-LOC118273643|LOC118273643	1314	1156	1360	39	0	0	8	8	20	18	16	0	15	12	0	30	542	685	881	689
gene-LOC118273093|LOC118273093	910	1736	647	31559	7652	6515	9840	7901	8635	7248	10336	9134	9148	10268	7900	7160	354	1223	1093	573
gene-LOC118273094|LOC118273094	0	0	0	56	5	0	2	1	0	1	22	7	12	14	6	4	0	0	2	0
gene-LOC126911300|LOC126911300	0	0	0	104	21	13	8	5	16	17	32	13	16	33	10	10	0	0	6	0
gene-LOC118273511|LOC118273511	13	0	32	1099	255	271	290	284	283	183	305	328	355	266	295	376	0	10	14	34
gene-LOC118273095|LOC118273095	126	222	184	4656	1200	1925	1522	1521	1168	1117	1438	1420	1349	1510	1430	8834	130	241	224	116
gene-LOC118273526|LOC118273526	5323	6131	5563	54114	13883	15046	17810	14384	14672	14256	18704	18353	16970	18046	15522	12147	4643	3055	3314	4049
gene-LOC118273226|LOC118273226	12	14	0	141	38	65	47	34	37	49	52	32	28	67	26	425	8	8	0	4
gene-LOC118273227|LOC118273227	172	276	139	2877	666	868	1072	890	856	861	1027	969	982	1014	759	3612	106	210	174	78
gene-LOC118273707|LOC118273707	62	148	57	11	4	0	10	0	0	0	18	0	10	0	0	10	23	48	43	15
STRG.160|LOC126911293	90	158	106	18	2	0	8	0	4	4	0	0	0	0	0	2	13	53	47	25
gene-LOC118273708|LOC118273708	128	209	132	26	11	13	8	0	0	10	0	12	7	0	9	6	41	97	86	62
gene-LOC118273293|LOC118273293	114	140	40	75	7	14	0	12	12	11	14	0	10	12	10	4	22	46	0	48
gene-LOC118273006|LOC118273006	120	192	82	2807	618	744	933	762	907	685	921	844	850	765	587	1146	216	730	1154	653
gene-LOC118273005|LOC118273005	8409	11371	8746	152774	36673	37434	49123	42774	41532	40494	51960	51720	45868	49061	41443	54599	9583	9186	11223	9931
gene-LOC118273560|LOC118273560	1263	2266	1232	47149	11447	12752	15822	13701	13827	12504	15119	15298	13738	14813	11910	28512	1650	1929	2327	1637
gene-LOC118273559|LOC118273559	8	0	16	24	7	24	12	34	12	9	8	12	0	4	8	27	0	0	0	0
gene-LOC118273007|LOC118273007	0	0	0	165	30	24	33	47	48	42	65	41	63	41	26	117	0	0	0	0
gene-LOC118273009|LOC118273009	5	11	0	813	147	215	291	200	176	152	192	209	168	226	250	305	5	4	5	12
gene-LOC118273010|LOC118273010	1995	3032	2588	87992	22416	30779	28644	24619	22182	23836	33428	31558	26726	29132	23667	92009	1884	3115	2210	1620
gene-LOC118273011|LOC118273011	9178	8154	9770	18906	5324	7361	6360	5560	5144	5112	6772	6697	5864	6399	5536	13259	5323	2926	2884	4600
gene-LOC118273012|LOC118273012	11951	14458	11849	228314	57554	57978	79585	64429	64720	51365	70615	69297	60825	73141	61336	142617	7369	8417	9459	8100
gene-LOC118273611|LOC118273611	44	80	178	543	157	129	128	114	90	138	157	192	176	118	117	264	74	22	69	76
gene-LOC118273084|LOC118273084	14704	17038	14417	126481	34415	44428	42438	38184	35024	33485	43908	43491	38920	42242	35992	113747	17521	14770	14380	17734
gene-LOC118273080|LOC118273080	234	267	210	5049	1406	2044	1775	1560	1485	1601	1805	1783	1644	1806	1576	3227	177	307	218	196
gene-LOC118273074|LOC118273074	33116	36803	33980	440	124	77	166	168	148	93	144	188	174	156	166	93	15755	20945	18822	17744
gene-LOC118273461|LOC118273461	6663	7769	5617	100404	25130	37605	34249	31045	27901	26667	34621	32536	29657	34069	29303	109066	5972	8495	7571	7220
gene-LOC118273085|LOC118273085	292	311	361	20496	5439	9270	7343	6932	6066	5812	8166	7407	6076	7088	6084	16905	275	359	321	282
gene-LOC118273075|LOC118273075	146	140	160	910	203	239	271	211	299	189	264	296	247	290	230	299	32	44	64	36
gene-LOC118273401|LOC118273401	1787	2782	2204	7627	1854	2378	2840	2393	2340	2038	2711	2605	2483	2679	2211	2385	1014	2523	1685	1359
gene-LOC118273078|LOC118273078	3302	6227	3426	61320	16155	20307	20742	18071	17201	16843	23275	22070	19546	20593	17274	58509	2077	6647	4281	2668
gene-LOC118273376|LOC118273376	402	683	420	25990	6832	8716	8820	7925	7394	7080	9090	8583	7747	8688	7158	17958	150	242	248	124
gene-LOC118273295|LOC118273295	164	16	102	348	90	85	99	89	89	92	67	99	56	92	82	30	0	0	0	0
gene-LOC118265444|LOC118265444	93	138	154	208	47	83	74	58	69	46	126	73	40	92	23	196	171	156	117	114
gene-LOC118273077|LOC118273077	9391	9873	10016	39297	9906	8419	12238	10122	10639	9829	12270	12165	11713	12609	10619	10591	4843	3972	4776	5297
gene-LOC118273603|LOC118273603	2841	3699	3037	77414	19111	18322	23297	19768	19287	18778	23428	23377	21992	24085	19865	39265	2162	2431	2846	2600
gene-LOC118273607|LOC118273607	22	47	23	2874	671	675	905	833	766	559	806	709	553	866	817	712	23	49	35	28
gene-LOC118273605|LOC118273605	773	862	1378	9167	2483	3455	3578	2992	2926	2530	3650	3427	2936	3368	2549	4466	774	1040	878	984
gene-LOC118273606|LOC118273606	346	561	1155	420	100	133	96	108	108	80	100	74	100	104	73	236	614	104	92	464
gene-LOC118273714|LOC118273714	2240	3688	1832	44150	12229	17719	15695	14156	12728	11318	15801	15048	13340	15291	13071	63976	2099	3053	2696	2477
gene-LOC118273190|LOC118273190	723	802	1186	11192	2976	3417	3794	3429	3370	2842	3526	3294	3019	3778	2984	2722	512	990	1006	725
gene-LOC126911329|LOC126911329	0	0	7	36	9	19	15	9	14	11	20	13	11	22	9	121	3	9	4	2
gene-LOC118273672|LOC118273672	0	0	0	44	22	31	15	0	17	21	25	15	0	16	9	32	0	0	0	0
gene-LOC118273335|LOC118273335	0	10	8	302	104	97	138	126	70	76	90	90	107	108	85	389	0	4	0	8
gene-LOC118273147|LOC118273147	687	968	870	7264	1833	1861	2259	2007	1766	1744	2425	1968	2177	2114	1746	2248	276	768	720	654
gene-LOC118273149|LOC118273149	0	13	0	1777	475	613	425	456	327	318	459	429	404	555	519	1224	14	0	5	9
gene-LOC118273040|LOC118273040	5360	6298	5317	106507	25377	18553	30505	23939	26003	24177	32140	31131	27188	32904	26993	11651	3033	4203	5378	3802
gene-LOC118273592|LOC118273592	629	556	757	1837	494	521	683	498	481	386	517	541	464	651	481	487	261	129	186	232
gene-LOC126911320|LOC126911320	8	0	8	415	61	119	105	91	92	84	98	115	95	149	91	274	0	4	0	0
gene-LOC126911330|LOC126911330	4	3	0	33	5	9	12	11	16	7	9	7	8	8	5	53	0	0	0	1
gene-LOC118273334|LOC118273334	1832	1965	1574	7050	1783	3212	3017	2545	2464	1902	2656	2436	2049	2515	2051	4636	312	232	320	236
gene-LOC118273146|LOC118273146	1541	2485	1685	19834	5256	7113	6808	6294	5707	5405	7325	6926	5941	6593	5722	18565	938	1417	999	912
gene-LOC118273073|LOC118273073	6485	7630	6385	101211	25984	28948	31812	27885	27108	26350	33485	32955	28724	32716	27768	58549	5380	6444	6353	5775
gene-LOC118273042|LOC118273042	1542	2289	1791	33055	8550	9034	10838	9357	9483	8583	10813	10955	9933	10624	8918	23265	828	1421	1279	983
gene-LOC118273043|LOC118273043	4863	5601	4249	22552	5504	5417	7420	6170	6589	6085	7714	8086	6891	7270	6280	7571	4016	2946	3410	3704
gene-LOC126911311|LOC126911311	365	440	412	5938	1496	1424	1806	1407	1554	1319	1933	1967	1825	1905	1645	666	154	284	250	186
gene-LOC118273041|LOC118273041	404	545	394	6947	1435	1522	2155	1603	1836	1534	2226	2062	1815	2171	1942	1117	154	275	283	164
gene-LOC126910986|LOC126910986	119	166	156	3543	749	695	1122	873	976	820	1217	1084	1020	1208	884	665	131	86	191	119
gene-LOC118273713|LOC118273713	1518	2321	1688	29122	7172	7485	9771	8025	8250	6362	9098	8099	7284	9358	7593	11745	434	1462	909	569
gene-LOC118273472|LOC118273472	3634	4157	4870	307	81	62	130	100	118	102	109	115	119	92	71	177	4907	106	110	3378
gene-LOC118273320|LOC118273320	547	560	443	13179	3531	3664	4102	3763	3788	3411	4166	4010	3647	4332	3782	4949	346	497	458	391
gene-LOC118273321|LOC118273321	716	1442	603	11093	3110	3716	3683	3289	3116	3077	3806	3520	3648	3585	3025	10375	767	2446	2257	1363
gene-LOC118273250|LOC118273250	2490	3474	2680	26681	6827	8678	9741	8139	7619	6822	8516	8838	8020	8438	7363	13171	2018	3036	2319	1741
gene-LOC118273586|LOC118273586	7	12	0	5563	1592	2696	1989	1990	1422	1739	2397	2372	1859	2059	1655	3190	35	43	29	14
gene-LOC118272982|LOC118272982	268	237	158	82	19	18	43	24	17	18	22	11	22	34	24	55	139	131	66	74
gene-LOC118272980|LOC118272980	495	715	620	41534	9880	7853	12290	10197	10235	10969	14643	13907	12579	13494	10696	6156	120	270	291	118
gene-LOC118272983|LOC118272983	336	728	732	367	89	110	74	68	115	96	159	79	111	125	75	178	166	399	275	310
gene-LOC118273413|LOC118273413	738	758	620	617	132	177	191	148	117	205	224	228	191	185	158	330	124	62	142	134
gene-LOC118273664|LOC118273664	4178	6678	3293	34	0	7	14	4	9	9	22	15	0	10	7	53	6165	6678	7019	6514
gene-LOC118273670|LOC118273670	587	848	622	8738	2342	4693	3402	3213	2549	2403	3491	3293	2863	3043	2914	7348	440	471	381	431
gene-LOC118273239|LOC118273239	2174	3356	2024	53896	13806	18630	17525	15793	15423	14431	18917	17827	15923	17121	14544	27484	1756	3108	2648	1828
gene-LOC118273661|LOC118273661	660	462	681	70	8	4	28	28	25	41	25	28	19	16	12	27	162	48	129	100
gene-LOC118273300|LOC118273300	119692	110216	118127	104320	25340	26258	33426	27609	28935	25746	35876	35075	30407	35130	28652	114100	70850	32397	35554	55424
gene-LOC118273505|LOC118273505	148	851	98	16	9	12	0	4	8	4	16	18	18	14	5	0	60	282	300	176
gene-LOC118273191|LOC118273191	3690	6056	2490	27070	7168	6511	9157	7360	7562	6190	8348	7987	7176	8563	7619	11311	3140	8117	7889	4898
gene-LOC118273666|LOC118273666	3441	3215	3982	43750	11931	14687	15033	13392	12996	12248	15655	15116	14070	15313	12191	27418	2660	2027	1536	2034
gene-LOC118273518|LOC118273518	2822	3354	3025	43988	10769	10987	13856	12136	12081	9665	13205	12816	11914	13275	11871	15906	2728	4055	4118	3554
gene-LOC118273519|LOC118273519	12846	6856	11713	27	0	8	8	4	18	5	7	0	6	8	0	9	3407	1556	1637	3618
gene-LOC126910695|LOC126910695	25	9	4	22	7	8	3	2	4	5	17	3	8	6	1	40	7	19	21	12
gene-LOC118273517|LOC118273517	6081	6737	6025	66886	16892	15848	20602	16634	17473	16095	20986	21452	18855	20931	17660	8701	3482	5305	6021	5450
gene-LOC118273025|LOC118273025	657	617	447	7624	1891	1897	2345	1909	2115	1855	2356	2456	2421	2411	1904	1874	190	433	601	236
gene-LOC118273397|LOC118273397	735	835	618	5173	1320	1480	1732	1442	1346	1213	1757	1605	1519	1721	1309	2332	465	996	914	645
gene-LOC118273257|LOC118273257	8792	12249	8832	147972	34590	28869	42530	36000	35119	33947	43998	45133	37773	44769	37311	76253	9572	16326	17093	12786
gene-LOC118273026|LOC118273026	1451	1980	783	41857	10448	11469	14004	11870	11980	9399	12107	12448	11582	13240	11459	15682	962	2165	2625	1561
gene-LOC118273484|LOC118273484	801	1207	672	49149	12574	16345	15840	13777	12890	13313	17691	16417	14649	15612	13481	33138	412	889	709	362
gene-LOC118273488|LOC118273488	1276	1919	1700	16940	4630	8314	6227	5872	4879	4782	7100	6277	5824	5418	5294	18056	1739	2264	1898	2580
gene-LOC118273485|LOC118273485	104	116	163	16604	4325	5203	5091	4680	4410	4159	5500	5457	4843	5599	4555	7110	110	188	235	180
gene-LOC118273486|LOC118273486	774	1083	922	8148	2086	2131	2439	2136	2307	2225	3179	2984	2789	2594	2422	2504	688	905	823	766
gene-LOC118273307|LOC118273307	1288	1683	1728	29072	6989	6733	9392	7740	7403	7058	9658	9287	7829	9896	7377	12507	584	898	742	521
gene-LOC118273057|LOC118273057	0	0	0	592	146	243	172	260	137	123	277	137	144	161	129	540	0	0	0	0
gene-LOC118273575|LOC118273575	0	0	0	4323	1210	2156	1625	1601	1184	1168	1597	1498	1328	1391	1287	4205	0	0	0	11
gene-LOC118273141|LOC118273141	4119	5306	3252	17352	4268	4510	5240	4764	4769	4541	6059	5733	4900	5401	4870	10955	3272	2815	3042	3196
gene-LOC118273306|LOC118273306	15305	15383	16587	20	4	0	0	0	10	19	0	0	0	0	0	0	13868	11831	9537	14405
gene-LOC118273628|LOC118273628	32464	34443	28353	38	0	0	14	0	14	0	0	21	14	16	6	16	41744	19039	17200	36428
gene-LOC118273160|LOC118273160	3243	4472	3265	24838	5938	7117	8457	7197	7095	6809	8945	8953	7965	7672	6700	11826	2191	3218	3507	2628
gene-LOC118273055|LOC118273055	1048	1360	944	25122	6727	10991	9011	7796	7091	6869	10025	8601	7944	8553	7177	23580	851	1151	870	983
gene-LOC118273058|LOC118273058	1052	1037	1000	20488	5655	8535	7698	7730	6185	5996	7960	7576	6899	7497	5990	40923	816	880	675	955
gene-LOC118273059|LOC118273059	695	856	621	14031	3730	5732	4799	4212	3633	3676	5504	4538	4602	4609	4321	27119	630	808	886	751
gene-LOC118273056|LOC118273056	2200	2980	2600	29629	7320	8323	9556	8017	8261	8426	10157	10364	9472	9456	7598	15766	1552	2143	2080	1722
gene-LOC118273060|LOC118273060	6645	11163	5775	148131	36723	44545	47724	41775	40681	41079	56783	54070	47859	48458	41557	116024	6717	13610	14112	10072
gene-LOC118273063|LOC118273063	36	49	31	4586	1187	2685	1914	1818	1352	1172	1894	1327	1388	1465	1489	7104	21	23	16	36
gene-LOC118273064|LOC118273064	7294	8300	8731	614662	176742	341979	176785	226164	119167	161191	242536	180809	184709	200712	177425	778956	13497	9529	9624	18793
gene-LOC118273308|LOC118273308	1590	2175	1855	37601	9209	10365	11787	10319	10567	9818	13056	12285	11416	12191	10313	19543	465	1091	865	510
gene-LOC118273062|LOC118273062	11231	15803	20	477	163	146	155	111	64	149	161	132	102	185	165	419	351	1551	1474	418
gene-LOC118264740|LOC118264740	27	21	15	2823	781	734	968	823	641	774	908	866	792	998	743	227	17	20	45	8
gene-LOC118273061|LOC118273061	8265	9758	8322	139728	36800	48757	47822	42856	41006	38315	49902	48765	43799	46839	39660	75062	6893	9726	8744	7831
gene-LOC118273309|LOC118273309	132	250	213	3056	883	1483	1114	1043	773	759	1080	964	854	1094	842	893	156	291	167	215
gene-LOC118273573|LOC118273573	136	262	115	4674	1241	1749	1754	1384	1372	1219	1933	1560	1279	1589	1365	4768	117	247	203	133
gene-LOC118273483|LOC118273483	8766	7475	9670	28755	6973	7689	9002	7769	7546	7537	9430	9954	8787	9182	7719	13777	2972	4742	5048	3140
gene-LOC118273092|LOC118273092	3708	6136	4499	55618	13974	13590	16197	13101	13281	13816	18605	17578	16134	18040	14353	67845	2620	3706	3608	3124
gene-LOC118273372|LOC118273372	1746	2203	2587	13585	3612	6336	4602	4259	3521	4044	5549	5148	4400	4344	4092	28689	2499	1549	1472	2478
gene-LOC118273371|LOC118273371	1141	1369	1042	18161	5117	7008	5865	5307	4921	5598	7783	6955	6222	6210	5510	11149	806	909	807	630
gene-LOC126911452|LOC126911452	963	1488	802	16018	3908	4629	5166	4347	4224	4193	5421	4706	4986	5159	4048	13359	956	1442	1451	1046
gene-LOC118273464|LOC118273464	20	10	8	83546	19604	17819	24891	20683	21314	20814	26156	26301	24425	26384	21215	14167	22	32	18	8
gene-LOC118273468|LOC118273468	50	134	36	232	84	82	96	86	77	54	51	85	59	91	57	121	56	39	20	52
gene-LOC118273601|LOC118273601	453	149	109	12	0	0	0	0	0	0	0	0	0	0	0	0	37	68	102	0
gene-LOC118273032|LOC118273032	19655	19372	22172	29285	7231	7742	9099	7782	8176	6421	8536	8072	7638	9112	7974	8741	21934	32890	32846	24434
gene-LOC118272992|LOC118272992	2910	3870	2878	88655	22476	20643	27616	22896	24026	20705	27022	26314	23750	29120	23743	50161	2366	4009	4283	3008
gene-LOC126910822|LOC126910822	0	1	0	27	6	5	0	5	15	7	14	9	6	8	5	36	0	7	2	0
gene-LOC126911296|LOC126911296	1679	1693	3116	298	93	98	154	73	78	73	73	76	93	125	114	28	1169	370	400	737
gene-LOC126910825|LOC126910825	731	610	864	6823	1966	2030	2224	1821	1890	1532	2000	2340	1920	2320	1857	5063	234	302	455	314
gene-LOC126910826|LOC126910826	1457	1949	1463	48156	13506	22132	18310	15841	14336	13839	19356	16979	15861	17341	14201	69744	1088	1893	1815	1372
gene-LOC126910824|LOC126910824	4925	6764	5087	61304	15471	19191	20203	17182	16199	16721	21430	20778	18086	20448	17010	34931	4090	5257	4888	4536
gene-LOC118272993|LOC118272993	449	775	541	3050	882	1447	1004	1009	778	775	1090	890	867	1060	923	4705	381	679	650	568
gene-LOC118273400|LOC118273400	3112	4444	2585	51667	13478	22661	18025	17495	15019	14741	19844	17393	15999	16731	15329	69659	4138	6844	5856	4373
gene-LOC118273399|LOC118273399	704	1336	1054	18810	5285	7654	6857	5800	5541	5674	7995	7002	6306	6424	5547	22987	777	1045	845	725
gene-LOC118272987|LOC118272987	15905	15623	15514	64322	19417	35621	24171	24292	18760	19047	27384	22583	21173	22366	20157	99523	19170	8095	8101	16275
gene-LOC118272986|LOC118272986	566	732	572	6604	1700	2271	2296	2051	1863	1627	2175	2269	1836	2056	1996	3992	226	570	478	328
gene-LOC118272985|LOC118272985	246	431	233	19170	4839	5634	6288	5717	5477	5173	6536	6350	5727	6268	5464	17994	223	613	520	469
gene-LOC118272984|LOC118272984	2415	3126	2456	40034	9634	10598	12521	10429	10665	10296	13806	13069	12298	12999	11322	16619	1688	2692	2362	1662
gene-LOC118273261|LOC118273261	352	539	177	1141	278	396	439	451	388	250	227	245	260	339	354	463	64	88	76	46
gene-LOC118273689|LOC118273689	0	0	0	19	6	0	4	9	6	0	0	8	14	10	12	24	0	0	0	0
gene-LOC118273193|LOC118273193	24660	45510	8519	0	0	0	10	8	4	0	5	0	5	0	0	38	9678	8691	12595	10399
gene-LOC118273685|LOC118273685	30622	47960	5188	42	21	31	29	37	33	17	7	34	19	19	14	29	10063	10874	16344	11978
gene-LOC118273686|LOC118273686	1975	2611	3010	50594	13186	22223	17513	16094	14160	14944	20424	18819	16246	16847	14285	41774	1670	2116	1690	1645
gene-LOC118273688|LOC118273688	1941	1803	1841	27084	7856	10546	9048	9375	7679	7932	10202	9167	8918	9314	7987	93699	2085	1469	1393	2167
gene-LOC118273687|LOC118273687	11	44	38	2900	823	1624	1292	1230	926	769	1119	998	744	1024	902	4013	139	250	209	194
gene-LOC118273682|LOC118273682	8782	11439	8701	180434	45798	58886	62452	53099	52671	50684	68106	65549	56763	60190	50135	94306	3701	4215	3223	3585
gene-LOC118273683|LOC118273683	8500	10743	9016	34208	9046	9614	11024	9961	9295	8851	11948	11903	10226	11369	9395	9944	8343	7260	7450	7754
gene-LOC118273684|LOC118273684	1181	1574	1088	26326	6454	8623	9608	7903	7804	7140	8790	8627	7612	8345	7092	15780	1069	1426	1290	1182
gene-LOC118273680|LOC118273680	5998	7050	6959	36369	10462	17764	12905	13184	10237	10592	15036	12880	11967	12576	11241	63363	6878	5428	4695	6599
gene-LOC118273681|LOC118273681	1069	1045	1237	15787	4677	10160	5654	6159	4162	4822	7133	5666	5450	5774	4720	14222	1375	675	586	1209
gene-LOC118273552|LOC118273552	1285	1991	1473	36544	9927	15162	12931	11743	10551	11010	14150	12996	12261	11987	10313	23512	1222	2078	1663	1393
gene-LOC118273679|LOC118273679	0	14	0	895	266	447	294	346	266	192	523	363	256	327	243	971	39	73	44	60
gene-LOC118273678|LOC118273678	4057	6855	4245	60210	15745	23123	21185	19085	16885	17344	24287	21805	19841	20143	18157	42483	4897	8425	7668	5991
gene-LOC118273677|LOC118273677	33840	38904	39851	47777	11752	14654	15934	14028	13321	12906	16636	15926	14274	15725	13674	17967	18560	27603	23240	21270
gene-LOC126911272|LOC126911272	8	0	0	91	30	6	36	14	20	13	49	35	13	37	35	14	0	0	0	0
gene-LOC118273440|LOC118273440	11233	15083	12422	233744	54157	48916	77218	57964	55018	54501	78122	74397	59796	79759	59410	154970	4327	7676	8403	5005
gene-LOC118273377|LOC118273377	2552	3504	3216	39558	9910	14228	14503	11904	11345	10740	14206	13555	11353	13507	11500	36769	1817	1975	1702	1400
gene-LOC118273108|LOC118273108	4771	5633	5437	22966	5399	6295	7336	6084	6243	6267	7576	7845	7119	7068	5919	10026	2845	2915	2627	2677
gene-LOC118273530|LOC118273530	152	139	98	9698	2463	2830	2813	2589	2427	2396	3435	3006	2743	2946	2576	3160	62	151	168	81
gene-LOC118273230|LOC118273230	83	239	237	14207	3801	7770	5133	4897	3911	4154	5826	5035	4351	4885	4189	19172	305	339	446	356
gene-LOC118273152|LOC118273152	3690	5158	3847	21656	5514	6063	7117	5893	5611	6325	7985	7298	6999	7007	6098	9835	2177	2905	2633	2472
gene-LOC118273231|LOC118273231	30958	34792	29939	524867	155904	282297	199009	204838	161338	135755	213858	184548	161449	186571	156561	1438237	41669	35078	35524	47423
gene-LOC126911278|LOC126911278	8295	15349	7231	171500	41554	42435	52731	45572	46552	45362	62813	61239	53420	55121	45430	46503	4580	6820	5370	3902
gene-LOC118273229|LOC118273229	1442	2214	1462	44599	11632	17191	15650	13674	12513	12475	15770	15596	13655	14911	12978	73376	951	1784	1659	1386
gene-LOC118273455|LOC118273455	409	992	737	41831	10878	18600	15014	13718	11597	12293	17167	15595	13075	14058	12461	24163	897	1277	1184	1003
gene-LOC126911286|LOC126911286	56	126	0	4591	1008	1333	1549	1365	1183	1007	1333	1514	985	1482	1234	3442	0	11	28	0
gene-LOC126911287|LOC126911287	2838	3626	2669	90744	25653	42722	31404	30183	24383	27299	40223	34784	31210	31075	26420	192756	3200	3082	3381	3649
gene-LOC126910635|LOC126910635	27	46	46	4739	1126	1176	1282	1173	961	1104	1624	1409	1347	1468	1167	3129	10	11	23	16
gene-LOC118273498|LOC118273498	1967	2594	1900	28316	7283	9544	9344	8352	7899	8117	9980	9406	8893	9253	7402	8083	1737	2582	2246	2089
gene-LOC118273623|LOC118273623	260	250	284	120	9	26	11	15	22	13	33	15	4	11	18	100	166	226	282	182
gene-LOC118273456|LOC118273456	251	326	143	26274	6373	8646	8783	7516	7124	7226	9381	8702	7945	8724	7221	12041	168	402	282	190
gene-LOC118273425|LOC118273425	1970	3151	2460	70192	18631	26302	24099	22050	20097	19515	25402	25056	22157	23578	19859	60658	1509	2239	1956	1687
gene-LOC118273427|LOC118273427	292	283	219	17297	5061	9724	5864	6709	4764	5068	7328	5912	5608	6041	5098	57151	468	449	601	606
gene-LOC118273565|LOC118273565	824	1409	885	22591	5987	8800	8231	7501	6534	6063	8182	7634	6920	7548	6646	21352	874	841	752	734
gene-LOC118273567|LOC118273567	74	206	194	5584	1799	3183	2323	2548	1542	1738	2737	2047	1949	2102	2011	7773	224	277	266	236
gene-LOC118273390|LOC118273390	262	491	86	488	128	231	171	137	164	66	142	182	122	121	87	132	45	78	86	28
gene-LOC118273388|LOC118273388	335	642	590	16988	4468	9240	6207	6172	4950	5188	7591	6455	5887	5749	5101	9814	805	940	784	995
gene-LOC118273389|LOC118273389	33	81	95	4609	1186	2957	1599	1726	1246	1142	1732	1492	1398	1575	1385	2673	432	493	328	331
gene-LOC118273387|LOC118273387	1656	2455	1611	101867	26569	36980	35509	31311	28520	29536	39153	38162	32379	33794	28996	85283	888	1302	1094	861
gene-LOC118273382|LOC118273382	30	92	28	11292	3108	4064	3762	3548	3287	3025	3794	3588	3336	3881	3519	10274	159	293	317	173
gene-LOC118273385|LOC118273385	2077	2557	2044	53570	13763	15731	17672	14838	14926	13658	18127	17903	15919	16909	15099	29832	1948	2082	2321	2007
gene-LOC118273384|LOC118273384	222	326	272	15030	4454	9237	5520	5158	4106	4252	6082	5303	4551	5143	4265	26875	177	205	188	145
gene-LOC118273383|LOC118273383	421	619	384	9721	2608	2260	3025	2554	2684	2475	3318	3180	2804	3439	2751	1943	321	823	783	447
gene-LOC118273051|LOC118273051	599	857	748	100580	28202	48537	33517	34995	27256	30370	41872	36277	33671	33747	28999	153419	601	830	826	859
gene-LOC118273044|LOC118273044	309	330	194	15365	3696	5078	5092	4415	3959	4110	5210	4946	4166	5235	4016	6317	295	395	310	255
gene-LOC118264896|LOC118264896	49	49	35	25	5	10	8	6	6	11	15	10	6	10	8	26	35	88	77	45
gene-LOC118264897|LOC118264897	19	40	10	7	3	3	3	0	0	0	0	0	0	3	0	7	23	43	33	13
gene-LOC118273047|LOC118273047	1797	2964	1884	53213	14014	19452	20199	18094	17388	14881	18393	18228	18021	17278	14351	42918	1618	2354	1757	1560
gene-LOC118273050|LOC118273050	355	537	325	6044	1667	2262	2378	2112	2011	1830	2350	2301	1967	2066	1703	1019	242	354	286	212
gene-LOC118273048|LOC118273048	1684	2716	1435	24286	6155	8238	9102	8170	7923	6584	9032	8368	8002	8092	6447	5286	871	1361	1126	772
gene-LOC118273215|LOC118273215	208	276	219	16285	4820	4850	5528	4836	5005	4066	5426	5603	3938	5332	4691	13427	187	351	445	273
gene-LOC118273255|LOC118273255	0	8	5	18	0	0	0	13	5	6	0	0	0	11	10	30	0	0	0	0
gene-LOC118273071|LOC118273071	2416	2824	2230	70102	17931	19056	22263	19070	18833	18674	25115	24038	21838	23205	19739	37701	1581	2150	2188	1871
gene-LOC118273218|LOC118273218	4219	5855	5729	78967	20594	37082	28503	25978	22938	22817	31476	27973	27005	26195	22324	38477	4929	6681	5329	4599
gene-LOC118273217|LOC118273217	627	776	647	13826	3624	6309	4549	4572	3548	3965	5203	4862	4317	4275	4255	8376	436	598	522	547
gene-LOC118273020|LOC118273020	25042	40727	26587	1385426	335077	282975	423694	338707	343250	331571	431641	429612	394786	458297	379497	420642	9554	1809	2748	2968
gene-LOC118273019|LOC118273019	39808	69112	40997	581130	143852	123654	163480	136728	133181	150833	208623	200851	178503	193714	153407	209651	14026	3064	5259	4715
gene-LOC118273016|LOC118273016	449	676	609	35485	8305	8691	11270	9039	8972	8112	11617	11033	9824	11343	8669	13486	344	623	633	414
gene-LOC118273017|LOC118273017	208	352	166	6857	1813	2069	2335	2079	2105	1859	2394	2589	2069	2409	1924	2493	264	242	258	223
gene-LOC118273298|LOC118273298	451	739	453	38154	9813	16220	13516	11958	10749	10776	14832	13319	11794	12750	11119	23917	271	685	543	339
gene-LOC118273297|LOC118273297	2269	3295	1774	107894	27075	33606	34161	29916	28702	28485	38458	36390	32299	34535	30074	73819	1640	2989	2762	2169
gene-LOC118273459|LOC118273459	42	35	34	1354	245	323	411	365	322	300	349	503	300	414	339	663	9	22	30	23
gene-LOC118273254|LOC118273254	6091	5859	4538	10512	2550	3386	3712	3425	3184	2422	3013	2994	2624	3162	2842	3368	7832	13722	12298	10943
gene-LOC118273356|LOC118273356	920	920	676	19558	4920	4766	6067	5221	4783	4969	6302	6421	6063	6248	5168	7136	226	231	510	281
gene-LOC118271120|LOC118271120	0	0	5	408	69	157	101	114	110	122	175	150	146	146	107	228	0	0	2	0
gene-LOC118273232|LOC118273232	4671	5617	4407	177245	44155	44514	56026	46635	47789	44846	58035	56700	51818	56049	49725	58877	4744	6432	7447	6047
gene-LOC118273317|LOC118273317	1270	1515	1545	74469	17814	16113	23496	19299	18556	17455	24593	23745	20370	24217	19531	14592	680	1073	1014	646
gene-LOC118273675|LOC118273675	0	0	5	119	34	34	39	25	32	22	36	36	32	27	40	53	0	0	0	0
gene-LOC118278387|LOC118278387	9287	9784	9080	79474	19528	18567	24152	19939	19976	17267	22538	21628	19763	25548	21820	26911	6415	6066	5812	5672
gene-LOC126910817|LOC126910817	2	3	2	18	2	3	5	4	3	4	16	4	4	5	5	66	0	2	1	6
gene-LOC118273529|LOC118273529	130	128	44	24513	6488	6620	7349	5997	6513	5799	6544	7150	6948	7746	6781	5483	41	94	86	41
gene-LOC118273234|LOC118273234	113	190	220	13059	3458	4785	4558	4094	3783	3684	4481	4565	3898	4166	3795	11186	155	208	243	162
gene-LOC118273576|LOC118273576	3756	6149	4973	96745	24208	22225	29073	24174	21884	22145	31843	30531	25316	31410	25388	36747	3684	5465	4386	4308
gene-LOC118273182|LOC118273182	863	510	356	97724	23911	20480	29555	24404	23878	20955	28179	28026	23428	30579	26614	31825	387	884	1149	513
gene-LOC118273676|LOC118273676	0	0	0	449	130	105	148	139	61	86	109	87	94	121	124	559	0	0	0	0
gene-LOC118273711|LOC118273711	8	0	0	118	25	46	42	20	24	30	44	43	12	29	43	127	0	10	22	0
gene-LOC118273489|LOC118273489	0	9	0	1432	363	453	587	421	396	444	495	522	424	553	415	1508	0	0	0	0
gene-LOC118273499|LOC118273499	0	0	0	105	16	27	45	25	15	12	15	27	26	41	34	259	0	0	0	8
gene-LOC118278831|LOC118278831	930	750	847	25851	6108	5070	6919	6247	6282	6171	8529	7916	6805	8037	6767	1731	340	415	632	560
gene-LOC118278833|LOC118278833	43	35	24	1189	311	467	392	301	291	290	373	456	386	428	279	1036	10	39	31	24
gene-LOC118278832|LOC118278832	12	37	36	873	227	267	274	252	295	207	302	284	248	212	262	160	14	14	16	28
gene-LOC118278830|LOC118278830	560	735	515	17466	5019	9175	6591	6617	5427	5435	6961	6155	6239	6038	5500	42119	600	872	810	852
gene-LOC118278829|LOC118278829	719	703	991	28786	6655	5572	8793	7161	7223	6701	9526	8931	8291	9443	7202	4721	307	553	612	354
gene-LOC118273106|LOC118273106	12947	13840	13783	8134	2095	2272	2656	2229	2252	1917	2748	2647	2563	2551	2096	1661	5672	4609	4535	5003
gene-LOC118273107|LOC118273107	22010	22967	24874	126448	32632	46994	43585	38367	35483	35725	45494	42929	39611	41146	34273	88624	14718	16941	17654	13853
gene-LOC118273131|LOC118273131	623	999	663	14749	3752	6114	5046	4653	3987	4336	5567	4847	4685	4750	3892	5427	500	720	582	496
gene-LOC118273128|LOC118273128	153246	178307	128245	1023282	259751	274958	319887	280598	274300	252236	324850	312961	287482	330969	295200	522773	176515	135287	151146	170807
gene-LOC118273130|LOC118273130	160	318	174	9343	2553	3878	3289	2987	2701	2433	3164	2943	2501	3149	2567	22183	118	198	180	168
gene-LOC118273133|LOC118273133	104	150	88	2043	676	867	806	676	668	590	775	740	743	633	585	680	49	94	76	92
gene-LOC118273129|LOC118273129	44	50	68	1565	373	800	661	571	458	476	680	516	498	458	430	947	74	56	36	54
gene-LOC126911238|LOC126911238	7	4	0	81	24	16	22	27	17	28	37	22	29	32	17	54	3	4	4	6
gene-LOC118273557|LOC118273557	5397	6938	4981	156095	42036	53067	53175	44988	43005	40630	55627	52110	46166	52420	44660	45959	8303	12235	12254	10414
gene-LOC118273194|LOC118273194	1574	2067	1375	34637	9178	9806	11415	9861	9967	9149	11738	11551	10943	11575	9933	11376	1026	1529	1300	1162
gene-LOC118273136|LOC118273136	626	861	744	18367	4782	6793	5956	5611	5435	5366	7738	6599	5841	6310	5292	3257	634	829	749	492
gene-LOC118273138|LOC118273138	806	999	467	14360	3376	2861	4172	3592	3214	3405	4611	4413	3590	4465	3657	1970	161	289	528	168
gene-LOC118273139|LOC118273139	0	0	0	34	8	8	25	5	0	3	15	14	14	3	0	8	0	4	0	0
gene-LOC118273135|LOC118273135	151	150	75	27332	6742	8134	9115	7531	6359	6583	9417	8675	7752	8395	6541	8331	46	180	93	49
gene-LOC118273137|LOC118273137	1772	2412	1479	15181	4006	6835	5118	4916	4042	4261	5949	5801	4615	5157	4466	13211	963	1267	1149	966
gene-LOC118273513|LOC118273513	5	18	0	160	30	39	40	50	18	43	36	39	46	41	34	158	24	21	10	16
gene-LOC118273449|LOC118273449	7769	9976	7892	132132	34787	40301	45164	37713	37061	33740	43734	41708	39217	43672	38646	114582	8974	12798	14137	11548
gene-LOC118273659|LOC118273659	48	54	58	23	0	0	0	0	0	12	21	14	5	4	0	23	100	18	24	102
gene-LOC118273515|LOC118273515	150	174	313	15	6	0	13	4	0	6	26	0	0	6	8	29	10	56	80	60
gene-LOC118273406|LOC118273406	8	8	24	28	10	0	15	0	0	4	5	0	18	1	12	50	5	34	16	20
gene-LOC118273430|LOC118273430	163	172	227	21131	5871	8696	7444	7566	6010	5339	7338	6694	6389	7024	6129	23111	385	805	725	636
gene-LOC118273345|LOC118273345	543	1002	516	7907	2000	2624	2311	2324	2013	2169	2835	2592	2170	2642	2219	5640	1042	1093	1304	1029
gene-LOC118273453|LOC118273453	3352	3627	3656	45911	11853	16045	15863	13555	12920	12880	17768	16186	14688	15227	12692	33195	1671	1931	1791	1633
gene-LOC118273454|LOC118273454	435	570	342	8083	2256	3815	2866	2614	2343	2489	2979	2463	2449	2595	2551	3263	453	541	555	543
gene-LOC118273568|LOC118273568	476	862	561	11383	2803	2844	3624	2887	3229	2561	3600	3376	3196	3895	3105	3465	443	906	1001	672
gene-LOC118273105|LOC118273105	118226	96445	161990	1050	190	219	273	235	263	230	302	332	250	322	296	353	104010	105791	130037	121882
gene-LOC118273150|LOC118273150	3375	4901	939	405	92	97	147	85	135	75	133	137	125	153	119	1997	1008	1738	2563	1198
gene-LOC118273151|LOC118273151	1026	1129	1026	16907	4528	6856	5705	5461	4944	4409	5954	5999	5336	5501	4475	14207	729	1266	1168	977
gene-LOC118273256|LOC118273256	1756	2039	1945	27814	7143	8484	9529	7816	7219	7009	9392	9553	8117	9117	7773	22038	887	919	827	964
gene-LOC118273391|LOC118273391	733	410	44	72	8	22	9	14	24	16	10	5	8	20	16	67	37	10	34	68
gene-LOC118270263|LOC118270263	147	362	229	1975	480	550	554	579	455	584	746	638	624	728	574	1123	181	285	263	139
gene-LOC118273694|LOC118273694	742	992	692	9198	2391	3262	3220	2739	2567	2437	3294	2945	2698	3023	2527	4285	359	747	585	499
gene-LOC118273692|LOC118273692	888	1378	1290	31058	7371	7394	9780	8067	7824	8244	11115	10479	9024	10604	8441	23832	362	679	538	370
gene-LOC118273696|LOC118273696	176	280	236	13215	3302	5453	5077	4467	3742	3678	5083	4536	3997	4291	3735	10958	434	1048	805	460
gene-LOC118272996|LOC118272996	829	3339	430	367	86	141	145	123	89	95	133	155	111	127	54	200	1757	2272	1853	1646
gene-LOC118273068|LOC118273068	302	316	365	4266	1170	1734	1568	1236	1297	1411	1432	1476	1081	1444	1222	1939	282	438	442	364
gene-LOC118273065|LOC118273065	31525	31925	31449	116813	29350	31841	36933	30561	29758	28811	38979	38547	33977	36933	31953	56210	19575	21386	23218	24231
gene-LOC118273066|LOC118273066	1921	2402	1351	12659	3125	4640	4325	3765	3514	3319	4187	4069	3915	3997	3646	3390	1560	2892	2449	1791
gene-LOC118273185|LOC118273185	753	1243	901	28234	7665	10468	9790	8388	8196	7984	10901	10291	9327	9672	7691	27793	671	767	650	578
gene-LOC118273184|LOC118273184	3423	4196	4267	17844	4525	6022	6361	5257	5067	4897	6253	5851	5505	5735	4984	7113	2602	3038	3177	2785
gene-LOC118273523|LOC118273523	1772	2275	1750	26521	7423	11373	8872	8436	7652	7426	10400	9788	8565	9046	7974	22134	1666	1650	1656	1674
gene-LOC118273492|LOC118273492	4	5	10	50	18	6	26	9	19	9	24	8	10	22	6	22	10	0	16	5
gene-LOC126910682|LOC126910682	0	6	8	16630	4502	6141	5683	5201	4325	4234	5723	5392	4959	5562	4991	14521	6	0	10	16
gene-LOC118273069|LOC118273069	7674	7154	6415	525	127	111	166	98	99	121	184	155	104	203	111	163	1954	2492	3928	2741
gene-LOC126911010|LOC126911010	10	13	36	361	96	90	119	117	98	86	123	126	113	141	99	365	2	4	5	0
gene-LOC118273493|LOC118273493	11676	12723	12750	39639	10629	15763	13754	12518	11441	10826	14764	13463	12297	12917	11385	42902	7639	9145	7521	8803
gene-LOC118273494|LOC118273494	33542	39623	30036	448574	128758	205605	164520	167007	134127	129003	175360	152704	150126	152942	140598	1056584	54426	42115	44540	57122
gene-LOC118273495|LOC118273495	7105	8962	8278	199582	48879	48281	61328	50832	53000	52495	69112	67743	62334	63805	53736	94623	5674	6811	7277	6540
gene-LOC118273496|LOC118273496	23204	25839	21242	240253	62888	82764	79192	70417	65766	66176	86966	84273	76375	79228	67032	101371	20047	14932	14266	17100
gene-LOC118273266|LOC118273266	2620	3520	2730	33759	9525	13012	11534	10470	9637	9799	12062	11365	10819	11120	10180	31057	2110	2530	2321	2277
gene-LOC118273510|LOC118273510	737	1203	939	10232	2537	4008	3818	3161	2912	2970	4329	3651	3167	3196	3206	9059	568	798	672	599
gene-LOC118273199|LOC118273199	83362	72791	93069	105484	26568	35647	35701	30940	29939	29688	39759	37119	33995	35433	30128	59646	64496	31704	31256	54280
gene-LOC118273200|LOC118273200	259	386	362	9747	2764	5380	3720	3707	2782	2892	4033	3631	3470	3116	3112	7246	317	492	518	376
gene-LOC118273202|LOC118273202	787	813	638	9215	2633	5151	3573	3383	2575	2731	4251	3501	3007	3275	2823	15493	1304	915	852	1244
gene-LOC118273201|LOC118273201	831	1236	812	23203	5979	7923	7694	6776	6746	6061	8009	7503	6732	8007	6368	30953	272	766	564	400
gene-LOC118273528|LOC118273528	1005	1463	850	20028	5191	4889	5805	5266	4997	5035	6819	6777	6072	6473	5707	4468	959	1355	1628	1219
gene-LOC126910684|LOC126910684	54	57	63	117	42	25	50	41	16	49	32	19	52	44	46	45	8	20	23	29
gene-LOC118273409|LOC118273409	1056	1012	1289	4922	1133	1372	1567	1258	1399	1350	1741	1478	1422	1477	1410	2553	675	680	479	513
gene-LOC126910648|LOC126910648	15	44	28	35	7	17	11	24	6	26	18	15	11	20	24	63	63	138	38	23
gene-LOC118273721|LOC118273721	2269	3282	2040	42168	10039	8540	13311	10592	11224	10501	13454	13167	12159	13530	10961	8412	1943	3754	3940	2288
gene-LOC118273021|LOC118273021	607	930	909	10195	2596	2570	3176	2828	2550	2466	3403	2989	3060	2923	2637	2537	621	1184	1090	917
gene-LOC118273208|LOC118273208	1344	1331	1456	2849	739	898	909	773	603	765	1033	1053	831	936	729	2948	741	1574	1986	1232
gene-LOC118273209|LOC118273209	0	0	0	53	10	31	34	15	13	9	28	30	16	0	14	63	0	0	4	0
gene-LOC118273023|LOC118273023	1002	1896	1060	18345	5055	6622	5471	5213	4151	5776	8293	6993	6375	6164	5359	14656	1010	1099	858	958
gene-LOC118273206|LOC118273206	264	526	274	6500	1685	3316	2339	2177	1690	1821	2407	2240	2053	2179	1881	4471	876	1602	1527	883
gene-LOC118273207|LOC118273207	64465	80913	60421	610599	162288	198551	201520	177889	170539	164253	212942	207332	190652	198094	172737	487704	80641	78882	81549	78915
gene-LOC118273211|LOC118273211	80842	94938	87152	919423	249293	323854	298837	270158	238431	272859	353512	340085	300720	313832	266074	706550	95077	122819	111672	112360
gene-LOC126910768|LOC126910768	1	8	13	263	57	88	91	68	57	51	106	97	60	119	67	1181	11	5	28	12
gene-LOC118265429|LOC118265429	3	10	15	524	121	99	169	131	88	99	205	166	118	218	123	137	15	20	7	20
gene-LOC118273722|LOC118273722	3724	4590	3770	39378	10292	14724	12871	11467	10986	11497	14956	13774	13359	12714	11064	24973	2274	2917	2411	2350
gene-LOC118273186|LOC118273186	8098	8797	8428	107310	26729	34064	34922	29907	27533	27866	39244	36714	31491	35819	30687	38977	5049	5231	4898	5588
gene-LOC118273187|LOC118273187	472	666	599	6071	1611	2666	1955	1950	1605	1788	2242	2182	1938	2073	1651	6004	708	575	819	658
gene-LOC126911065|LOC126911065	174	114	154	4482	1267	1787	1563	1342	1293	1241	1440	1624	1416	1314	1312	2306	154	390	305	238
gene-LOC118273314|LOC118273314	159	298	194	1464	411	670	400	371	344	395	492	529	396	374	329	585	194	167	142	122
gene-LOC126911015|LOC126911015	149	275	257	4181	1179	2015	1437	1346	1096	1183	1551	1460	1259	1441	1184	2810	142	151	129	131
gene-LOC118273188|LOC118273188	169	328	141	3934	1081	1504	1364	1177	1088	1318	1518	1574	1206	1408	1171	1640	130	308	237	190
STRG.593|LOC126911064	212	178	189	1058	295	413	356	361	254	254	360	377	284	326	272	386	142	173	191	219
gene-LOC118273506|LOC118273506	1842	2130	2500	18318	5595	9412	6726	6480	5566	5461	7943	6541	6139	6428	5595	16606	1809	1229	1308	1570
gene-LOC118273507|LOC118273507	285	356	446	3351	963	2021	1214	1385	981	1047	1612	1163	1116	1209	1165	7602	367	244	322	462
gene-LOC118273270|LOC118273270	3172	5813	3192	57	0	16	22	8	13	0	23	5	4	12	10	32	3579	6683	6535	5203
gene-LOC126911733|LOC126911733	254	501	194	4379	938	1307	1335	1253	1231	1041	1529	1313	1276	1405	888	1777	329	959	764	500
gene-LOC118273434|LOC118273434	456	466	487	40724	10629	11107	12069	11231	10482	10888	13692	14049	12361	13422	11156	39548	212	552	889	264
gene-LOC118273124|LOC118273124	2897	3669	2994	65925	17276	21261	21852	20372	17659	17411	23450	22570	20489	22177	18552	32453	2797	2856	2847	2984
gene-LOC118273126|LOC118273126	1098	1623	1106	13494	3840	5213	4701	4262	4097	3849	4876	4627	4179	4783	4243	6474	1284	1116	1206	1306
gene-LOC118273125|LOC118273125	199	307	132	5705	1426	1954	2050	1801	1537	1275	1543	1719	1460	1691	1701	6816	104	166	188	116
gene-LOC118273122|LOC118273122	443	533	499	12834	3381	3709	4494	3896	4328	3524	4492	4309	4065	4101	3615	6204	274	372	284	304
gene-LOC118273452|LOC118273452	38	11	9	141	29	12	41	32	30	6	37	12	31	14	33	59	9	9	6	5
gene-LOC118273436|LOC118273436	6930	4825	9668	61	24	12	24	19	25	0	16	0	12	39	0	18	4891	2585	2293	3901
gene-LOC118273089|LOC118273089	18	35	9	1648	380	888	572	521	567	476	681	581	442	573	459	1556	0	52	32	12
gene-LOC118273091|LOC118273091	1298	1637	1487	8385	2228	3461	2762	2747	2344	2529	3314	2948	2705	2813	2494	7083	1051	977	1024	1233
gene-LOC118273090|LOC118273090	1537	2056	1626	9165	2414	3002	3038	2588	2696	2368	3211	3117	2524	2781	2221	2655	1151	1671	1514	1278
gene-LOC118273161|LOC118273161	553	1158	142	14049	3043	4208	4107	3948	3604	3732	4569	4397	4187	4508	3821	10454	320	622	951	364
gene-LOC118273162|LOC118273162	1461	2306	2051	82889	22959	38577	27867	27655	21111	24609	35166	26982	25812	27257	25672	74139	1529	2379	2196	2253
gene-LOC118272998|LOC118272998	166	320	304	6254	1751	1944	2049	1687	1613	1657	2239	2117	1898	2022	1731	3628	138	280	332	196
gene-LOC118273000|LOC118273000	66	215	8	803	269	206	183	214	167	195	196	249	178	225	256	703	12	282	425	64
gene-LOC118273002|LOC118273002	37	31	0	1087	272	443	359	341	286	284	305	278	250	311	326	3070	5	15	5	10
gene-LOC118273003|LOC118273003	528	721	450	7612	1982	3789	2963	2866	2150	2074	2955	2309	2432	2633	2325	15739	919	1645	1420	1490
gene-LOC118273001|LOC118273001	1466	2089	1520	27359	6850	9861	8672	8717	7337	7798	9932	9594	8322	8844	7890	14488	1188	1624	1484	1349
gene-LOC118273004|LOC118273004	760	1231	968	15142	3905	3932	5095	3803	4362	3671	4806	4733	4459	4574	3706	8053	312	513	541	514
gene-LOC118272991|LOC118272991	4401	5657	5077	60940	15511	18282	19457	17831	17093	16854	21337	20993	19166	19330	17193	13551	8974	8493	8461	10603
gene-LOC118273327|LOC118273327	20	60	21	3596	1090	1464	1174	1096	962	947	1203	1040	1071	1166	955	4021	0	20	27	15
gene-LOC118272990|LOC118272990	2029	2872	2493	68266	17632	22874	23706	21009	19588	17734	23686	22972	19931	22494	19570	54638	1591	2043	2056	1855
gene-LOC118273037|LOC118273037	6670	9083	3241	53	5	18	13	32	9	9	16	11	15	13	10	57	1193	4660	8045	2398
gene-LOC118273038|LOC118273038	478	672	579	11965	2922	4295	3929	3445	3615	3279	3941	4001	3476	3884	3062	8494	488	741	589	638
gene-LOC118273747|LOC118273747	876	1394	952	29496	7734	11907	10283	9714	8283	8103	11206	10383	9235	9900	8623	20390	834	1146	980	819
gene-LOC118273734|LOC118273734	874	1447	882	11917	3106	3487	4202	3513	3658	2945	4053	4157	3472	4017	3433	4593	474	545	676	487
gene-LOC118273170|LOC118273170	1633	2184	1872	29300	7568	11298	10328	9463	8481	8039	10391	9673	9332	9673	8363	4785	1036	2038	1525	1223
gene-LOC118273172|LOC118273172	1966	2860	1841	21906	5485	5860	6908	5811	6096	5705	7303	7032	6530	6829	6075	2121	2125	2959	3275	2698
gene-LOC118273175|LOC118273175	3457	3831	2816	21442	5317	5208	6603	5548	5940	5068	6988	6626	5919	6956	5505	1533	2293	1786	2071	2244
gene-LOC118273446|LOC118273446	3352	3406	3625	187	102	120	141	73	114	19	32	77	24	80	79	563	2161	2610	3195	2442
gene-LOC118273054|LOC118273054	3670	5043	3944	146775	41688	68510	49053	47128	39219	42563	56658	51311	46978	50130	42618	122323	5003	6740	6419	6530
gene-LOC118273052|LOC118273052	1258	1689	924	21674	5671	5562	7090	6116	6535	5110	6939	6913	6121	7353	6171	8188	404	706	1396	619
gene-LOC118273053|LOC118273053	2167	2543	2016	19675	5516	7340	6703	6433	5725	5378	6804	6435	5883	6676	6045	11246	2363	2091	1990	2529
gene-LOC118273337|LOC118273337	1733	2643	1895	50841	13109	16879	16615	15288	13773	13385	17154	16750	15011	16487	13795	34145	2141	3610	3559	2489
gene-LOC118273402|LOC118273402	1473	2342	1443	26002	6366	7942	8328	7020	6608	6216	8848	9037	7661	8605	7246	7123	1913	2664	2607	2237
gene-LOC118273169|LOC118273169	26	46	76	3106	758	1218	1010	1020	998	823	1113	1087	1093	1043	838	1701	80	100	103	97
gene-LOC118273168|LOC118273168	1798	2553	1630	49168	11808	12005	15469	12965	13614	12309	16062	15653	14609	15547	12681	23367	1499	2404	3092	1709
gene-LOC118273176|LOC118273176	3285	4586	3290	40074	10413	15728	13972	13101	11626	11189	14736	13719	12697	13448	12161	47365	3502	3967	3948	3832
gene-LOC118273174|LOC118273174	570	826	493	23169	5915	8545	7720	6584	6759	6436	7764	7881	6962	7574	6399	10315	379	890	757	414
gene-LOC118273177|LOC118273177	13237	12808	14652	51412	13862	18035	15925	14183	13407	13889	17814	17614	15517	18137	14322	32028	7483	3613	3522	6145
gene-LOC118273178|LOC118273178	5193	6805	5345	185239	52280	67950	64589	56854	52319	51266	66231	61811	58852	64958	56176	217013	7538	10334	9930	10037
gene-LOC118273171|LOC118273171	337	461	294	4048	927	1226	1388	950	1105	1186	1334	1183	1138	1206	1199	2371	376	965	1225	752
gene-LOC118273741|LOC118273741	141	110	128	25099	6632	9451	8830	7912	7044	6253	7831	7653	6654	8266	6476	21162	146	249	279	166
gene-LOC118273729|LOC118273729	7021	9889	8410	171280	42034	51794	55481	47318	47553	45924	60496	58410	51892	56783	48438	171398	4478	7605	5391	4272
gene-LOC118273757|LOC118273757	508	437	241	1718	463	438	443	585	438	498	566	645	465	602	370	479	359	1007	1199	679
gene-LOC118273731|LOC118273731	111	129	88	9570	2334	2359	3092	2707	2500	1973	2626	2995	2432	3025	2493	3370	43	212	309	142
gene-LOC126913080|LOC126913080	1737	2310	1908	45484	13893	16912	15146	13745	11912	14006	18993	16779	14358	16975	13330	17394	3421	6982	8105	5368
gene-LOC118273748|LOC118273748	19	37	15	3334	809	1017	1175	874	958	832	1031	1189	968	1209	937	1349	31	46	32	37
gene-LOC118273745|LOC118273745	109	100	56	1406	353	354	474	349	441	353	430	492	398	485	460	352	138	335	287	227
gene-LOC118273736|LOC118273736	0	0	5	19	8	0	5	10	0	3	5	13	4	9	7	22	0	5	5	0
gene-LOC118273723|LOC118273723	11288	16749	8623	42188	10092	8608	12410	10544	10220	9469	13371	13368	11104	13355	11046	7530	4669	9851	11049	6493
gene-LOC118273725|LOC118273725	229	321	171	2063	498	483	663	544	624	534	643	712	498	593	520	566	206	375	495	313
gene-LOC126910901|LOC126910901	269	393	233	2303	571	556	761	524	672	547	714	722	630	695	637	665	208	407	419	299
gene-LOC126910966|LOC126910966	3	18	9	398	102	104	123	96	88	91	123	124	124	138	93	224	4	6	7	0
gene-LOC126910915|LOC126910915	1	1	1	11319	3065	2982	3737	3419	2970	3052	3718	3863	3416	3711	3182	7264	0	0	2	1
gene-LOC118273755|LOC118273755	1359	2030	1827	26186	6806	12310	10098	9317	7346	7107	10215	9012	8310	9129	8145	31898	1878	2069	1934	2080
gene-LOC118273735|LOC118273735	2322	3769	2110	24496	6267	7228	7851	5870	6490	6220	8626	8524	7148	7983	6890	11255	1579	3002	2753	2101
gene-LOC118273727|LOC118273727	5275	6459	5277	111374	27726	32206	37168	30811	31883	28978	37881	37079	34397	36330	30915	53162	2850	4966	3941	3396
gene-LOC126910965|LOC126910965	23	18	6	698	159	222	206	181	157	142	232	208	185	213	177	451	14	21	24	5
gene-LOC118273742|LOC118273742	5263	7343	4138	70251	17785	22332	24250	21773	19989	18181	22224	23133	20798	22179	18865	30490	4053	7161	7540	5898
gene-LOC118273331|LOC118273331	833	757	708	6028	1452	1590	2082	1578	1670	1636	2053	1851	1974	2016	1736	427	597	630	631	654
gene-LOC118273756|LOC118273756	28	66	34	1056	330	514	392	312	399	324	473	396	343	391	339	1723	20	46	28	28
gene-LOC118273744|LOC118273744	268	278	458	33886	8717	9018	10796	9047	9348	10390	13249	12760	11352	11061	9628	14108	92	174	242	206
gene-LOC118273738|LOC118273738	492	693	592	17811	4927	6651	6264	5495	5149	4566	6411	6129	5267	6002	5290	7132	554	644	828	541
gene-LOC118273730|LOC118273730	923	1546	1077	21290	5717	7819	6972	5919	5424	5768	7659	7563	6910	7108	6057	10852	726	1116	1005	732
gene-LOC118273728|LOC118273728	2797	3746	2524	32826	7970	8651	10525	8611	8932	7975	10507	10188	9025	10512	8575	32903	1793	3072	2836	2419
gene-LOC118273750|LOC118273750	3677	4861	3930	9715	2534	4345	3387	3282	2839	2743	3758	3468	3082	3214	2814	7741	3228	5090	4196	4208
gene-LOC118273743|LOC118273743	1004	958	878	25	0	0	0	12	2	0	0	0	0	3	5	28	304	145	252	266
gene-LOC118273752|LOC118273752	0	0	0	40	10	0	18	6	16	8	18	7	8	12	0	32	0	0	0	0
gene-LOC118273733|LOC118273733	5	5	6	155	46	37	84	14	40	36	52	36	29	47	36	111	9	13	0	0
gene-LOC118273751|LOC118273751	0	0	0	0	0	0	0	6	6	0	0	0	0	0	0	204	0	0	0	0
gene-LOC118273740|LOC118273740	9853	10313	9889	21381	5320	6202	7546	6161	6370	6082	7862	8110	6723	6912	6338	11107	8185	19671	20377	11948
gene-LOC126910964|LOC126910964	1	2	5	27	5	6	17	6	7	7	5	7	6	10	3	24	3	0	3	0
gene-LOC118273100|LOC118273100	292	416	297	5306	1465	2167	2084	1968	1678	1304	2091	1750	1639	1777	1540	1226	178	293	222	259
gene-LOC118273102|LOC118273102	1134	1466	1139	23470	6474	9647	8185	7531	6535	6900	9445	8480	7747	7979	6686	49367	737	980	899	904
gene-LOC118273099|LOC118273099	0	0	0	156	41	38	53	65	61	33	31	32	58	64	65	78	0	0	0	0
gene-LOC118273101|LOC118273101	5289	6554	5058	115048	30824	44029	39584	37691	32349	33157	42665	38229	37490	39232	34487	177712	5681	7917	7839	7258
gene-LOC118273098|LOC118273098	1180	1665	1007	15361	3763	4650	5382	4372	4401	4198	5555	5335	4929	4992	4438	4774	536	755	802	617
gene-LOC118273701|LOC118273701	3	0	0	19	8	13	14	10	6	13	14	22	8	15	8	15	0	0	0	0
gene-LOC118273219|LOC118273219	1874	2405	2373	15885	3802	4863	5309	4492	4564	3838	5381	4918	4721	5099	4551	9191	781	1322	991	888
gene-LOC118273439|LOC118273439	273	236	116	592	125	263	287	194	276	108	171	132	145	244	132	263	77	78	155	156
gene-LOC118273617|LOC118273617	0	4	0	1864	499	656	645	704	467	394	682	452	527	561	530	1123	0	12	0	0
gene-LOC118273616|LOC118273616	1332	2193	1123	50592	13123	16803	16099	14427	14135	15152	19109	18041	16049	17150	14182	21468	1176	2213	1819	1414
gene-LOC118273614|LOC118273614	557	830	539	27091	6778	9054	8761	7793	7306	7623	9478	9207	8264	8847	7350	12913	276	437	424	307
gene-LOC118273618|LOC118273618	1685	2518	2328	48809	12944	20544	17491	16263	13975	14407	19144	16802	15836	16920	13957	32501	1769	2126	1915	1912
gene-LOC118273546|LOC118273546	1489	2891	2064	304	69	80	101	123	100	46	99	110	104	75	91	18	1769	457	604	1060
gene-LOC118273542|LOC118273542	239	360	191	2040	520	696	832	793	609	485	651	666	449	560	694	1636	206	309	360	473
gene-LOC118273615|LOC118273615	207	262	178	16640	4232	5574	5542	5080	3982	4672	6540	5988	5085	5440	4819	10821	132	373	200	151
gene-LOC118273547|LOC118273547	9481	7187	7883	101094	26055	31235	30167	26868	25085	28712	37253	36406	31435	32674	28189	35611	5174	2098	2623	5621
gene-LOC118273143|LOC118273143	22853	13996	21007	101188	24656	28638	32958	28454	27587	25403	32552	31938	29079	32260	27526	27501	18404	25407	28809	28705
gene-LOC118273474|LOC118273474	3865	4398	3541	117717	29814	33342	38317	31710	32237	30919	39498	40359	36229	37719	32976	30295	2498	3241	3459	3299
gene-LOC118273416|LOC118273416	17	23	17	396	101	182	164	182	88	130	116	137	127	136	99	578	22	37	22	19
gene-LOC118273473|LOC118273473	14	46	0	1388	312	429	541	455	414	322	540	399	372	450	377	820	6	44	36	28
gene-LOC118273613|LOC118273613	2524	3126	2296	42725	10394	11628	13834	12015	11782	10781	14125	13809	11924	14475	11754	16796	1261	2448	2107	1510
gene-LOC118273013|LOC118273013	260	292	137	111	33	0	26	32	13	37	32	41	49	36	22	40	180	430	855	314
gene-LOC118273014|LOC118273014	1038	1221	796	13133	3295	4110	4319	3513	3766	3440	4705	4168	3913	4307	3754	5713	1688	2327	2578	2019
gene-LOC118273323|LOC118273323	490	596	548	10593	2700	3169	3671	3043	2956	2699	3256	3623	2902	3639	3128	6982	660	979	917	856
gene-LOC118273705|LOC118273705	147	117	74	105	23	19	18	18	20	15	16	22	24	22	17	78	71	160	116	188
gene-LOC118273536|LOC118273536	0	0	0	21	11	14	20	7	5	5	12	0	7	12	6	42	0	0	2	0
gene-LOC118273015|LOC118273015	337	232	305	358	139	91	91	90	150	165	91	107	82	129	107	198	150	119	133	133
gene-LOC118273273|LOC118273273	298	52	602	41	8	16	14	6	0	10	26	8	9	0	4	0	556	596	424	398
gene-LOC118273272|LOC118273272	24	5	4	78	19	29	42	19	58	37	46	56	36	27	37	110	8	7	10	0
gene-LOC118273274|LOC118273274	2432	2836	1987	65988	17132	23880	23037	20612	18139	18790	25071	23911	20618	21125	18395	68720	2557	3196	3419	2645
gene-LOC118273703|LOC118273703	2802	3722	3055	70096	16918	14696	20571	18104	18407	17637	23978	23280	20480	22202	18217	13172	2395	3433	3457	2683
gene-LOC118273535|LOC118273535	3289	3797	3035	39690	10681	14731	13512	12583	11018	11370	15839	14660	12357	14010	11650	31473	2199	2737	2210	2330
gene-LOC118273480|LOC118273480	150	157	118	208	54	51	77	37	53	43	138	63	41	81	40	51	61	160	129	133
gene-LOC118273595|LOC118273595	342	362	356	60933	15418	17237	18583	17121	16322	16057	21576	18874	18185	19791	17304	23501	186	315	350	324
gene-LOC118273609|LOC118273609	3299	4512	3681	29309	7133	7074	9525	7085	7427	7138	9215	9669	7926	9263	7625	17178	1538	2354	2146	1824
gene-LOC118273610|LOC118273610	53491	63806	45573	98272	25799	29883	32223	28728	27419	26891	34557	34381	31743	32342	27769	43078	31461	18799	17899	25820
gene-LOC126911052|LOC126911052	46	59	57	157	37	26	40	52	49	42	61	63	30	44	27	126	11	4	3	11
gene-LOC118273158|LOC118273158	64	166	40	2357	654	631	740	570	676	596	717	780	712	729	549	532	12	58	54	58
gene-LOC118273451|LOC118273451	14	12	0	20	0	19	10	0	4	4	12	4	0	8	0	12	10	4	5	4
gene-LOC118273497|LOC118273497	262	314	220	2838	716	626	846	793	714	557	958	908	763	798	994	190	140	70	136	171
gene-LOC118273340|LOC118273340	3487	4619	3048	17945	4365	4335	5362	4395	4676	4722	6136	5939	5118	6015	4746	21473	2538	4045	3698	3130
gene-LOC118273718|LOC118273718	3864	6286	1971	64366	16009	13042	20002	16157	16624	16706	22648	21890	19794	21221	17494	9213	2329	7024	8478	4757
gene-LOC118273589|LOC118273589	886	1313	1051	17357	4445	4549	5650	5000	4808	5013	6194	5866	5135	5745	4654	10381	851	1385	1555	1215
gene-LOC118273224|LOC118273224	7	8	19	744	159	145	187	173	147	149	199	173	162	190	142	162	5	13	27	0
gene-LOC118273590|LOC118273590	867	1101	1118	14864	3571	4956	5396	4549	4460	3863	5447	5196	4226	5268	4217	11648	481	732	611	396
gene-LOC118273588|LOC118273588	13700	15688	14240	86578	21033	21027	28187	22577	23847	21884	28078	27395	26116	27638	23743	49781	8896	7694	9631	10417
gene-LOC118273156|LOC118273156	194	287	566	243	90	108	86	95	92	34	47	62	64	93	60	398	248	198	495	188
gene-LOC118273154|LOC118273154	4	14	14	22	0	0	0	16	8	0	0	0	4	0	0	18	12	15	8	0
gene-LOC118273153|LOC118273153	148	361	252	11563	2917	3776	4315	3603	3551	3301	4708	4696	4031	3468	3144	2562	180	202	525	248
gene-LOC118273157|LOC118273157	372	607	442	2005	475	546	695	514	457	514	639	639	748	683	538	513	122	0	6	10
gene-LOC118273203|LOC118273203	1715	2261	1517	57436	13957	11438	17775	14534	15616	13854	18735	18075	16085	18783	15448	20746	779	1536	1601	1182
gene-LOC118273204|LOC118273204	5715	5642	5852	30570	8239	13184	10838	9890	8714	8033	10619	10185	9359	10304	9220	30912	5047	3514	3877	5327
gene-LOC118273619|LOC118273619	12387	9903	13233	15972	3901	4093	5095	4509	4363	3845	5036	5241	4616	5385	4382	3395	9586	1342	1411	6901
gene-LOC118273354|LOC118273354	715	824	667	9461	2420	2280	3040	2541	2624	2497	3051	2933	2887	3020	2541	1420	399	653	648	504
gene-LOC118273444|LOC118273444	6	42	0	88	22	32	14	16	6	26	21	48	39	45	27	54	20	22	31	14
gene-LOC118273537|LOC118273537	0	0	23	310	40	42	78	71	57	85	77	100	81	90	70	126	0	0	0	0
gene-LOC118273608|LOC118273608	20	20	7	22127	5785	5466	6782	5808	6032	4916	6148	6013	5741	7346	6542	5670	0	16	22	0
gene-LOC118273467|LOC118273467	486	661	446	17413	4521	4254	5460	4697	4767	4962	6605	6173	6006	5655	4892	13868	204	440	322	290
gene-LOC126910721|LOC126910721	0	0	10	0	0	0	8	6	0	0	0	8	14	0	0	0	148	0	0	91
gene-LOC118273336|LOC118273336	0	4	0	6	0	0	0	0	4	0	0	0	0	0	0	12	60	0	0	66
gene-LOC118273639|LOC118273639	13	9	0	34	4	16	0	3	28	0	4	4	8	0	0	14	151	0	0	59
gene-LOC118273024|LOC118273024	1931	2144	2074	47729	12528	12518	18952	14090	13702	11964	16274	15218	13552	16386	12695	60038	356	892	672	589
gene-LOC118273360|LOC118273360	480	342	1058	239	50	70	57	51	62	35	84	62	75	76	20	191	390	537	477	521
gene-LOC118273362|LOC118273362	6	4	0	34	7	14	11	0	21	20	28	14	24	0	20	24	4	0	0	0
gene-LOC118273365|LOC118273365	1911	2305	2116	73468	18141	24901	24290	20418	20402	21709	26644	26613	23353	24149	20741	27484	773	1254	1045	819
gene-LOC118273363|LOC118273363	21315	20483	15401	0	0	0	0	0	4	0	0	0	0	0	0	0	19531	2036	2651	15127
gene-LOC118273364|LOC118273364	170873	166529	142180	612	204	136	205	165	187	100	173	136	97	160	136	988	151682	83273	88498	125854
gene-LOC118273531|LOC118273531	31075	28872	34457	87426	23254	29057	29619	25551	23925	23464	32426	30884	26992	29939	24716	33183	37548	19370	19284	29643
gene-LOC118273551|LOC118273551	1688	1544	2351	11354	2733	2692	3418	2903	2804	3155	3948	3820	3485	3722	2950	4130	1201	1042	941	1190
gene-LOC118273550|LOC118273550	4672	6697	3732	50499	12103	9399	15019	12187	13261	12492	16248	16783	15189	16100	12991	8284	3926	10956	11248	6486
gene-LOC118273163|LOC118273163	1763	2073	1422	22291	5537	5258	7123	5661	5896	5323	6709	6720	6244	6925	5907	15565	1264	2169	2390	1702
gene-LOC118273166|LOC118273166	28	48	64	2548	678	1479	856	977	820	768	1201	960	907	819	669	3575	50	131	65	72
gene-LOC118273629|LOC118273629	7509	9382	6474	91301	21660	19397	26960	21889	23042	21820	27902	27587	25499	28128	23359	17228	5923	8753	8790	7517
gene-LOC118273326|LOC118273326	2729	5517	2268	23167	5735	5909	7745	6456	6055	5620	7491	7590	6642	7656	6839	9426	1709	3132	3338	2634
gene-LOC118273167|LOC118273167	2392	2859	2177	32711	9170	14743	11683	11740	9916	9381	12537	10720	10741	10745	10301	43276	2898	2210	2190	2645
gene-LOC118273164|LOC118273164	544	583	448	10498	2626	4530	3579	3334	2720	2954	3853	3314	2968	3222	2946	11809	382	531	544	382
gene-LOC126913088|LOC126913088	455	616	510	6886	1734	1584	1955	1929	1870	1656	2243	2133	1866	2277	1828	2839	359	427	451	374
gene-LOC126911574|LOC126911574	63048	80343	64490	462811	128766	201015	164196	155099	131932	135311	185114	167911	153257	154773	141150	479554	112519	92639	96190	104624
gene-LOC126911254|LOC126911254	2	3	19	131	16	30	80	26	125	23	9	9	8	19	34	40	12	12	24	14
gene-LOC118273634|LOC118273634	785	826	600	55	30	18	20	20	21	18	26	25	27	19	34	18	1009	2823	2715	1911
gene-LOC118273570|LOC118273570	1112	1421	867	3410	931	956	1008	930	893	824	1258	1011	934	1185	887	587	396	923	747	491
gene-LOC118273419|LOC118273419	0	18	16	226	49	52	73	82	68	56	44	58	57	45	32	102	4	0	0	12
gene-LOC118273418|LOC118273418	136	114	134	19338	4748	6195	7144	6196	6134	5530	7386	6680	6380	6034	4856	1135	208	406	478	352
gene-LOC118273420|LOC118273420	38	30	44	2279	599	519	621	525	535	451	674	669	595	761	673	390	10	10	16	10
gene-LOC118273260|LOC118273260	539	788	606	6545	1577	1741	2322	1688	1616	1687	2197	2334	1821	1898	1874	4017	589	818	825	702
gene-LOC118273432|LOC118273432	1408	1429	1505	5308	1392	1553	1763	1587	1556	1495	2020	1888	1845	1905	1402	1732	376	318	285	298
gene-LOC118273521|LOC118273521	1878	2393	81	47	5	26	20	0	0	0	20	28	13	19	33	40	0	43	36	13
gene-LOC118273458|LOC118273458	913	1047	1041	68499	16977	16974	20572	18078	18169	16442	21897	21613	19212	21442	18242	19892	387	725	845	614
gene-LOC118273431|LOC118273431	145	322	200	645	177	272	211	243	174	176	191	160	154	262	199	280	160	288	224	202
gene-LOC118273417|LOC118273417	564	607	529	6452	1601	1544	1823	1554	1715	1623	2245	2120	1821	1885	1894	1163	439	654	538	560
gene-LOC118273350|LOC118273350	3436	4365	3689	19031	4480	2959	5840	4461	4856	4672	6211	5861	5720	6275	5062	1634	1654	2637	3310	1915
gene-LOC118273469|LOC118273469	1874	2681	1689	13558	3749	4234	4394	3916	3625	3575	4609	4684	4435	4392	3767	3401	2506	5220	5054	3322
gene-LOC118273470|LOC118273470	1973	2548	1595	19460	5401	7629	6861	6447	5396	6048	7756	6923	6573	6436	5471	21508	2726	3243	3026	2891
gene-LOC126911987|LOC126911987	122	62	12	1435	346	368	545	422	345	318	369	437	309	409	240	533	24	23	30	21
gene-LOC118273212|LOC118273212	863	941	769	152	35	33	40	78	39	37	83	72	66	51	26	0	1209	1551	2339	1449
gene-LOC118273435|LOC118273435	417	528	574	34856	9140	10315	10721	9583	8948	9042	11053	11200	10268	10912	10017	18294	364	602	608	432
gene-LOC118273717|LOC118273717	1666	2080	1848	12314	3082	2898	3589	3071	3199	3323	4200	3670	3810	3761	3153	3311	1833	3786	3641	2418
gene-LOC118273645|LOC118273645	18	20	14	444	119	93	127	125	135	97	161	151	132	176	108	117	46	29	62	48
gene-LOC118273501|LOC118273501	236	521	300	4024	1052	1435	1548	1277	1095	1175	1685	1530	1244	1285	1104	1603	222	283	249	163
gene-LOC118273504|LOC118273504	338	565	501	2323	695	1151	901	784	686	651	835	854	731	837	681	317	248	350	306	284
gene-LOC118273648|LOC118273648	1598	2030	1994	30999	7585	8459	9917	8432	8474	8043	10330	10157	9085	9679	8442	21027	855	1332	1215	941
gene-LOC118273647|LOC118273647	36485	16627	42535	60661	14958	14890	19117	16235	16746	15537	19656	19298	17902	18954	16180	12451	20960	4487	4521	14411
gene-LOC118273716|LOC118273716	4856	6367	4132	34501	8572	8737	11064	9435	9184	9046	10919	11330	9953	11202	9098	16229	3394	4069	3998	3571
gene-LOC118279111|LOC118279111	36	39	58	129	35	30	25	21	21	49	27	27	36	60	28	28	190	117	163	135
gene-LOC126912243|LOC126912243	7	3	0	7	14	0	0	0	0	8	0	0	6	14	7	37	0	6	0	0
gene-LOC126912176|LOC126912176	27473	34548	25336	181064	45975	49375	56103	48716	47641	47450	62781	61320	56132	59106	53388	200775	25858	39007	44884	35068
gene-LOC126912209|LOC126912209	132	162	64	124	16	60	24	30	42	32	39	66	44	47	70	23	108	134	184	126
gene-LOC118273428|LOC118273428	9	0	8	69	12	21	22	10	11	0	12	0	8	9	0	0	5	5	0	0
gene-LOC118273410|LOC118273410	99	89	76	549	112	187	130	99	128	121	135	198	180	150	108	159	20	71	56	44
gene-LOC118273411|LOC118273411	0	6	0	1394	363	599	641	447	301	407	433	345	381	445	333	456	5	0	16	4
gene-LOC118273352|LOC118273352	198	227	142	4586	1154	1270	1496	1247	1141	1113	1323	1154	1119	1465	1184	262	204	570	803	446
gene-LOC126911204|LOC126911204	45	47	43	1101	263	305	174	224	246	244	217	191	261	252	262	72	63	126	132	113
gene-LOC118273351|LOC118273351	20	74	96	26100	6769	8365	8803	7922	7268	6752	8585	8306	7519	8493	7167	5251	77	47	46	104
gene-LOC118273569|LOC118273569	1995	2280	1745	10328	2610	3119	3741	3344	2891	2370	3380	3120	2743	3141	2929	1359	3578	5269	5253	4402
gene-LOC118269312|LOC118269312	499	755	380	22	0	8	0	0	0	8	11	6	4	0	8	0	64	20	28	28
gene-LOC118269146|LOC118269146	16	4	20	19	0	4	9	11	0	0	0	0	0	4	0	13	0	0	0	4
gene-LOC118269148|LOC118269148	27	35	18	85	19	18	49	32	31	35	18	28	15	10	0	0	9	10	16	16
gene-LOC126912475|LOC126912475	31	14	20	122	34	50	58	33	24	38	66	49	34	39	44	7	0	1	1	1
gene-LOC126911584|LOC126911584	8	8	16	194	54	44	74	48	48	51	70	86	57	77	41	111	6	9	4	5
gene-LOC126911588|LOC126911588	3	6	5	103	23	35	38	31	49	42	40	47	29	39	39	81	4	1	3	2
gene-LOC126911586|LOC126911586	5	8	20	166	43	29	44	40	36	45	64	61	44	55	38	101	8	3	3	5
gene-LOC118269420|LOC118269420	7730	3578	8933	12	0	0	0	0	0	0	0	0	4	0	0	0	2102	686	411	1120
gene-LOC118268516|LOC118268516	11	22	7	229	66	75	78	49	63	44	80	65	54	99	56	74	16	6	3	4
gene-LOC118269276|LOC118269276	221	410	192	4510	1076	1404	1379	1169	1229	1258	1580	1722	1321	1360	1224	4513	213	309	327	327
gene-LOC118269277|LOC118269277	97	166	100	4586	1193	1555	1376	1273	1394	1300	1571	1710	1591	1554	1385	3312	103	115	90	115
gene-LOC118269297|LOC118269297	57985	52696	73986	240	32	54	97	48	46	47	72	52	65	87	40	99	34791	30085	29127	35139
gene-LOC118269246|LOC118269246	1286	1293	574	47	8	6	12	16	0	0	0	18	0	0	12	0	510	221	166	342
gene-LOC118269245|LOC118269245	410	453	98	118	30	63	24	36	32	45	38	19	57	45	77	52	587	1134	1474	556
gene-LOC118269244|LOC118269244	1454	893	56	92	30	27	48	26	25	23	41	20	40	39	42	89	334	441	543	84
gene-LOC118268990|LOC118268990	366	313	104	0	0	0	0	0	0	0	0	0	0	0	0	0	204	92	124	32
gene-LOC118268991|LOC118268991	112	180	16	0	0	0	0	0	0	0	0	0	0	0	0	0	13	15	0	0
gene-LOC118268994|LOC118268994	276	365	142	0	0	0	0	0	0	0	0	0	0	0	0	0	159	24	0	78
gene-LOC118268992|LOC118268992	276	304	297	0	0	0	0	5	0	0	2	0	0	0	0	0	546	180	226	274
gene-LOC118269039|LOC118269039	5157	2810	4488	0	0	0	0	0	0	0	0	0	0	0	8	0	4051	85	176	1831
gene-LOC118269274|LOC118269274	24	6	5	1404	362	336	421	323	393	320	369	447	283	436	395	733	8	8	5	0
gene-LOC118268430|LOC118268430	140	247	106	2422	629	716	725	578	583	616	739	725	699	773	570	732	175	407	377	233
gene-LOC126911575|LOC126911575	1	7	2	360	75	78	87	81	79	70	115	107	104	100	84	111	10	8	35	12
gene-LOC126911841|LOC126911841	2	0	0	114	23	10	18	42	20	17	41	19	26	34	10	71	0	0	0	3
gene-LOC126911869|LOC126911869	3	12	11	82	21	23	20	23	23	27	44	29	31	25	27	15	2	4	4	6
gene-LOC118269278|LOC118269278	1345	4911	1645	887	201	276	304	225	245	207	287	251	217	293	202	74	1366	1133	1830	1278
gene-LOC118269042|LOC118269042	8	7	0	1374	307	335	537	379	369	421	433	422	375	418	349	618	4	18	4	8
gene-LOC118269280|LOC118269280	25461	23705	22135	3054	673	1042	965	839	901	823	1223	1196	923	916	855	1153	21507	7204	8795	22558
gene-LOC118269254|LOC118269254	6159	8747	7754	416	97	92	164	144	109	92	139	103	123	109	128	315	4047	2771	3197	3169
gene-LOC118269305|LOC118269305	250	224	302	29491	7375	6113	9009	7308	7721	7626	8871	9250	9095	9163	7623	3374	122	167	256	176
gene-LOC118269235|LOC118269235	898	507	254	5930	1490	1469	1605	1394	1491	1570	2079	2150	1807	1887	1571	341	206	157	223	156
gene-LOC118269306|LOC118269306	126	226	202	82	14	16	14	8	20	16	22	21	16	40	19	5	102	146	146	72
gene-LOC118269231|LOC118269231	4254	5392	4741	12039	2925	2474	4270	3196	3609	3174	4027	3771	3987	3958	3154	473	2157	906	861	1472
gene-LOC118268999|LOC118268999	1140	1534	1452	52113	12828	11740	16961	14381	14180	13704	16988	16984	15966	16725	13290	38654	1591	2653	2730	1982
gene-LOC118269043|LOC118269043	3702	3852	4029	66545	16163	14167	21337	16803	17584	16640	22299	22282	19696	21417	16778	13456	2689	2859	3386	2806
gene-LOC118269000|LOC118269000	1701	2448	1230	570256	149282	131325	164393	139707	137262	143794	183051	186372	172551	183335	160345	211253	818	1034	1376	985
gene-LOC118269502|LOC118269502	0	0	0	24	5	15	2	4	2	6	6	3	12	1	2	40	0	0	0	0
gene-LOC118269249|LOC118269249	0	0	0	34	7	0	18	21	9	0	0	12	9	23	12	26	0	0	0	0
gene-LOC118269001|LOC118269001	1460	2390	1608	64106	16620	20756	21057	17860	16896	17398	22683	22096	19844	21167	17787	51752	1067	1125	1076	1136
gene-LOC126911577|LOC126911577	1	5	1	188	43	35	58	46	60	39	68	66	50	73	52	34	1	2	12	3
gene-LOC126912362|LOC126912362	0	0	0	32	0	3	0	0	7	3	15	7	6	14	18	41	0	5	0	0
gene-LOC118269401|LOC118269401	368	553	440	3387	849	950	1145	875	1022	942	1202	1061	1010	1115	958	505	264	314	256	270
gene-LOC118269399|LOC118269399	534	462	744	109032	25574	20970	33587	26303	25310	25490	33845	33170	29378	35207	28045	60039	274	1176	1614	865
gene-LOC126912318|LOC126912318	12	188	158	3355	764	794	903	733	780	780	1060	1038	932	1096	879	406	191	194	145	92
gene-LOC118269386|LOC118269386	0	15	0	122	36	33	34	57	27	22	39	27	25	51	51	11	10	56	54	32
gene-LOC118269387|LOC118269387	534067	458355	509331	1540	280	320	478	382	394	385	492	497	402	340	360	322	86245	65612	110892	90292
gene-LOC118269081|LOC118269081	919	1224	1035	367	80	75	121	137	99	78	110	108	93	85	136	52	483	437	457	568
gene-LOC118269393|LOC118269393	1463	2212	1057	115	45	12	32	25	8	18	64	18	35	55	18	48	192	298	316	292
gene-LOC118269266|LOC118269266	126	150	51	13	0	0	8	0	0	0	0	9	0	0	0	0	20	48	22	58
gene-LOC118268893|LOC118268893	2027	2638	2080	205860	51843	48306	60560	50427	52841	60631	75352	73973	72252	66532	55206	51010	1692	2033	2067	1755
gene-LOC118268815|LOC118268815	634	862	727	25764	6136	5313	7675	6442	6347	6101	8291	7776	7335	7898	6139	6675	467	480	465	371
gene-LOC118268816|LOC118268816	195	222	226	2075	617	908	717	690	677	592	754	735	636	711	708	1468	85	105	91	90
gene-LOC118268814|LOC118268814	3448	3731	3609	52481	14187	14768	17109	14442	14516	12527	16693	16119	15031	16351	14027	12041	1353	1966	1617	1612
gene-LOC118269459|LOC118269459	2195	3431	2188	75105	19095	22005	25120	21498	21603	19423	24552	24159	22500	23491	20088	56629	1670	3138	3018	2250
gene-LOC118269461|LOC118269461	4489	6254	4248	73211	18526	20435	24515	20183	20276	19225	24948	24946	22548	23856	19440	45748	3435	2361	2811	3052
gene-LOC118268890|LOC118268890	668	729	982	9255	2492	2705	2995	2525	2357	1844	2384	2404	2174	3067	2363	9326	857	612	1073	432
gene-LOC118268892|LOC118268892	157	226	262	2633	610	735	826	647	709	554	710	778	630	789	709	756	134	141	238	107
gene-LOC118269486|LOC118269486	2219	2874	2540	154	36	51	50	47	46	26	59	32	18	80	44	52	1100	931	710	811
gene-LOC118269487|LOC118269487	3706	2921	5143	12893	3188	3512	4216	3503	3715	3474	3916	3980	3936	4150	3208	5018	1996	639	374	1283
gene-LOC126912319|LOC126912319	15	66	42	2056	438	368	555	572	444	473	544	621	496	627	457	81	47	62	48	47
gene-LOC126912358|LOC126912358	6	13	10	1276	307	330	372	331	337	295	382	324	324	406	354	595	0	1	0	0
gene-LOC126912394|LOC126912394	11	3	7	1804	453	499	497	443	350	418	631	586	511	583	443	1392	7	9	6	8
gene-LOC118269481|LOC118269481	7019	5755	6951	185	41	58	36	41	72	15	30	57	43	53	56	92	1156	1603	2928	1635
gene-LOC118269303|LOC118269303	428	794	475	11217	2922	2411	3431	2732	3012	2748	3776	3488	3346	3347	2823	1890	443	748	923	684
gene-LOC118269224|LOC118269224	2252	2190	2058	22689	5573	6369	7633	6253	6222	5597	7739	7248	7152	7654	5924	15519	2255	3576	3422	2843
gene-LOC118269483|LOC118269483	165	148	91	5806	1555	1450	1970	1654	1501	1584	1936	1918	1700	1976	1307	2076	18	64	34	16
gene-LOC118269482|LOC118269482	7467	9811	8899	34080	8519	9459	10903	8936	9565	8409	11389	11428	10204	10923	9031	13636	10144	23142	20837	16992
gene-LOC118269484|LOC118269484	215	189	161	18558	4963	4004	7195	4970	5662	4960	5938	5429	6050	5940	4923	5593	31	61	60	28
gene-LOC118269477|LOC118269477	754	796	793	11093	2686	2758	3518	2929	3151	2844	3660	3416	3253	3693	2855	3052	224	315	355	240
gene-LOC118269478|LOC118269478	0	0	0	251	53	82	76	79	82	67	86	86	109	84	69	653	0	0	0	0
gene-LOC126911582|LOC126911582	21	18	7	67	10	16	13	24	9	12	31	11	9	32	14	15	0	7	6	20
gene-LOC118268829|LOC118268829	661	747	749	21178	5227	5156	6648	5263	5786	5697	6918	7355	6868	6666	5324	2993	550	744	631	555
gene-LOC118268830|LOC118268830	1019	1335	1038	71212	18052	18580	23163	19132	19171	18189	24062	22841	20726	23010	19501	26931	372	647	671	448
gene-LOC118269026|LOC118269026	14889	7666	20663	298317	73929	69555	93347	77815	80657	75133	97651	96306	90780	95726	81654	114768	9960	2127	2601	5804
gene-LOC118268901|LOC118268901	5980	7284	5219	139726	36466	38431	44085	40091	38930	34491	42201	43888	40154	44887	37929	109366	6327	7164	7469	6737
gene-LOC126911583|LOC126911583	12	8	10	135	27	28	59	34	91	31	70	43	65	61	45	122	0	3	0	8
gene-LOC126912377|LOC126912377	2780	3240	2254	2116	596	577	727	694	540	534	626	723	531	632	673	1422	2241	1637	1679	1867
gene-LOC118269381|LOC118269381	3501	4530	3434	21841	5316	4361	7088	5647	6198	5607	7253	7029	6380	6900	6037	1812	3277	2376	2878	2970
gene-LOC118269382|LOC118269382	11471	14187	11793	265102	68177	91972	88069	78683	73085	68404	91858	87566	78048	85497	73788	175315	10031	14391	12963	12858
gene-LOC118269380|LOC118269380	40	55	24	3667	855	978	1169	1045	978	940	1199	1127	1033	1318	917	1145	12	40	36	30
gene-LOC118268739|LOC118268739	1117	1559	1226	54892	15201	20906	19438	16956	15699	16113	21227	19977	18153	18843	15983	40628	1203	1682	1541	1421
gene-LOC118268714|LOC118268714	1271	3912	540	12535	2978	3711	4353	3591	3559	3337	4493	3930	3846	4056	3435	4395	5172	22463	17106	8623
gene-LOC118269155|LOC118269155	157	145	27	2325	641	616	652	665	666	478	787	778	663	778	613	258	74	98	202	42
gene-LOC118278366|LOC118278366	86	39	82	67	17	12	14	12	11	14	17	21	10	28	13	37	259	117	114	104
gene-LOC118270692|LOC118270692	19	10	24	474	103	158	168	145	75	112	192	163	128	147	179	552	0	8	16	0
gene-LOC118268871|LOC118268871	680	1115	718	32037	8147	7737	9875	8209	8269	7797	10151	9748	8709	10579	8376	8777	674	1389	1208	966
gene-LOC118269105|LOC118269105	737	825	256	13298	3227	3596	4474	3553	4157	2839	3371	3364	3350	4126	3647	5667	872	2179	1810	735
gene-LOC118269397|LOC118269397	8	0	0	69	12	38	69	0	8	28	47	30	55	43	33	60	0	0	0	0
gene-LOC126911589|LOC126911589	12	36	33	26	3	5	10	5	4	12	3	14	7	3	9	17	0	30	0	2
gene-LOC118268976|LOC118268976	398	721	596	9522	2343	2337	2988	2562	2344	2350	3150	3059	2691	3038	2465	1104	298	554	323	276
gene-LOC118269176|LOC118269176	0	5	0	1071	244	544	441	402	358	245	388	291	317	392	407	790	5	0	0	0
gene-LOC118269497|LOC118269497	2	6	1	109	16	19	11	14	12	16	22	12	15	26	7	935	6	10	6	4
gene-LOC118269344|LOC118269344	681	768	579	3165	844	899	1131	967	878	798	1123	995	928	1030	1074	1114	207	244	227	286
gene-LOC118269077|LOC118269077	1479	1243	1786	3985	1108	1151	1293	1191	1143	1130	1539	1295	1404	1213	1136	1043	477	118	45	214
gene-LOC118269273|LOC118269273	4983	6090	5294	39611	10074	10640	13160	11851	11701	9742	12845	12935	11679	12882	10655	22899	4089	4351	5728	4886
gene-LOC118279930|LOC118279930	53	111	73	735	172	167	197	174	141	182	266	219	223	264	198	253	30	46	56	43
gene-LOC118269151|LOC118269151	518	527	572	3713	841	1134	1094	967	928	1014	1345	1316	1322	1257	966	1886	253	383	362	357
gene-LOC118269175|LOC118269175	862	990	629	5230	1224	1072	1537	1273	1314	1227	1556	1470	1444	1519	1273	727	482	632	706	437
gene-LOC126912147|LOC126912147	0	0	0	175	35	42	60	28	39	47	66	25	78	80	39	211	0	1	0	0
gene-LOC118269079|LOC118269079	1159	1011	1018	290	81	83	117	97	60	63	84	99	61	121	100	190	692	359	341	591
gene-LOC126912146|LOC126912146	9	12	14	419	91	113	127	97	85	98	130	138	113	127	95	383	10	11	3	6
gene-LOC118269040|LOC118269040	37131	81821	59	15	7	5	0	8	0	3	0	4	5	0	0	8	139	1181	1842	280
gene-LOC118268866|LOC118268866	16	85	20	504	97	139	198	102	75	83	126	74	120	140	96	272	11	19	17	4
gene-LOC126912145|LOC126912145	4	21	3	108	10	13	26	15	8	15	21	29	21	19	57	31	0	9	4	0
gene-LOC118269446|LOC118269446	84	188	72	3389	916	1540	1218	1093	1126	976	1381	1106	1014	1174	888	5647	74	136	140	110
gene-LOC118269447|LOC118269447	2737	3018	2841	15712	3874	4842	5060	4475	4195	4409	5394	5243	4723	5073	4263	3970	2619	2523	2355	2805
gene-LOC118269467|LOC118269467	0	0	0	180	27	38	40	33	33	47	30	55	42	56	10	35	0	5	0	0
gene-LOC118269174|LOC118269174	382	480	437	6576	1748	3185	2344	2217	1725	1864	2408	2257	2075	2193	1945	16045	473	620	640	666
gene-LOC118269456|LOC118269456	65	37	35	648	212	212	188	181	216	126	201	221	210	157	134	507	21	2	37	20
gene-LOC118269449|LOC118269449	18598	16684	17255	0	4	0	0	0	0	0	2	0	4	0	0	0	20603	1386	1867	12247
gene-LOC118268881|LOC118268881	12027	3358	16235	31	14	29	21	7	30	4	11	21	13	23	18	56	17568	3234	4299	8182
gene-LOC118268882|LOC118268882	464	126	625	0	0	3	2	0	3	10	0	0	0	6	0	2	763	166	233	498
gene-LOC118268888|LOC118268888	6650	2911	8150	1	0	0	0	0	0	0	0	2	0	0	4	0	9596	608	918	4596
gene-LOC118268885|LOC118268885	11161	11159	9223	0	0	0	6	0	0	4	3	0	0	0	0	0	8161	4767	4450	6768
gene-LOC118269450|LOC118269450	4768	2684	4833	6	1	4	5	2	4	0	2	1	3	4	1	1	5493	1017	703	2580
gene-LOC118269454|LOC118269454	860	275	1060	0	4	0	0	0	0	0	3	0	0	0	0	2	2215	773	584	1076
gene-LOC118268886|LOC118268886	13744	11746	12967	12	0	0	0	0	0	8	0	0	0	0	0	0	9268	1575	1533	6417
gene-LOC126912194|LOC126912194	5	2	0	48	7	7	13	7	4	8	7	12	10	9	8	26	2	2	0	4
gene-LOC118269302|LOC118269302	1122	1430	1198	11086	2830	2291	3482	2980	3083	2718	3760	3425	3294	3631	2932	1008	933	1833	1900	1306
gene-LOC118269356|LOC118269356	90	119	73	8	0	8	0	0	0	4	0	4	12	10	6	0	32	108	82	20
gene-LOC118269404|LOC118269404	391	363	437	36	12	12	18	12	0	14	28	15	34	24	8	22	271	451	570	322
gene-LOC118269434|LOC118269434	4775	4880	24383	48	11	6	12	10	0	6	10	0	6	4	15	16	12978	30	62	6188
gene-LOC118269443|LOC118269443	671	434	1375	89	26	41	31	54	23	28	35	48	35	23	29	225	1700	0	16	2470
gene-LOC118269457|LOC118269457	3953	7244	9113	141	36	31	53	72	66	20	54	36	46	48	50	183	21010	210	424	12471
gene-LOC118269462|LOC118269462	8645	9831	10827	258005	64290	62883	82402	66641	71100	68064	86783	85229	79917	85715	67324	163157	4521	5851	4808	4607
gene-LOC118269367|LOC118269367	104	78	134	355	93	58	96	89	67	97	104	89	111	62	121	48	83	165	152	126
gene-LOC118268995|LOC118268995	189	178	104	10	0	0	0	0	0	5	0	0	8	10	6	0	64	76	77	52
gene-LOC118269332|LOC118269332	168	314	148	5162	1226	1100	1668	1379	1377	1313	1617	1716	1539	1771	1318	3451	177	874	536	143
gene-LOC118269237|LOC118269237	673	1082	301	243	73	146	111	74	93	43	64	45	74	60	51	48	113	322	264	177
gene-LOC118268996|LOC118268996	423339	280724	295153	13	0	7	6	0	6	0	0	0	0	5	0	0	602101	498666	509191	606637
gene-LOC118269087|LOC118269087	158	204	46	74	10	16	0	15	0	0	19	16	16	0	16	36	57	209	44	37
gene-LOC118269144|LOC118269144	705	901	673	36450	9291	8131	10055	9091	9132	8901	11536	11445	10538	11510	10065	3990	889	874	1065	1025
gene-LOC118268899|LOC118268899	378	976	431	10230	2437	2687	3299	2814	2600	2419	3396	3125	2696	3292	2812	2998	433	425	416	329
gene-LOC118269157|LOC118269157	1345	2885	1310	10247	2520	2155	3244	2706	2754	2538	3006	3146	3157	3399	2555	1507	653	855	1000	804
gene-LOC118269270|LOC118269270	685	1301	756	44428	12102	19465	15326	14260	12014	12210	17041	15593	13280	15205	13651	13248	898	1132	868	959
gene-LOC118269269|LOC118269269	354	826	471	9715	2880	4344	3502	3232	2719	2825	4085	3522	2838	3328	2916	8409	334	480	401	353
gene-LOC118269324|LOC118269324	0	5	0	23985	6315	7743	8368	7438	7457	6229	7837	7954	6980	7954	6610	10473	0	14	0	0
gene-LOC118269326|LOC118269326	0	0	0	1878	443	434	499	512	355	474	624	638	514	660	444	187	0	0	0	0
gene-LOC118269325|LOC118269325	22	17	17	118	35	13	51	20	14	37	40	34	36	54	32	30	8	25	42	42
gene-LOC118269071|LOC118269071	12443	13912	11909	231935	58768	64812	73601	64322	63578	62952	83664	81764	74375	75223	63584	237567	12016	15564	16708	14732
gene-LOC118268982|LOC118268982	0	8	16	217	42	48	71	67	73	45	30	22	35	79	50	103	0	3	0	0
gene-LOC118268979|LOC118268979	0	0	0	155	28	56	69	55	29	33	0	32	40	47	28	94	0	4	0	4
gene-LOC118268981|LOC118268981	13	8	0	41	21	11	20	12	15	25	20	0	18	12	17	44	0	0	0	0
gene-LOC118268860|LOC118268860	5706	8403	6349	130849	33765	48463	44696	39922	37455	37038	49121	45494	41345	43585	37288	68229	5608	8305	8364	6367
gene-LOC118268858|LOC118268858	143	474	232	11539	3626	5934	4438	3895	3559	3373	4390	4068	3912	3890	3252	16111	138	213	195	148
gene-LOC118268859|LOC118268859	1397	1843	1412	8734	2385	3631	2752	2700	2300	2539	3506	2931	2767	3119	2455	3264	1648	1791	1486	1426
gene-LOC118268861|LOC118268861	2793	3469	2768	7585	2016	2913	2477	2444	2074	2123	2756	2699	2375	2641	2169	7327	2073	2370	2178	2611
gene-LOC126911492|LOC126911492	2356	2016	1638	143534	34582	38598	54032	45296	44642	29902	39238	38210	33283	44817	37538	57068	452	1149	1556	974
gene-LOC118269260|LOC118269260	104	184	303	758	198	252	282	226	244	166	205	320	199	294	265	274	210	442	263	246
gene-LOC118269352|LOC118269352	447	659	444	10793	2496	2415	2811	2866	2893	2879	3891	3680	3764	3307	3015	759	264	833	825	557
gene-LOC118269346|LOC118269346	772	1084	925	3307	1002	1280	1051	1015	876	882	1147	1132	968	1150	901	1738	356	556	467	568
gene-LOC118268985|LOC118268985	630	1951	328	16759	4281	3377	5075	4164	4146	4554	5685	5533	5316	5692	4686	3158	1013	2916	3191	1570
gene-LOC118269163|LOC118269163	11	34	17	247	82	38	105	47	117	91	67	79	98	74	45	112	49	55	41	60
gene-LOC118263274|LOC118263274	3	21	34	3859	1005	1817	1421	1358	1095	1100	1638	1412	1204	1349	1123	6188	42	127	99	75
gene-LOC118268869|LOC118268869	440	529	412	11493	3143	5201	4101	4131	3294	3470	4310	4217	3863	3829	3619	56329	411	591	597	647
gene-LOC118268870|LOC118268870	981	1075	1154	14082	4257	7695	4740	5252	3317	5092	7104	5905	4952	5065	4384	12723	1389	1309	1009	1313
gene-LOC118268716|LOC118268716	613	995	887	50540	12261	13757	17413	13855	13773	12332	16068	15483	14103	17118	13023	28649	778	1163	777	726
gene-LOC118268867|LOC118268867	975	1394	1022	58008	14127	14335	17589	15065	15431	13697	18283	18191	15883	18322	15265	21885	253	416	436	426
gene-LOC118268862|LOC118268862	5816	14495	8799	275685	65265	55346	79350	65342	66936	72696	101204	97187	83224	89143	71764	94186	5002	9016	7831	4928
gene-LOC118268868|LOC118268868	1189	1539	1150	35115	8605	10627	11080	9395	9056	9604	12868	11665	10402	11797	9614	52423	736	769	781	754
gene-LOC118269205|LOC118269205	398	620	422	13073	3526	5893	4432	4224	3246	3347	5261	4685	3744	4330	4066	7630	310	516	483	397
gene-LOC118269206|LOC118269206	1206	1706	1216	41735	11532	17204	14541	13197	11029	12640	16479	15836	14199	14974	12901	32106	788	963	923	760
gene-LOC118269323|LOC118269323	61	148	78	6707	1932	2396	2488	2022	2107	1955	2503	2422	2208	2383	2054	7073	36	106	56	50
gene-LOC118269203|LOC118269203	977	1230	1123	28775	7815	10179	9893	9155	8234	8566	11210	10735	9632	9808	8409	27738	606	793	800	597
gene-LOC118268947|LOC118268947	23	77	7	11696	3308	4157	4480	3946	3622	3240	4232	3833	3582	3875	3342	11776	30	85	106	37
gene-LOC118268914|LOC118268914	6343	7637	5231	73244	17965	23335	28706	23897	24670	17613	24110	22396	20523	23667	20556	21469	4129	5052	5661	4158
gene-LOC118268944|LOC118268944	493	928	629	11718	3190	5072	4094	3561	3354	3381	4779	4183	3740	4034	3590	12564	689	1104	1078	804
gene-LOC126911674|LOC126911674	2	0	4	35	4	11	13	11	7	8	15	18	23	13	8	25	3	10	6	3
gene-LOC118268957|LOC118268957	5677	6785	7799	117	22	20	37	39	27	31	22	34	17	27	32	93	16828	20312	20176	19736
gene-LOC118282422|LOC118282422	24	15	55	602	134	125	181	135	140	149	182	140	181	183	169	546	39	74	61	36
gene-LOC126911595|LOC126911595	4	0	4	34	6	16	8	8	14	6	10	12	21	20	4	15	0	0	0	16
gene-LOC118268904|LOC118268904	2564	3084	2694	33477	8072	7053	10103	8332	8730	8107	10980	10491	9129	11090	9186	11643	1772	2173	2449	1934
gene-LOC118268949|LOC118268949	1387	123	0	80	18	30	12	9	22	14	11	13	11	19	22	80	8	379	379	67
gene-LOC118268926|LOC118268926	1534	849	1996	10180	2575	2733	3647	3169	3183	2415	3337	3174	3020	3532	2978	11786	939	59	126	521
gene-LOC118268935|LOC118268935	384	586	443	13344	3481	3651	4069	3640	3234	3141	4217	4430	3919	4421	3750	4227	535	678	781	689
gene-LOC118268950|LOC118268950	3897	4745	3606	74737	19932	30799	25240	23412	20709	21994	28583	27066	23815	24743	22334	70407	4085	5687	5193	4673
gene-LOC118268910|LOC118268910	4681	6854	4713	114305	28210	28466	35561	30589	30342	28744	36778	36067	33312	37138	30038	27168	3589	4736	4658	4209
gene-LOC118268954|LOC118268954	948	1117	1151	16645	4456	8467	5871	6117	4451	4946	7036	6303	5417	5665	5140	48777	1365	1104	838	1309
gene-LOC118268911|LOC118268911	743	970	679	21928	5598	5687	7311	5714	5879	5310	6743	6461	5926	7046	6234	7886	729	1075	1321	1043
gene-LOC118268929|LOC118268929	4	20	0	10	0	0	0	0	0	0	0	0	0	0	0	0	87	265	202	84
gene-LOC118268922|LOC118268922	577	893	681	11215	2900	4521	3872	3467	3204	3191	4381	3828	3202	3428	3049	6496	340	575	444	447
gene-LOC118268905|LOC118268905	1213	1937	1520	61856	16711	20439	20838	17725	16945	16416	22745	21493	18339	21173	17189	69780	538	1508	931	545
gene-LOC118269252|LOC118269252	0	0	9	317	104	59	69	95	84	61	125	113	69	121	78	106	5	0	14	0
gene-LOC126911939|LOC126911939	53	84	71	188	31	49	78	53	54	41	88	60	56	69	62	367	7	29	6	0
gene-LOC118269333|LOC118269333	84	60	26	0	0	0	0	0	0	8	0	0	4	11	0	0	18	10	0	18
gene-LOC118269285|LOC118269285	6056	6691	5340	5894	1713	2082	2083	1985	1709	1391	1965	2158	1490	2099	1731	2211	3378	2686	2106	3359
gene-LOC118268842|LOC118268842	1239	1573	1399	16	15	12	4	18	16	4	30	0	0	12	12	14	490	602	937	883
gene-LOC118268852|LOC118268852	3930	3946	4563	2550	688	813	868	782	603	631	776	769	628	811	675	5112	2842	3335	3193	3965
gene-LOC118268851|LOC118268851	2295	2984	2296	15886	3622	2919	4226	4183	3982	3519	4164	4765	4288	4499	3952	5840	1950	2528	2734	2313
gene-LOC118269435|LOC118269435	9698	10790	11435	28507	8198	12075	9808	9379	8482	7898	11009	10059	9674	10002	8644	26657	16448	9543	9228	14154
gene-LOC118269315|LOC118269315	84	132	126	5705	1410	2426	1969	1835	1474	1546	2069	2239	1675	1966	1566	5258	50	137	126	94
gene-LOC118269316|LOC118269316	3409	4827	3083	40230	9670	10245	12333	10481	10942	10230	13300	12827	11515	12849	11267	54081	3043	4274	4395	3871
gene-LOC118269242|LOC118269242	382	390	128	0	0	0	0	3	0	0	0	0	0	0	0	0	130	243	78	144
gene-LOC118269220|LOC118269220	744	1266	600	16	0	0	10	0	0	0	0	12	6	0	0	30	753	1044	961	1010
gene-LOC118268863|LOC118268863	160	239	175	13772	3566	4568	4479	4238	3724	3737	4855	4916	4253	4557	3939	2040	129	185	180	86
gene-LOC126911596|LOC126911596	51	26	37	136	38	28	29	26	23	41	45	35	33	31	44	37	9	0	3	14
gene-LOC118269028|LOC118269028	5227	8029	5647	92237	23233	27105	30497	26879	26153	26163	35361	35085	30212	29958	26155	36131	5248	5394	5908	5816
gene-LOC118269373|LOC118269373	1133	1513	1361	21001	5931	10314	7865	6934	6147	6471	9247	7664	7395	7484	6272	13961	1234	1928	1561	1448
gene-LOC118269374|LOC118269374	1073	1286	1002	66266	17770	31690	24148	22600	19024	17792	25051	22887	20402	22225	19977	54655	603	865	661	628
gene-LOC118269135|LOC118269135	79	138	130	8097	1828	2973	2758	2235	2067	2176	2968	2644	2356	2698	2169	10786	50	205	181	105
gene-LOC118268989|LOC118268989	655	851	665	13995	3328	3618	4580	3682	3989	3554	5039	4756	4238	4602	3570	5364	384	428	370	278
gene-LOC118269408|LOC118269408	74	78	12	5	0	0	0	0	0	0	0	6	0	0	0	0	6	0	0	0
gene-LOC118268849|LOC118268849	41	68	19	449	127	112	140	167	133	60	107	118	147	103	109	148	18	14	15	21
gene-LOC118269256|LOC118269256	0	4	0	88	14	42	37	25	5	16	17	41	20	42	24	163	0	0	0	0
gene-LOC118268848|LOC118268848	1141	1221	1221	7418	1928	2030	2429	2042	2155	1867	2454	2556	2117	2544	2269	2486	724	364	390	623
gene-LOC118268847|LOC118268847	502	595	385	12828	3237	4246	4205	3785	3706	3508	4761	4474	3914	4256	3855	14259	206	341	390	227
gene-LOC118268846|LOC118268846	7	24	10	77	7	11	14	28	0	19	35	11	34	40	0	33	16	9	16	28
gene-LOC118269419|LOC118269419	362	365	170	31	0	8	10	8	0	0	18	8	18	8	8	0	49	160	82	34
gene-LOC118269167|LOC118269167	1310	1609	1328	26823	7090	7070	8486	7191	7309	6494	8813	8845	8151	8806	7832	12041	975	1162	1359	1317
gene-LOC118269166|LOC118269166	1493	1824	1192	41571	10640	13413	13969	12213	11421	11525	15714	15613	13806	13888	12444	21665	1549	1499	1767	1737
gene-LOC118269164|LOC118269164	9300	9562	12989	38396	9586	8595	11502	9023	8755	10434	13635	13075	11893	11961	10171	19119	9218	18207	15861	12058
gene-LOC118268817|LOC118268817	388	521	372	9781	2520	2580	3151	2772	2455	2432	3090	3233	2779	3275	2485	5130	355	778	746	398
gene-LOC118268819|LOC118268819	484	599	484	16249	4228	7121	5503	4971	4549	4582	6777	6186	5384	5748	4917	9740	337	440	370	313
gene-LOC118268818|LOC118268818	1895	1902	2597	3510	892	1028	1033	1014	952	949	1065	1125	792	1172	930	1575	886	389	330	663
gene-LOC118269093|LOC118269093	30250	27180	26376	131335	34440	48829	43659	40025	37709	34952	47364	43343	39558	41804	35989	120594	28883	14783	15862	24003
gene-LOC118269092|LOC118269092	1008	1620	823	21323	5217	4770	6680	5650	5294	5104	7184	6927	6366	6432	5505	7965	609	1503	1501	1027
gene-LOC118269089|LOC118269089	2874	6751	2145	26947	7410	7953	8999	7946	7601	6590	8595	9043	7719	8601	7175	22785	7714	19989	24639	11045
gene-LOC118268977|LOC118268977	143	231	115	161273	41003	39467	49615	40968	41568	37666	48872	49059	43807	51229	43869	31649	33	162	151	74
gene-LOC118269185|LOC118269185	8117	6875	4881	178	37	40	38	45	28	37	52	34	29	30	57	103	2150	3471	4085	3633
gene-LOC118269501|LOC118269501	0	0	0	41	3	4	3	2	3	6	13	5	9	10	6	0	0	0	0	0
gene-LOC118269183|LOC118269183	856	708	391	0	0	0	0	5	0	0	0	4	0	0	0	13	160	122	149	112
gene-LOC118269180|LOC118269180	1107	1388	1183	4889	1175	859	1059	946	1056	1638	2277	2240	1828	1624	1395	723	896	897	788	918
gene-LOC118269187|LOC118269187	52705	57465	54374	969204	253532	322088	330126	293496	264820	277215	356635	336105	312599	317280	282076	787107	45685	36579	38268	47942
gene-LOC118269182|LOC118269182	108	149	129	7961	2130	2939	2738	2453	2210	2391	2816	2617	2358	2705	2253	1194	91	102	126	110
gene-LOC118268718|LOC118268718	884	951	814	10177	2637	3613	3270	3091	3006	3055	3656	3747	3303	3482	2829	3208	229	276	240	256
gene-LOC118269186|LOC118269186	318	276	282	8180	2285	3642	2973	2962	2646	2395	3066	3009	2683	2672	2657	8054	178	140	164	214
gene-LOC118268969|LOC118268969	3221	3135	3474	42733	12307	20234	15702	15148	12909	12273	16677	14678	14169	14947	12827	36141	3398	2125	2147	3383
gene-LOC118268970|LOC118268970	9	16	6	2286	510	720	858	704	583	516	697	657	648	764	575	3913	0	5	7	0
gene-LOC118268967|LOC118268967	3035	3413	2507	919	227	190	267	206	264	178	172	227	183	275	244	1103	3189	4001	3157	3632
gene-LOC118268998|LOC118268998	1359	2735	1033	42922	11058	13832	14009	12442	12193	11225	15662	15285	13370	14627	11818	21167	1537	3449	2844	1865
gene-LOC118268997|LOC118268997	791	1233	944	13604	3417	5212	4648	3982	3688	3729	5122	4729	4408	4548	4067	9618	626	859	767	632
gene-LOC118268841|LOC118268841	3280	4222	4210	42126	10685	15588	13405	12285	11445	11985	15384	15313	13427	13684	12243	31014	3080	3499	2842	3383
gene-LOC118268840|LOC118268840	8053	11013	7858	93930	23022	28196	31667	27114	25970	25486	33488	31621	29347	30354	25314	48134	5385	7040	5731	5447
gene-LOC118269193|LOC118269193	553	602	406	21349	5457	8177	7562	6457	5870	5459	7511	6990	5951	6774	6016	22448	380	581	553	405
gene-LOC118269191|LOC118269191	2405	3134	2504	225183	56131	60796	69397	59216	59262	64060	83856	78167	72847	73088	60895	75452	1000	1841	1670	1157
gene-LOC118269190|LOC118269190	21474	23924	23146	211713	49710	46455	68200	54987	58316	51811	69213	67829	60715	67465	56691	126076	18700	19180	20256	18883
gene-LOC118269192|LOC118269192	764	1292	558	18645	4466	5697	6290	5625	4876	4628	6868	6197	5595	6230	4858	10735	715	1588	1584	913
gene-LOC118268730|LOC118268730	354	416	155	4412	1199	1638	1320	1235	1017	1254	1589	1481	1303	1427	1330	6124	187	302	291	329
gene-LOC118268729|LOC118268729	14	20	16	742	197	273	326	202	244	190	206	185	166	229	181	403	16	21	0	17
gene-LOC118268732|LOC118268732	342	293	368	9632	2678	5495	3537	3575	2812	2672	4221	3663	3075	3224	3225	10469	250	324	320	288
gene-LOC118268820|LOC118268820	26975	31232	11064	676	204	212	330	213	200	197	215	223	188	290	263	790	20608	43057	27391	18672
gene-LOC126911642|LOC126911642	0	6	0	41	11	11	16	7	8	11	22	9	14	11	14	44	1	0	0	3
gene-LOC118268727|LOC118268727	2491	3664	2799	27669	6679	8004	9164	7759	7865	6684	9100	8723	7887	8505	7251	10616	2171	4320	4261	2935
gene-LOC118268722|LOC118268722	2182	3184	2715	55528	13454	13054	16993	13902	14370	13112	17243	17148	15090	18092	14965	43521	1095	2640	2688	1765
gene-LOC118268724|LOC118268724	4130	3917	3681	26346	6395	6411	8358	7025	6864	6469	8724	8026	7697	8264	7183	18663	2816	3046	3595	3328
gene-LOC118268731|LOC118268731	68	158	40	1138	269	598	488	402	340	326	409	352	268	396	347	1455	34	73	73	42
gene-LOC118268726|LOC118268726	205	314	6	106	18	28	18	25	19	18	29	26	33	22	20	59	92	361	290	88
gene-LOC118269188|LOC118269188	311	420	345	7387	2188	3880	2914	2754	2318	2019	3095	2667	2411	2632	2469	10540	260	376	326	374
gene-LOC118269154|LOC118269154	12	0	0	87	8	16	45	22	16	25	35	46	22	22	24	93	12	0	48	74
gene-LOC118269136|LOC118269136	22	18	9	14963	3461	3264	4557	3690	3915	3385	4728	4580	3965	4877	3957	3490	8	5	8	0
gene-LOC118269138|LOC118269138	445	274	459	0	0	0	4	4	0	0	0	0	4	2	0	0	330	12	22	144
gene-LOC118269216|LOC118269216	1745	2243	1396	4346	1085	1273	1485	1295	1361	1238	1669	1364	1204	1424	1049	1396	1626	886	879	1259
gene-LOC118268873|LOC118268873	2640	3585	2617	92767	23717	22349	29067	23693	24282	24737	30023	31189	29480	30358	25427	52892	1911	2334	2936	2203
gene-LOC118269213|LOC118269213	5	0	4	5101	1339	1771	1724	1543	1419	1079	1652	1685	1349	1761	1372	3456	0	0	0	12
gene-LOC118268854|LOC118268854	0	0	20	5354	1276	1622	1669	1504	1354	1389	1670	1717	1425	1725	1388	1979	4	0	0	0
gene-LOC118268855|LOC118268855	6450	6527	6501	58256	14735	15073	18900	15990	16465	15044	18906	18781	16966	18518	16045	17098	6853	7194	8308	7141
gene-LOC118268853|LOC118268853	461	594	437	22571	5727	5810	7079	6089	6081	6039	7906	7596	6880	7461	6296	4771	222	475	463	378
gene-LOC118268823|LOC118268823	4334	7184	3186	77568	19513	18976	23675	19539	20408	18462	25734	24941	21541	25446	21045	18556	3699	7504	8997	5660
gene-LOC118268865|LOC118268865	7480	10359	7418	42725	10486	9649	12832	10317	11492	10590	13592	13482	11964	13902	11377	7927	5142	3106	4179	5032
gene-LOC118269142|LOC118269142	0	12	6	59	11	23	40	30	4	10	25	41	0	32	23	46	0	0	0	13
gene-LOC118269141|LOC118269141	883	1275	120	53	4	4	24	12	0	25	13	13	9	22	20	15	64	166	267	162
gene-LOC118269230|LOC118269230	470	284	307	10	0	0	0	0	0	8	4	15	0	8	0	10	179	204	191	189
gene-LOC118268756|LOC118268756	4	0	9	36	17	9	17	12	8	10	28	18	0	20	0	17	0	22	9	0
gene-LOC118268767|LOC118268767	811	1111	737	7335	1914	2942	2549	2359	2122	2009	2893	2620	2209	2422	2342	4583	387	777	589	493
gene-LOC118268760|LOC118268760	3249	3841	3497	11841	2824	5026	4272	3894	3863	3734	4802	4540	3604	3806	3326	12124	1356	3824	2740	3252
gene-LOC118268801|LOC118268801	1702	2807	1962	16539	4230	5898	5592	4536	4233	4373	5787	5275	5079	5638	5186	6786	2993	1611	2007	1561
gene-LOC126912219|LOC126912219	0	0	0	68	15	7	24	15	13	9	18	12	20	49	12	260	0	0	0	0
gene-LOC118268779|LOC118268779	3409	4389	2942	49629	12307	12147	16072	12788	14584	12518	16992	16782	14779	15169	13804	28831	2472	2817	3064	2691
gene-LOC118268786|LOC118268786	42	36	16	41	4	0	10	0	18	18	12	26	8	18	0	19	0	16	30	20
gene-LOC118268762|LOC118268762	9	14	12	40	0	12	11	33	25	9	8	14	14	0	10	10	17	0	5	0
gene-LOC118268792|LOC118268792	24841	23241	23552	23521	5919	8759	7917	7380	6078	6065	7482	7312	7418	7696	6849	23110	17707	6455	7290	15280
gene-LOC118268749|LOC118268749	358	419	427	66338	17033	15843	20003	16657	16534	16538	21585	21213	19480	20997	18148	37718	112	206	211	137
gene-LOC118268777|LOC118268777	601	725	596	18468	5445	7967	6662	6004	4915	5245	6896	6188	5989	6132	5787	15958	419	802	639	467
gene-LOC118268752|LOC118268752	577	876	591	15439	3595	3833	4883	4071	4159	4077	5166	5001	4845	5129	3789	3065	711	1034	917	672
gene-LOC118268799|LOC118268799	297	433	359	12930	3434	5108	4441	4181	3669	3328	4643	4223	3828	4322	3493	8019	235	301	394	251
gene-LOC118268773|LOC118268773	300	419	294	6997	1703	2528	2387	2050	1848	1823	2566	2337	2148	2332	1886	6240	222	307	307	320
gene-LOC118268764|LOC118268764	130	322	232	6118	1570	2766	2177	1964	1768	1648	2351	1927	1746	2109	1650	2356	214	401	329	154
gene-LOC118268782|LOC118268782	4411	6881	4188	111214	29384	45186	42902	38129	33283	29304	39712	38609	32730	36224	32036	163376	3383	6534	6197	5374
gene-LOC126911613|LOC126911613	4	10	3	2869	633	758	841	747	722	759	1277	1223	807	1086	935	1553	0	9	5	3
gene-LOC118268754|LOC118268754	2473	4170	2585	55314	13702	15061	17022	14907	14317	16253	22305	21803	18928	18044	14858	16160	1916	5099	3716	2601
gene-LOC118268763|LOC118268763	1273	3430	152	131	39	54	75	41	61	14	25	44	47	46	67	0	257	816	1482	427
gene-LOC118268772|LOC118268772	196	819	92	33	27	16	14	12	16	12	15	28	24	6	4	22	154	393	346	140
gene-LOC118268781|LOC118268781	1304	2694	1418	5783	1657	2229	1915	1648	1622	1499	1907	1894	1739	2020	1735	11459	3270	7631	7368	5203
gene-LOC118269474|LOC118269474	0	0	4	9	0	7	5	8	0	8	14	7	6	0	8	136	0	0	0	0
gene-LOC118268776|LOC118268776	800	1031	994	23444	5900	8102	7703	6696	6281	6096	8332	7549	7186	7528	6467	18306	398	558	569	541
gene-LOC118268789|LOC118268789	27	12	17	284	94	43	78	78	48	70	90	67	55	96	54	185	12	30	14	20
gene-LOC118268791|LOC118268791	3771	3242	4152	18	8	0	4	0	3	0	3	1	0	0	3	15	3490	2126	2025	3411
gene-LOC118268748|LOC118268748	2801	4019	3360	56704	15512	26894	19916	18840	14822	17677	25305	21580	19279	19413	16327	82661	2645	2626	2236	2517
gene-LOC118268755|LOC118268755	1156	2451	626	42082	10455	11334	13380	11372	11424	10683	13462	14202	11694	13059	10992	21859	1321	3248	3557	1936
gene-LOC118268746|LOC118268746	50753	50103	57378	206	25	64	65	63	53	20	60	46	39	41	74	166	27877	7144	6833	19747
gene-LOC118268758|LOC118268758	1785	2242	1690	40926	10256	12768	13108	11261	10761	10787	14545	13631	12585	12666	11004	39281	1424	2207	1927	1614
gene-LOC118268800|LOC118268800	1024	1147	1353	30177	8846	15402	11406	10813	9490	9965	13823	12112	10604	10111	9181	55488	2312	1865	1773	2506
gene-LOC118269470|LOC118269470	68969	70712	62280	204891	52268	59842	63895	56555	54733	55721	73795	69772	63277	66958	59125	205089	36673	17787	18549	32926
gene-LOC118269471|LOC118269471	212	367	300	8730	2383	4179	2946	3016	2425	2665	3479	3085	2692	3019	2489	8934	178	208	338	309
gene-LOC118269022|LOC118269022	15655	18538	14128	268347	66801	71054	85441	71287	71333	66890	87111	84362	75878	83674	72986	130778	12112	17760	19821	16698
gene-LOC118269113|LOC118269113	28	24	11	958	204	323	357	303	203	255	382	324	241	302	245	709	6	21	13	12
gene-LOC126911460|LOC126911460	264	354	280	5194	1456	2225	1739	1567	1332	1386	2016	1980	1707	1656	1560	4591	116	306	210	150
gene-LOC118269112|LOC118269112	489	684	463	9563	2233	2796	2990	2642	2879	2560	3378	3171	2803	2949	2386	2717	374	652	657	466
gene-LOC118269320|LOC118269320	2072	3979	6331	524	121	181	148	185	173	201	230	191	171	183	181	158	419	432	729	688
gene-LOC118269226|LOC118269226	72	86	74	6405	1780	3401	2285	2234	1665	1742	2514	1983	1953	2035	1943	7148	40	86	104	66
gene-LOC118269441|LOC118269441	44	16	36	112	20	27	22	22	0	9	55	34	18	26	58	64	20	29	22	23
gene-LOC118269121|LOC118269121	5866	6878	6859	36068	8774	8428	11301	9310	9493	8859	10800	10918	10278	11224	9103	14524	3209	3376	3391	3264
gene-LOC118269119|LOC118269119	4	0	11	50	18	15	12	0	3	0	37	9	21	15	6	35	0	8	0	0
gene-LOC118269115|LOC118269115	76	57	170	209	40	77	86	79	41	45	84	61	72	74	69	194	31	6	16	21
gene-LOC126911459|LOC126911459	431	510	419	3678	1036	1690	1182	1222	1060	865	1174	1292	1077	1415	1125	4520	390	400	328	348
gene-LOC118269118|LOC118269118	1827	2770	2033	35223	9195	12934	12046	10284	9267	10279	13653	12656	11305	11650	10362	48474	1593	2190	2019	1632
gene-LOC118269117|LOC118269117	1514	1760	1149	9872	2360	3181	3289	2865	2856	2652	3481	3096	2873	3194	2704	15381	1155	976	961	1065
gene-LOC118269116|LOC118269116	8357	10443	8947	39452	10508	13081	12795	11652	11004	10933	13770	14297	12945	12835	10750	7654	3241	4362	3336	2872
gene-LOC118269114|LOC118269114	952	1963	1380	47808	12829	16003	16042	14291	13475	12145	16933	16307	13793	15908	13732	50576	504	703	641	598
gene-LOC118269442|LOC118269442	272	428	519	10376	2960	5694	3329	3811	2534	3176	4782	3841	3383	3640	3178	13852	489	298	384	568
gene-LOC118269321|LOC118269321	1321	2029	1082	68533	17533	16631	20117	16010	15121	19388	25222	24921	20206	22985	18326	35359	536	1040	1589	834
gene-LOC118268974|LOC118268974	2165	3223	2211	131256	32415	35658	44190	35435	36948	33619	45708	45317	38999	43910	35920	73204	1137	1910	1745	1325
gene-LOC118268857|LOC118268857	2623	3142	2504	60811	15889	15902	20286	16824	16826	16619	18976	20412	18158	18936	16965	16058	2132	2386	2763	2433
gene-LOC118269177|LOC118269177	2062	2988	1929	181388	43626	42162	50899	43419	42425	49258	62388	63706	56200	57410	49235	13970	1732	2928	2556	2491
gene-LOC118269412|LOC118269412	8270	9029	6573	25753	6340	8011	8570	7518	7458	7056	9725	9199	8350	8649	6788	24723	3374	2212	2012	3556
gene-LOC118269178|LOC118269178	0	4	9	4877	1298	1998	1622	1588	1199	1496	1952	1509	1654	1443	1335	1274	9	34	16	0
gene-LOC118269243|LOC118269243	0	4	0	545	106	130	174	118	146	139	248	194	141	214	153	295	17	9	0	0
gene-LOC118269152|LOC118269152	390	693	484	25899	6387	9006	8900	7318	6647	7069	9848	8821	7272	8523	6921	21359	388	549	345	270
gene-LOC118269359|LOC118269359	6	22	0	12930	3321	3489	3920	3602	3404	3217	4519	4236	3889	4028	3451	10502	16	10	4	12
gene-LOC118268889|LOC118268889	7613	8566	7904	222031	57062	63383	73755	61842	62699	59659	73674	74027	67152	70315	59372	141839	7146	6449	6614	7176
gene-LOC118269415|LOC118269415	867	1399	1121	41964	11090	12827	14799	11450	11555	10636	15403	14686	12297	14408	11483	28679	436	769	577	413
gene-LOC118269414|LOC118269414	8952	11471	9709	47546	12636	15754	15232	13582	13177	12417	15672	15194	14270	16080	13767	43660	7197	7526	7274	8044
gene-LOC118269411|LOC118269411	48	38	36	1394	367	391	381	405	309	368	379	551	448	435	412	1296	32	49	60	53
gene-LOC118269153|LOC118269153	2739	2552	2391	37006	10114	14761	12893	11840	10675	9992	14182	13239	11320	13343	11564	52134	1911	1691	1323	1642
gene-LOC118269353|LOC118269353	1047	2913	618	672137	201486	278018	214069	218773	177823	208866	296047	249688	260793	228700	204342	1211697	6340	5252	3489	2906
gene-LOC118278794|LOC118278794	2751	2602	2837	16130	3830	4429	5196	4205	4415	4390	5595	5598	4972	5211	4336	3979	856	1012	934	1037
gene-LOC118269430|LOC118269430	15482	7684	28715	135	30	37	50	50	51	38	47	68	27	78	29	232	17538	13603	20799	23623
gene-LOC118269020|LOC118269020	1	1	0	410	82	108	167	139	70	38	139	140	93	181	161	108	0	0	0	0
gene-LOC118269431|LOC118269431	1922	4596	1537	56846	14159	16276	18674	15939	16260	14755	18887	18359	16785	17859	15527	31861	3481	9041	7633	5599
gene-LOC118269158|LOC118269158	25274	21417	24353	123600	35333	53762	43442	42756	35098	34176	47975	40328	40878	40178	38373	251115	26625	18127	16896	29782
gene-LOC118269357|LOC118269357	1304	1634	1400	11998	3209	3763	3951	3124	3421	3069	4034	3990	3754	4016	3465	2434	949	868	803	916
gene-LOC118268807|LOC118268807	894	932	1835	2196	500	636	716	533	523	435	608	680	518	653	513	1589	908	1175	1101	1063
gene-LOC118278989|LOC118278989	0	0	0	69	15	19	41	23	20	17	23	29	10	28	39	79	0	0	0	0
gene-LOC118278492|LOC118278492	10406	43249	3450	90585	24084	38806	37043	32338	29698	21125	29015	26491	23236	30136	27100	80888	79428	220168	223190	146820
gene-LOC126911603|LOC126911603	18	29	30	625	145	156	232	201	176	112	145	134	148	202	171	173	15	14	12	18
gene-LOC118269301|LOC118269301	24	54	20	8	0	0	0	0	0	0	5	0	0	10	0	0	11	23	36	28
gene-LOC126911976|LOC126911976	0	3	0	1419	442	406	460	421	450	375	513	432	418	486	443	416	3	0	0	8
gene-LOC118269253|LOC118269253	0	0	0	22	0	0	26	0	32	6	12	4	0	6	0	13	0	0	0	0
gene-LOC118269322|LOC118269322	986	1176	1063	4602	1251	1389	1546	1435	1263	1234	1398	1515	1321	1391	1222	589	675	549	480	599
gene-LOC118269271|LOC118269271	28	21	20	32	0	9	24	0	6	13	0	20	8	0	6	31	9	4	0	10
gene-LOC126911992|LOC126911992	3894	5414	3848	119043	27662	21074	34487	27986	29729	28059	36760	37342	33385	37807	32086	42885	3496	4654	5066	4378
gene-LOC118269383|LOC118269383	10	11	0	320	77	173	126	108	135	85	99	78	77	82	100	274	0	22	6	4
gene-LOC126911986|LOC126911986	31	16	9	25	0	25	8	25	0	5	8	19	15	14	7	50	4	6	5	21
gene-LOC118269313|LOC118269313	10859	14410	10562	115131	32685	49090	38488	37373	30218	33508	46848	42511	37680	38067	34157	116985	9796	10671	9787	10065
gene-LOC118281794|LOC118281794	10085	16298	8829	66244	16907	14736	20177	15971	16900	16704	21773	21837	19095	21675	17445	49963	8660	16333	16187	13932
gene-LOC118269384|LOC118269384	797	966	632	24298	6924	12764	8465	8809	6967	7210	10724	8517	8279	8758	7827	22927	861	925	860	969
gene-LOC118281785|LOC118281785	4998	7162	5261	98483	25146	26472	32003	27314	25280	26831	34159	33795	29800	30255	26716	72608	9583	10865	11091	10485
gene-LOC118264409|LOC118264409	13	17	24	4	0	6	2	2	1	1	2	9	3	15	2	24	4	0	11	0
gene-LOC118268987|LOC118268987	1491	1915	1049	31785	7803	7663	9971	8281	8448	8235	10272	10246	9395	10112	8456	13142	1349	4554	6185	3312
gene-LOC118281788|LOC118281788	419	341	449	2024	531	1030	688	692	637	567	935	776	700	638	588	4982	385	360	318	356
gene-LOC118281791|LOC118281791	684	834	591	14517	3753	4023	4548	4059	4030	3451	4804	4969	4086	4683	4024	10038	393	965	892	586
gene-LOC118281792|LOC118281792	533	673	331	10532	2888	3304	3422	3167	2944	2856	4021	3375	3423	3296	3120	2789	338	467	441	328
gene-LOC118281793|LOC118281793	36429	62417	36762	636496	170237	217360	216894	193751	184601	174136	217971	209001	199972	211407	183713	1091691	36779	56859	54401	46156
gene-LOC118281790|LOC118281790	2135	2883	2096	106758	26794	30204	35408	29944	29146	26280	36045	34269	31534	34601	29181	90673	1307	1969	2236	1443
gene-LOC118281797|LOC118281797	2040	2976	2439	83042	21200	25019	26705	23097	22384	22448	29151	27733	25666	27351	23431	78001	2765	3772	3833	3068
gene-LOC118281786|LOC118281786	647	845	603	16695	4324	4595	5141	4256	4388	4260	5438	5385	4983	5673	4679	8350	478	552	658	523
gene-LOC118269463|LOC118269463	20	15	4	467	114	154	150	122	116	133	198	153	168	143	95	335	19	31	34	40
gene-LOC118281801|LOC118281801	557	757	632	10322	2544	3283	3480	3084	3115	3111	3817	3300	3152	3325	2737	3781	342	391	491	344
gene-LOC118269150|LOC118269150	624	810	646	27457	6748	6418	8746	7108	7212	6543	9137	9118	7821	8930	7287	13704	367	471	498	464
gene-LOC118269347|LOC118269347	34	46	38	0	5	0	8	0	0	0	0	0	10	7	0	30	20	20	4	5
gene-LOC118269416|LOC118269416	0	25	5	0	0	0	0	0	0	0	9	19	11	0	0	0	0	25	0	7
gene-LOC118268962|LOC118268962	534	925	418	138	43	28	28	39	56	21	39	36	23	60	37	45	299	806	649	761
gene-LOC118269123|LOC118269123	132	245	253	73	23	12	21	10	21	12	41	16	15	27	6	30	297	855	756	390
gene-LOC118269405|LOC118269405	0	0	0	247	65	94	86	75	62	63	58	109	69	79	76	201	0	0	7	4
gene-LOC118269406|LOC118269406	0	0	0	50	22	14	4	14	6	10	6	2	6	22	8	23	0	0	0	0
gene-LOC118268973|LOC118268973	45	42	93	355	86	87	114	111	75	112	151	94	105	96	79	145	75	21	19	14
gene-LOC118269250|LOC118269250	4	4	0	782	216	263	242	214	175	182	208	205	227	217	185	499	0	8	4	6
gene-LOC118269417|LOC118269417	42	26	10	30	12	16	28	4	18	0	8	0	10	17	17	0	0	7	12	10
gene-LOC118269122|LOC118269122	339	596	189	13	0	0	8	0	0	0	0	0	0	0	0	0	216	464	786	248
gene-LOC118268972|LOC118268972	11530	20467	14859	16438	4419	5091	5542	4636	4618	4273	5412	5222	4655	5628	4586	6817	20322	22893	20226	19841
gene-LOC118269132|LOC118269132	17425	23438	17370	737344	174369	138754	228238	181180	194270	173187	229628	228967	197966	231418	199241	93571	10696	13953	16847	14312
gene-LOC126912033|LOC126912033	202	272	222	13747	4052	6565	5125	4819	3860	3823	4973	4627	4595	5194	4140	1154	114	76	136	98
gene-LOC118269134|LOC118269134	9	14	14	211	51	52	54	61	73	44	62	75	53	62	51	50	6	20	0	5
gene-LOC118269251|LOC118269251	268	444	130	20668	4921	5713	6462	5619	5324	5575	7307	7384	6486	6516	5421	6625	49	174	146	122
gene-LOC118269258|LOC118269258	12	6	22	20	0	0	3	0	0	0	0	11	4	3	0	0	17	0	4	0
gene-LOC118268838|LOC118268838	447	633	495	920	181	385	496	357	427	162	122	184	140	362	249	731	250	382	375	179
gene-LOC126912101|LOC126912101	43	57	21	84	49	34	27	39	18	8	7	6	16	32	40	59	18	21	0	21
gene-LOC126912113|LOC126912113	8	8	11	69	9	18	22	27	10	16	19	11	21	15	16	19	9	21	10	10
gene-LOC118269264|LOC118269264	218	388	52	4256	1091	1038	1363	1058	960	906	1353	1364	1044	1261	1178	2397	144	258	428	150
gene-LOC118269505|LOC118269505	1	3	1	105	13	10	10	8	10	5	24	11	13	19	10	881	3	6	4	3
gene-LOC118269295|LOC118269295	2150	2737	2952	134709	33775	34933	48004	40378	41278	33854	44402	44160	40270	43239	37923	59448	1745	1138	1429	2317
gene-LOC118269496|LOC118269496	2	3	0	115	9	17	8	11	5	7	21	6	12	17	11	905	4	5	3	2
gene-LOC118269418|LOC118269418	1096	1256	1121	4925	1378	1873	1678	1540	1378	1305	1605	1566	1628	1826	1416	1836	766	1130	1091	836
gene-LOC118269247|LOC118269247	5605	6521	4672	144179	36924	38373	45284	38412	37543	35973	47279	45674	42161	45143	39778	51047	3719	6186	7173	5021
gene-LOC118268824|LOC118268824	1238	1589	1454	39102	10723	16295	13014	12877	10809	10641	13739	12897	12689	12927	11735	25777	2427	1783	1859	1756
gene-LOC118268825|LOC118268825	9833	9212	11180	25881	6438	6922	9425	7805	8146	4870	6920	6736	6224	8267	6389	7948	2701	2416	2537	3145
gene-LOC118269436|LOC118269436	204	242	246	441	132	70	172	112	87	93	117	111	85	99	120	99	28	184	36	176
gene-LOC118269363|LOC118269363	365	1826	156	160	42	72	37	37	48	36	92	55	55	67	61	23	266	827	819	132
gene-LOC118268743|LOC118268743	107	156	176	0	0	0	0	0	0	0	0	0	0	0	0	0	39	20	46	41
gene-LOC118269287|LOC118269287	866	2749	209	45698	11608	13191	15164	13685	13363	12061	15389	14850	14320	14603	11725	17296	1337	6520	5619	2310
gene-LOC118269364|LOC118269364	2061	3178	2205	66316	16474	14210	20028	15642	17132	15940	21184	20163	18226	21484	16913	31306	1437	2612	2917	1837
gene-LOC126911606|LOC126911606	77	134	97	3314	862	731	1132	870	980	809	1112	1061	1028	1116	960	932	58	148	125	96
gene-LOC118268744|LOC118268744	394	356	378	0	0	0	0	0	0	0	0	0	0	0	0	0	164	149	396	246
gene-LOC118269490|LOC118269490	6173	6896	5894	0	0	0	0	0	0	0	0	0	0	0	0	0	4379	5423	6528	5148
gene-LOC118269488|LOC118269488	184	218	286	11403	2744	2649	3713	3200	3349	2828	3744	3752	3172	3754	3059	2686	329	595	686	395
gene-LOC118268895|LOC118268895	2564	3134	2468	78134	19521	21684	24287	20880	20773	19546	25428	25373	22472	24373	20826	53351	2664	4799	4885	3948
gene-LOC118268894|LOC118268894	165	362	208	9669	2373	2645	3435	2810	2660	2499	2846	3131	2763	2881	2437	5727	241	382	473	384
gene-LOC118269342|LOC118269342	463	1011	269	60	30	12	18	16	24	16	24	36	4	20	5	13	172	40	7	34
gene-LOC118269196|LOC118269196	9190	8606	11990	11209	2795	3563	4373	3699	3506	2530	3276	3360	2983	3568	3121	7798	2820	1564	2339	2571
gene-LOC118269195|LOC118269195	5	0	0	164	32	94	40	48	44	44	63	65	64	66	32	95	0	0	0	16
gene-LOC118269199|LOC118269199	3502	4302	3310	194374	52877	75059	67829	62155	55131	53451	73263	69341	60048	63982	55891	146223	4466	3620	3835	4381
gene-LOC118269198|LOC118269198	2616	3403	2864	92488	23062	23915	29175	24686	24500	24547	30981	31327	27704	29825	24600	15881	2072	2841	2606	2171
gene-LOC118269102|LOC118269102	502	883	368	28427	7261	7950	9200	8062	7202	6641	8683	8235	7802	8737	7313	9443	1030	2658	2448	1547
gene-LOC118269200|LOC118269200	5266	7118	4891	163952	42602	45965	53957	44728	45367	45759	57440	55918	52936	51681	44307	93666	5119	6554	7681	5932
gene-LOC126911542|LOC126911542	354	319	336	71	18	6	17	8	6	26	25	21	19	11	2	8	129	135	346	210
gene-LOC118269345|LOC118269345	655	1274	12	138	41	55	64	33	52	14	40	46	35	37	61	156	146	88	74	96
gene-LOC118269361|LOC118269361	789	1086	738	4889	1283	1243	1481	1248	1261	1496	1552	1608	1676	1535	1395	949	479	907	736	628
gene-LOC118269201|LOC118269201	2505	3085	2218	55025	13938	15173	17455	15082	13997	13866	16862	17041	15679	16761	14440	47197	2539	2391	2563	3265
gene-LOC118269197|LOC118269197	560	660	375	21884	5391	6222	6754	6172	5749	5901	7060	7106	6396	6658	5805	8245	433	815	768	610
gene-LOC118268959|LOC118268959	1215	1433	1163	12808	3495	5703	4528	4448	3610	3509	4703	4297	4063	4271	3570	14109	826	1199	1019	1261
gene-LOC118268958|LOC118268958	728	1009	648	15023	3884	5699	4583	4401	3925	3970	5426	4917	4679	4921	4350	18709	572	1126	1111	752
gene-LOC118268960|LOC118268960	3711	5491	3651	109052	26405	24722	34421	27595	27899	24304	31167	31878	28351	33445	28462	54768	2428	3360	3946	3358
gene-LOC118269293|LOC118269293	1312	1327	1111	17629	4819	4970	5857	4819	4848	4654	5899	5256	5163	5792	4614	2124	1530	1722	1911	1588
gene-LOC118269429|LOC118269429	601	753	941	24323	6076	6236	8025	6348	6924	6380	8234	7870	7016	8159	6595	11495	276	638	600	369
gene-LOC118269427|LOC118269427	18567	22701	16845	480110	121929	109433	148078	121474	127736	115275	153673	150661	138082	150820	130569	216198	19846	34567	40066	29009
gene-LOC118269052|LOC118269052	585	673	484	22473	5623	4976	6953	6115	5984	5283	7352	6519	6361	7448	5753	1536	127	367	294	118
gene-LOC126911485|LOC126911485	0	0	3	9595	2330	2617	2941	2622	2343	2131	3205	2975	2604	3382	2537	9236	0	1	0	0
gene-LOC118269057|LOC118269057	1132	1490	598	9130	2517	2773	3203	2666	2935	2241	2951	2643	2674	2836	2440	1813	1037	2245	2430	1100
gene-LOC118269056|LOC118269056	395	527	376	20567	5256	6623	6430	5852	5287	5060	6759	6784	5772	6674	5883	22381	398	449	478	426
gene-LOC118269048|LOC118269048	0	0	0	183	63	30	62	40	61	37	47	52	24	55	59	11	9	0	0	0
gene-LOC118263849|LOC118263849	41	59	8	31339	8797	10475	10791	9371	8538	7417	13283	11841	9712	10735	9451	43867	9	10	17	27
gene-LOC118269059|LOC118269059	2693	4334	2551	1021	270	217	279	221	215	258	299	255	231	338	233	937	2082	3653	2742	2323
gene-LOC118269051|LOC118269051	653	732	417	35336	8547	7969	11434	9112	9558	8817	11075	10954	10409	11147	9322	12116	221	459	358	404
gene-LOC118269069|LOC118269069	810	1175	853	62360	17622	36107	22832	23440	18215	19055	28792	24064	20456	21735	18501	33765	1061	1298	1216	926
gene-LOC118269067|LOC118269067	942	1213	893	14940	3793	5691	4818	4184	3890	3775	5396	4897	4357	5124	4367	43971	1003	1031	991	1113
gene-LOC118269066|LOC118269066	333	496	387	11931	3001	3997	3874	3400	3279	3141	4007	3764	3231	3801	3638	8366	436	590	634	487
gene-LOC118269060|LOC118269060	1129	1314	1124	52567	14241	19592	18653	16578	15944	14858	19334	18018	16962	17665	15435	38431	1078	1030	914	1103
gene-LOC118269064|LOC118269064	6969	10562	6475	119110	31317	39982	40088	34652	31275	30799	42690	40121	36057	39189	34146	81086	9578	15360	16390	13114
gene-LOC118269054|LOC118269054	4068	7469	2531	208542	54667	52989	64711	55899	57846	51193	63590	64324	59752	64784	55808	88405	5270	14169	14469	8748
gene-LOC126911388|LOC126911388	13	25	16	386	109	53	109	65	112	102	123	122	89	126	132	102	11	38	30	26
gene-LOC118269061|LOC118269061	1250	1895	1010	40679	10551	11347	12384	10542	10375	8739	11467	11318	10296	12565	10545	9003	737	1312	1758	953
gene-LOC118269065|LOC118269065	173	192	229	378	97	119	142	116	100	116	155	122	86	119	120	46	216	349	525	308
gene-LOC118269063|LOC118269063	1032	1345	1095	26034	6710	8337	9030	7613	7466	6981	8964	8581	8179	8614	7533	7398	986	1492	1261	967
gene-LOC118268902|LOC118268902	48	84	351	27473	6992	6166	8388	6751	6377	6913	9335	8437	7536	9070	6999	7851	46	88	114	73
gene-LOC118269104|LOC118269104	503	501	403	28614	7110	6851	8582	7303	7556	7339	9380	9157	8571	8857	7244	13276	212	368	435	312
gene-LOC126912489|LOC126912489	354	478	226	29719	8171	10624	10184	9554	9200	8375	10985	10689	9901	10289	9133	17033	203	233	209	157
gene-LOC118269050|LOC118269050	1048	1179	1223	19826	4929	4284	6052	5228	5470	5137	6652	6062	5953	6031	5397	2217	827	896	1003	805
gene-LOC118269068|LOC118269068	16012	15351	14695	141169	39324	54214	50007	47416	42015	42207	52670	50338	47590	47193	42916	196311	15063	10077	9182	12769
gene-LOC118269049|LOC118269049	1780	2729	1813	67586	17002	16784	21280	17611	17627	16579	21079	20628	19495	21887	17545	43693	1381	2201	2612	1945
gene-LOC118269058|LOC118269058	5937	6803	5181	88671	22954	22357	27400	23160	23899	23068	28855	28896	25835	28019	24395	14534	5198	3275	3445	4045
gene-LOC126912491|LOC126912491	324	495	268	22469	6410	7559	8466	7353	6920	6470	8005	7325	7498	7820	6658	25423	605	557	526	607
gene-LOC118269493|LOC118269493	2282	7579	357	10759	2841	3336	3600	2967	3116	2375	3487	3149	2937	3692	2797	6883	272	377	595	262
gene-LOC118269494|LOC118269494	10	1	2	1697	547	633	673	771	490	540	798	752	584	560	456	4291	9	0	5	2
gene-LOC118269318|LOC118269318	1332	2652	1119	15079	3607	3494	4714	3832	3875	3699	4708	4729	4247	4589	4048	6041	1319	2755	2460	1381
gene-LOC118269319|LOC118269319	7720	9920	7319	158850	40234	45549	52571	43889	43256	42574	51347	51168	46583	50193	42182	98370	5136	8058	8859	6946
gene-LOC118269317|LOC118269317	6031	7035	5793	61128	15566	14390	19947	15784	16967	14690	20117	19582	18325	19279	17130	20221	4136	2663	3501	3956
gene-LOC118269143|LOC118269143	280	346	272	5676	1528	2250	2061	1729	1721	1680	2047	1984	1583	2007	1747	5637	350	386	493	352
gene-LOC118269334|LOC118269334	895	1120	733	88	30	16	39	14	12	8	26	18	27	20	27	34	1271	1048	1459	1347
gene-LOC118268850|LOC118268850	5058	6455	4951	85546	20978	19468	26377	21859	22821	21344	25766	25286	23926	26473	22596	43918	4227	5801	6532	5098
gene-LOC118269343|LOC118269343	1763	2421	1539	79262	20492	22844	24720	21071	20565	21656	28375	26623	24178	25709	21937	30044	1776	1709	1844	2122
gene-LOC118269409|LOC118269409	0	0	0	126	50	27	60	50	35	20	50	26	28	45	36	30	0	0	5	0
gene-LOC118269410|LOC118269410	256	451	248	9495	2695	4219	3734	3300	2958	2599	3350	2867	3073	3179	2668	13207	406	477	496	405
gene-LOC118269339|LOC118269339	4652	5983	5084	87356	21355	17914	26326	21609	21655	19961	25433	25862	22634	27945	23543	49388	3321	4320	4406	3678
gene-LOC118268988|LOC118268988	697	948	786	47305	11058	10427	14550	12254	13009	11970	15099	15287	13837	14947	12238	20575	482	703	700	397
gene-LOC118268827|LOC118268827	578	620	763	163414	41409	32812	47660	40048	41828	39296	51587	51244	47061	51333	42079	50484	264	411	469	295
gene-LOC118269340|LOC118269340	90535	90845	104106	13482	2961	3338	4901	4020	4398	2555	3570	3441	2977	4013	3404	3682	67532	37842	47698	54788
gene-LOC118269207|LOC118269207	1056	1399	600	2961	848	763	1029	768	867	827	1006	856	834	1021	750	2342	1053	2597	2586	1361
gene-LOC126912183|LOC126912183	8	5	9	117	28	31	32	28	28	64	38	56	24	44	44	111	3	8	13	10
gene-LOC118268828|LOC118268828	131	156	86	13415	3643	4420	4533	3839	3686	3468	4360	4045	3954	4382	3768	1038	71	142	158	110
gene-LOC118268715|LOC118268715	9939	11537	8193	55524	14305	15734	18046	15517	14917	12971	15231	16469	14925	17264	14774	41278	4806	5725	6120	4161
gene-LOC118269232|LOC118269232	1183	983	1046	48740	11842	10796	15315	12620	13601	12561	16404	15463	14776	15630	12622	12170	659	613	699	825
gene-LOC118269107|LOC118269107	3450	4934	4273	48403	12603	13653	16885	13758	13171	12662	16226	16015	14277	16505	13724	23637	3585	3057	3254	3724
gene-LOC118269161|LOC118269161	57040	60996	49475	1538508	458378	603105	521686	535574	452819	390250	549405	494294	465989	530087	459215	2260653	69080	51611	55724	71161
gene-LOC118269162|LOC118269162	2514	2869	2364	32687	8117	10450	10281	8938	8864	8538	11177	10790	9388	10132	9026	26683	2290	1976	1799	2327
gene-LOC118269145|LOC118269145	12633	12304	11984	56726	14725	19193	18274	16131	15154	17309	21703	20661	18242	18094	15065	42974	9972	7914	7241	11167
gene-LOC118269160|LOC118269160	2493	2830	803	17884	4497	5675	5983	5257	4769	3872	5162	4920	4674	5526	4954	4501	2569	2051	2953	2552
gene-LOC126911799|LOC126911799	22	0	0	0	0	0	0	0	0	0	0	0	0	0	0	13	0	23	52	18
gene-LOC118269309|LOC118269309	0	0	0	355	93	107	94	81	71	90	107	145	117	107	159	172	0	0	0	0
gene-LOC118269311|LOC118269311	0	0	0	64	16	45	19	24	26	9	11	22	12	31	18	34	4	0	0	0
gene-LOC126911805|LOC126911805	20	24	12	68	18	21	31	21	14	43	35	49	15	13	13	46	12	17	11	11
gene-LOC118269239|LOC118269239	0	0	0	47	5	18	23	0	12	10	6	9	4	15	8	48	7	0	0	0
gene-LOC118269261|LOC118269261	0	18	4	73	32	18	42	40	22	8	18	32	10	4	32	137	5	8	9	19
gene-LOC118269377|LOC118269377	12	6	48	46	12	19	27	14	29	4	6	12	16	9	39	41	5	3	4	6
gene-LOC118269257|LOC118269257	1058	665	1567	8966	2099	2244	3114	2484	2753	1891	2519	2307	2243	2738	2548	2461	372	559	742	768
gene-LOC118269365|LOC118269365	277	388	283	13534	3404	3087	4439	3632	3738	3611	4472	4307	4117	4292	3626	3042	370	611	748	466
gene-LOC118268877|LOC118268877	313	227	821	408	88	69	93	91	74	84	77	97	97	171	95	111	320	483	277	286
gene-LOC118268878|LOC118268878	0	0	0	17	10	7	12	10	8	10	20	25	5	0	0	5	0	0	0	0
gene-LOC118268875|LOC118268875	0	0	0	31	12	9	8	8	13	7	8	10	12	10	16	7	0	0	0	0
gene-LOC118268966|LOC118268966	0	0	4	254	57	81	111	109	86	41	80	129	101	104	117	626	0	0	8	0
gene-LOC118268963|LOC118268963	4580	4004	4890	27548	6548	6176	8777	6872	7302	6693	8816	8640	7898	8949	7545	3859	1886	1439	1677	1900
gene-LOC126911612|LOC126911612	1082	1736	1188	29258	6914	5634	8694	6885	7552	7321	9828	9138	8727	9553	7730	17929	580	1011	1162	786
gene-LOC118273907|LOC118273907	1664	2338	1502	7383	1801	2732	2598	2199	2156	1487	2143	2274	1863	2448	2110	4300	1854	2294	2268	1911
gene-LOC118273921|LOC118273921	7839	9654	4368	225	63	58	88	79	100	41	59	65	53	79	78	104	2105	5235	9292	3929
gene-LOC118273922|LOC118273922	170	259	146	10801	2889	3226	3499	3098	3074	2878	3841	3641	3156	3543	3121	14631	92	145	188	146
gene-LOC118273977|LOC118273977	62	64	30	5012	1330	2144	1598	1624	1360	1297	1948	1656	1535	1692	1366	3733	16	54	10	16
gene-LOC118273976|LOC118273976	1410	2074	1509	55016	13502	15805	17742	15061	15135	15331	19062	18631	16915	17935	15108	25713	705	1191	783	667
gene-LOC118273906|LOC118273906	3492	5169	3669	37849	10328	14735	12513	10780	10287	10375	13862	12949	11468	13030	11018	25113	2461	3050	2734	2583
gene-LOC118273908|LOC118273908	12622	14424	13210	181382	49052	70915	61673	55070	48907	53350	69867	68132	58927	60765	52659	335584	10901	10131	9811	11539
gene-LOC118274187|LOC118274187	767	1108	734	12912	3318	4186	4326	3702	3691	3123	4637	4270	3842	4187	3741	9005	275	677	504	404
gene-LOC126913072|LOC126913072	8	9	0	65	18	22	12	18	0	7	10	14	12	18	16	12	0	4	28	12
gene-LOC118274342|LOC118274342	11	14	17	216	43	28	63	48	56	55	70	65	65	81	50	8	2	0	0	0
gene-LOC118274255|LOC118274255	4	0	0	29	0	10	0	0	14	10	9	0	0	20	10	0	0	0	0	8
gene-LOC118269018|LOC118269018	33	28	45	289	41	93	74	93	55	70	102	106	61	112	66	30	7	18	10	9
gene-LOC118274017|LOC118274017	39	0	10	4	0	0	0	0	0	0	0	0	4	10	0	0	32	4	5	8
gene-LOC118282010|LOC118282010	1032	1084	1059	63	6	16	25	15	25	9	23	34	16	59	41	6	282	356	380	310
gene-LOC118273901|LOC118273901	5426	5711	7702	78250	18863	16770	23211	19035	20374	20336	27624	25848	22715	24415	19710	16567	3800	6527	7283	4710
gene-LOC118274290|LOC118274290	0	4	3	18	24	8	14	8	20	4	26	0	6	12	4	36	0	0	11	8
gene-LOC118274215|LOC118274215	381	176	834	959	186	275	274	262	264	231	285	246	216	254	236	1453	774	3375	5447	4259
gene-LOC126913065|LOC126913065	78	111	72	2666	796	1182	1129	841	752	555	836	858	745	802	878	4701	84	22	74	52
gene-LOC126913064|LOC126913064	4815	5893	5247	71412	18611	27124	23834	21602	19490	18695	25207	23600	20589	24296	21182	41720	3352	3435	2842	3276
gene-LOC118274248|LOC118274248	5927	7453	6783	38515	9567	9451	12979	10182	10035	9786	13010	12208	10943	12662	10014	18811	4094	5451	4487	3917
gene-LOC118274237|LOC118274237	1862	2421	1775	28217	7213	7271	9301	7428	7556	7310	9633	9561	8363	9090	7611	15112	1154	1764	1755	1555
gene-LOC118273880|LOC118273880	416	587	447	24819	6303	6161	7829	6747	6852	7248	8904	8864	8303	8107	6424	8738	293	219	234	258
gene-LOC118274239|LOC118274239	0	0	0	304	61	52	45	97	35	61	105	69	67	74	72	250	0	8	0	4
gene-LOC118273873|LOC118273873	16	9	0	421	81	118	148	120	92	110	146	95	122	195	118	551	0	0	0	0
gene-LOC118274238|LOC118274238	2136	3297	1837	85223	21065	19414	25601	21893	21972	23708	30569	30258	27297	27843	21949	8065	1419	2457	1960	2025
gene-LOC118273875|LOC118273875	963	1173	1258	12795	3273	4009	4320	3770	3805	3322	4344	4010	3624	4059	3250	13468	641	402	402	568
gene-LOC118273891|LOC118273891	88	203	108	193803	49983	42734	47790	40583	40210	55749	71031	70369	63577	63638	55569	130601	78	120	84	96
gene-LOC118273878|LOC118273878	426	2363	17	256	55	49	50	45	40	82	101	46	75	78	79	43	21	341	272	40
gene-LOC118273889|LOC118273889	2340	2839	2198	12499	3108	4242	3946	3789	3214	3276	4348	4108	3832	3918	3534	3298	2843	2474	2532	2732
gene-LOC118273876|LOC118273876	655	885	731	7424	2159	2433	2731	2270	2192	2098	2912	2396	2348	2513	2385	3614	527	763	721	661
gene-LOC118263108|LOC118263108	17	39	16	4800	1323	2013	1813	1752	1348	1296	1906	1660	1553	1698	1591	6102	11	18	16	0
gene-LOC126912699|LOC126912699	12	21	57	164	46	16	54	32	31	29	59	40	55	60	51	217	3	3	4	9
gene-LOC118273894|LOC118273894	112453	131018	100439	1213277	315184	381420	400853	348757	320818	303942	403065	376119	343352	396240	334848	856181	136722	104265	117585	130824
gene-LOC118273819|LOC118273819	2843	3465	1834	827	151	175	264	208	204	159	218	194	198	224	240	275	1395	1772	2038	1522
gene-LOC126912594|LOC126912594	8	8	9	140	35	33	33	34	29	35	44	37	44	43	27	34	5	2	3	6
gene-LOC118273981|LOC118273981	4809	6372	4887	26593	6531	7146	8266	6829	7028	6425	8881	9089	7964	8638	6871	20763	4422	4941	6778	5499
gene-LOC118274221|LOC118274221	1182	2023	1600	30204	7940	9329	10563	9115	8918	7401	10438	10447	8623	10091	8361	28296	494	2103	1227	762
gene-LOC118274085|LOC118274085	6	0	0	56	16	11	12	22	38	16	8	0	16	5	12	26	10	5	5	23
gene-LOC118274227|LOC118274227	58	50	16	57	0	9	18	14	28	16	12	19	10	22	6	0	0	0	4	15
gene-LOC118274211|LOC118274211	1235	1758	1417	16924	4570	6887	5547	5214	4246	4165	5814	5518	4565	5753	4643	19329	713	1139	865	673
gene-LOC118274193|LOC118274193	0	0	5	355	121	216	144	97	103	105	106	148	67	168	70	227	0	0	0	0
gene-LOC118274167|LOC118274167	4219	6372	4070	74244	18409	15238	23887	18213	20744	18467	24266	23963	21630	24137	19295	15981	1958	2021	2384	2251
gene-LOC118274012|LOC118274012	9627	10941	10852	77475	19797	18490	25524	20887	21030	21224	26669	26307	24643	25341	21577	40779	5748	5699	6276	6116
gene-LOC118273886|LOC118273886	156	39	148	8	0	0	0	0	0	0	0	0	0	0	0	0	326	63	175	161
gene-LOC118273883|LOC118273883	54178	18554	142451	0	0	0	0	0	0	5	0	0	0	0	0	0	87150	20174	36618	68875
gene-LOC118274200|LOC118274200	32232	8804	32297	16	0	0	0	0	8	0	0	0	6	0	12	13	51298	11699	19036	29018
gene-LOC118273890|LOC118273890	796	465	1545	8	0	0	0	0	0	0	0	0	0	8	0	0	803	924	1140	1316
gene-LOC118274199|LOC118274199	105135	37836	184601	14	0	0	7	0	0	0	0	0	0	0	0	0	185647	99563	134184	154492
gene-LOC118274292|LOC118274292	20151	4441	21876	135	59	18	76	80	30	30	25	42	44	51	52	180	47244	40390	81147	54080
gene-LOC118274190|LOC118274190	133370	76669	341216	235	75	44	72	51	57	50	65	43	26	50	50	98	234459	97996	130286	174331
gene-LOC126912701|LOC126912701	62790	34061	164274	60	16	16	34	13	18	10	9	7	9	8	14	50	115423	69246	88334	92627
gene-LOC118274192|LOC118274192	183079	65449	372916	293	81	136	76	63	67	61	58	50	89	90	62	182	282214	122930	181348	266423
gene-LOC118274069|LOC118274069	28	13	23	161	46	23	57	31	18	34	68	63	36	89	32	67	17	21	12	33
gene-LOC118274183|LOC118274183	10	12	0	453	110	114	145	95	104	87	125	105	85	128	97	119	0	18	22	25
gene-LOC118274165|LOC118274165	5718	8329	6153	62078	15155	21156	20719	18002	17186	16081	21470	19801	18571	19817	17765	41193	6644	5662	5614	6682
gene-LOC118274166|LOC118274166	914	1116	943	39023	10246	15985	13494	12338	11473	10598	14012	13547	12008	13445	11128	24129	616	733	686	659
gene-LOC118274169|LOC118274169	224	352	256	11851	3052	4420	4094	3434	3210	3217	4246	3874	3528	3896	3446	6979	120	308	220	216
gene-LOC118274288|LOC118274288	184	887	104	54	12	16	12	4	0	18	0	0	10	16	20	16	272	470	327	313
gene-LOC118274015|LOC118274015	383	441	271	14	14	0	14	4	0	14	0	0	4	0	0	32	156	52	148	218
gene-LOC118274014|LOC118274014	1485	3411	1227	7352	1913	2191	2290	2181	2011	1949	2692	2374	2398	2434	2231	5408	594	447	382	340
gene-LOC118274016|LOC118274016	24748	30886	26270	118166	28850	28014	34685	29503	30967	28007	36254	36875	32189	36773	32336	47993	20262	11822	15540	19099
gene-LOC118274244|LOC118274244	0	0	0	1544	359	440	498	393	451	348	373	336	357	449	454	1640	24	12	14	4
gene-LOC118274405|LOC118274405	202	202	234	12375	3287	5839	4256	3906	3341	3597	4756	4077	3616	4079	3805	9562	114	156	158	211
gene-LOC118274261|LOC118274261	125812	86549	25905	16025	4170	4134	5145	4582	4874	4083	5481	5085	4945	4772	4343	6984	58752	73360	51838	25191
gene-LOC118274256|LOC118274256	3947	5001	4321	111673	27197	22614	34169	27073	26251	26009	38373	35517	28557	37079	28651	37333	1603	1876	2207	1697
gene-LOC118274262|LOC118274262	1021	1624	1009	48717	12099	12949	15950	13136	13712	12603	16082	15570	14615	16443	12484	19817	1025	1540	1431	1179
gene-LOC118274263|LOC118274263	344	464	260	17904	4346	6948	6075	5523	5261	5392	7306	6772	6025	6072	5230	9177	190	552	486	276
gene-LOC118274267|LOC118274267	455	1405	149	2117	533	651	744	641	608	502	773	692	760	742	575	544	60	152	126	158
gene-LOC118274258|LOC118274258	3392	4850	4231	61434	15075	14011	19817	15715	16587	14883	20161	19609	16810	20039	16402	46843	1139	1907	1660	1358
gene-LOC118274404|LOC118274404	3302	4382	3785	52960	12436	12293	16788	13181	13679	12687	17416	16720	14472	17308	14175	23841	1211	1871	1726	1251
gene-LOC118274406|LOC118274406	66889	82733	69173	1026408	272395	354361	359044	310142	298931	270574	345166	314126	306615	330035	286451	929447	123098	93273	96319	111346
gene-LOC118274241|LOC118274241	697	1223	765	28635	7417	9341	9387	8204	7913	7610	9572	9306	8772	9502	7820	15640	817	1687	1789	1144
gene-LOC118274009|LOC118274009	728	963	834	27909	7448	10934	9743	8837	7724	7480	10487	9544	8514	9334	7914	22148	612	843	722	759
gene-LOC118274173|LOC118274173	3197	3485	2685	36271	9375	12611	12164	10564	9810	8982	12292	11828	10494	11034	10117	11832	2816	3269	3682	3892
gene-LOC118273983|LOC118273983	18775	22317	19310	147045	38425	44665	46800	40953	38457	40350	50993	51306	46318	48077	40498	91100	17928	29535	29049	25817
gene-LOC118274059|LOC118274059	4	20	5	162	53	63	80	42	58	37	56	48	58	65	59	91	18	4	7	6
gene-LOC118274087|LOC118274087	0	24	0	63	8	25	0	20	22	11	27	26	0	28	24	0	0	16	16	8
gene-LOC118274042|LOC118274042	234	291	213	40467	9810	9059	11969	9872	10327	10023	13347	13298	12218	12790	10563	13657	169	397	384	311
gene-LOC118274041|LOC118274041	496	263	629	629	137	156	182	206	169	148	177	206	182	217	216	748	328	200	236	398
gene-LOC126913068|LOC126913068	31985	30385	111061	8	0	5	0	0	0	0	0	0	0	0	0	8	44848	44207	40982	74503
gene-LOC118274155|LOC118274155	590602	325907	1011857	65	19	8	40	20	22	12	0	21	7	34	13	28	339567	150648	185368	271568
gene-LOC118274385|LOC118274385	0	0	0	37	0	8	16	0	0	12	16	0	7	5	10	24	0	0	0	0
gene-LOC118274260|LOC118274260	717	684	923	2125	475	598	669	619	598	438	596	507	550	734	567	1765	562	983	1368	846
gene-LOC118274090|LOC118274090	2662	3753	2168	96216	24888	25620	30995	25667	25549	24423	31091	30742	29492	30114	26186	55803	2532	3055	2982	3280
gene-LOC118274092|LOC118274092	708	1042	974	18761	5425	11269	6249	7228	4896	5176	8314	6692	5789	6523	5656	32907	964	973	827	1325
gene-LOC118274091|LOC118274091	813	1209	1206	12856	3788	6803	4869	4599	3657	4029	5755	4754	4332	5077	3870	14047	586	780	680	795
gene-LOC118274089|LOC118274089	1275	2051	1763	64654	16096	18427	21617	18281	19051	16753	21667	21477	19405	20579	17862	26268	1171	1960	2042	1502
gene-LOC118274049|LOC118274049	1998	2566	2868	60743	15899	28229	21629	20076	17431	17649	23206	20494	19053	20822	17934	49331	2418	2603	2341	2471
gene-LOC118274047|LOC118274047	1021	2379	959	33369	8674	12397	12082	10573	9852	8979	12088	11226	9927	11398	8935	32230	800	1943	1193	803
gene-LOC118274048|LOC118274048	1387	1556	921	45588	11778	17463	15879	14026	12764	11430	15002	14376	13006	14768	12812	22443	1309	2606	2195	1824
gene-LOC118274045|LOC118274045	3135	4625	3828	126489	31222	39395	40311	35448	35231	34705	45986	43898	39702	41311	35844	46002	2219	2988	2582	1853
gene-LOC118274046|LOC118274046	990	1550	873	31081	8259	12154	11389	9434	8672	7718	10613	10358	8752	10600	8300	34960	387	785	670	367
gene-LOC118274044|LOC118274044	773	1069	786	17199	4889	9235	6406	6486	5379	5018	7220	5965	5743	5829	5480	32404	1173	1120	1025	1278
gene-LOC118274043|LOC118274043	3244	4159	3354	35066	8596	12759	11708	10242	9949	9503	12575	11725	10508	11596	10455	22418	3408	3829	3337	3320
gene-LOC126912928|LOC126912928	50	59	100	1	1	0	1	5	6	1	1	1	1	2	1	5	15	15	25	31
gene-LOC126912929|LOC126912929	67	110	141	2	0	3	0	0	0	2	0	2	2	2	0	0	37	57	85	77
gene-LOC126913069|LOC126913069	16678	4639	41812	0	0	0	0	0	0	0	0	0	0	0	0	0	19103	10170	11505	23449
gene-LOC126913070|LOC126913070	140	110	489	0	0	0	0	0	0	0	0	0	0	0	0	0	101	7	12	160
gene-LOC118274386|LOC118274386	121131	71278	343732	0	0	0	0	0	0	0	4	6	0	0	0	0	114121	61082	77700	147450
gene-LOC126913071|LOC126913071	382	96	805	0	0	0	0	0	0	0	0	0	0	0	0	0	205	74	118	476
gene-LOC126913066|LOC126913066	120563	27857	182950	0	0	0	0	0	0	0	0	0	0	0	0	10	58378	12977	14432	45529
gene-LOC126913067|LOC126913067	503	910	1768	0	0	0	0	0	0	0	0	0	0	4	0	0	1160	533	797	1075
gene-LOC118274156|LOC118274156	309902	107921	716209	71	21	8	20	8	17	5	2	8	0	24	12	16	231361	113327	158708	197460
gene-LOC126913057|LOC126913057	10662	4517	16858	2	0	0	0	0	3	0	0	0	0	0	0	0	5545	3952	4028	4954
gene-LOC126913058|LOC126913058	13745	7360	26962	0	0	0	0	0	0	0	0	0	0	0	0	0	8206	3441	4191	6037
gene-LOC118274158|LOC118274158	26	0	95	0	4	0	0	0	0	0	0	0	0	0	0	0	39	34	16	48
gene-LOC118273958|LOC118273958	1983	2489	2519	9592	2453	3271	3246	2709	2782	2203	2892	2813	2286	2953	2539	8226	2710	3204	2942	3096
gene-LOC118274216|LOC118274216	3	3	0	159	34	16	36	18	37	29	33	36	72	29	53	38	9	3	10	9
gene-LOC118273995|LOC118273995	975	1281	1279	14405	3822	8711	5664	5915	4391	4329	5646	4946	4326	4856	4340	24897	1616	1604	1381	1664
gene-LOC118273994|LOC118273994	15743	22051	13751	571570	149562	190732	192476	169221	158089	151790	201536	197577	172214	192134	158700	645098	9038	15295	12840	10628
gene-LOC118274219|LOC118274219	46741	52256	40520	819800	235227	349492	295283	293155	251906	203488	288890	261195	242782	274248	251500	2106580	64430	51972	53824	68714
gene-LOC118273967|LOC118273967	2005	3276	1881	46887	11745	12954	15218	13105	13538	12305	16128	15442	14190	14418	12554	26221	1175	4135	2078	1598
gene-LOC118274056|LOC118274056	18	61	4	31	5	11	11	22	2	0	14	21	11	4	0	28	7	5	58	51
gene-LOC118273947|LOC118273947	2205	3161	1625	26518	6674	5522	7973	6506	6875	6699	9332	8460	8061	8113	6981	7239	925	1066	1495	1009
gene-LOC118273948|LOC118273948	747	1201	926	39987	10218	13955	13144	11693	11270	11134	15091	14012	13025	13277	11102	20026	814	953	920	1513
gene-LOC118274099|LOC118274099	5910	3834	20639	0	0	0	0	0	0	0	0	0	0	0	0	0	4310	6600	7844	7772
gene-LOC118274103|LOC118274103	1672	2235	1815	26	0	30	8	5	10	0	0	6	0	7	0	138	3645	3452	3608	2541
gene-LOC118274100|LOC118274100	7365	13498	11423	0	0	0	0	0	0	0	0	0	0	0	0	0	7346	7118	8279	6689
gene-LOC118274101|LOC118274101	5146	4675	5798	0	0	0	0	0	0	0	0	0	0	0	0	0	2986	3268	5021	3953
gene-LOC118273950|LOC118273950	1285	1080	5173	0	0	0	0	0	0	0	12	0	0	0	0	0	2332	1030	845	2374
gene-LOC118274381|LOC118274381	1757	880	2405	3	0	0	0	4	0	0	0	0	0	0	0	9	1092	2764	1468	1239
gene-LOC118274121|LOC118274121	498	655	2473	0	0	0	0	0	0	0	0	0	0	0	0	0	1047	1763	1091	1499
gene-LOC126913061|LOC126913061	11	3	9	195	50	41	54	52	46	48	77	50	40	63	67	98	3	6	2	1
gene-LOC126913062|LOC126913062	29	11	5	78	19	19	23	23	16	19	21	25	19	24	23	23	6	8	4	15
gene-LOC118274411|LOC118274411	17	35	0	69	42	22	26	22	12	24	46	12	28	6	25	30	13	13	17	0
gene-LOC118274409|LOC118274409	69279	77322	96964	106	36	46	73	82	19	26	42	55	36	17	60	51	63937	102805	88865	68339
gene-LOC118274410|LOC118274410	2080	1328	4957	20	3	8	0	13	13	7	9	6	16	10	3	44	1331	626	861	1185
gene-LOC126913063|LOC126913063	1799	1184	4392	4	0	3	3	0	5	1	3	5	0	4	2	27	1322	612	1040	849
gene-LOC118274408|LOC118274408	2970	1855	6390	57	8	8	4	18	0	6	16	8	14	16	18	14	2205	314	310	1355
gene-LOC118274399|LOC118274399	1416	1517	1493	73120	18776	19588	22157	19729	18851	18600	23170	23665	20800	23603	19059	26886	1232	1975	1807	1461
gene-LOC118274402|LOC118274402	474	306	452	29	0	10	12	0	0	7	10	6	0	0	8	20	1835	217	324	1000
gene-LOC118274151|LOC118274151	2478	2641	2691	20129	5399	5539	6348	5126	5773	5357	7005	6821	5852	6754	5864	11508	1801	1548	1715	1855
gene-LOC118274369|LOC118274369	122	0	0	0	0	0	0	0	0	0	0	0	0	0	0	0	0	0	4	0
gene-LOC118273899|LOC118273899	3654	5825	3162	52197	13078	13917	16870	14691	13773	14520	18065	17994	16528	16524	13878	21308	2520	4029	4236	3221
gene-LOC118274040|LOC118274040	0	0	0	823	204	125	244	166	160	109	219	273	166	230	187	22	0	0	0	0
gene-LOC118274025|LOC118274025	6	8	0	1053	257	369	336	294	233	357	470	462	333	372	324	1538	15	22	14	16
gene-LOC118273900|LOC118273900	311	1493	264	22964	5926	8350	7252	6739	6354	6287	8276	7469	6650	7310	6206	8439	1157	1619	1285	763
gene-LOC118274213|LOC118274213	58156	68320	50916	789907	212427	265872	267933	242430	233452	207197	273731	252676	240715	259007	223702	1384322	69294	53713	61625	62987
gene-LOC118274026|LOC118274026	82	18	0	8	0	0	0	0	0	0	0	0	0	0	0	0	13	24	6	0
gene-LOC118274363|LOC118274363	0	0	0	68	0	33	0	0	28	0	16	8	6	45	13	0	0	0	0	0
gene-LOC118274111|LOC118274111	0	5	0	105	26	36	28	41	25	36	23	28	24	28	16	44	0	16	0	0
gene-LOC126912796|LOC126912796	44	11	40	47	5	20	4	10	6	5	19	14	6	10	9	38	12	12	11	12
gene-LOC118274057|LOC118274057	8	20	120	34	13	27	0	10	11	10	25	11	15	40	0	35	14	16	11	22
gene-LOC118273970|LOC118273970	2633	3147	2224	42511	10978	9381	13033	10777	11361	11074	13988	14264	13405	13314	11079	14927	2326	3144	2815	2027
gene-LOC118274063|LOC118274063	624	957	538	50	10	20	4	6	16	22	8	0	16	12	12	26	512	573	398	596
gene-LOC118273972|LOC118273972	11742	12545	11098	177536	44342	46752	61014	48774	49604	46898	59410	57355	54676	57730	46067	40166	6306	9824	10637	8168
gene-LOC126912795|LOC126912795	2	0	0	170	42	30	46	66	41	43	65	47	50	58	48	17	0	12	0	0
gene-LOC118274112|LOC118274112	175	180	78	3691	992	1435	1484	1228	1182	1033	1466	1236	1105	1285	1354	5235	159	146	161	157
gene-LOC118274171|LOC118274171	1029	922	1104	2327	560	683	674	747	813	620	874	849	774	752	557	499	742	893	564	694
gene-LOC118274072|LOC118274072	20	46	7	187	40	55	54	32	56	40	53	38	55	60	53	41	4	22	46	10
gene-LOC118274117|LOC118274117	8	30	24	176	64	36	56	63	39	65	53	30	63	63	68	250	26	128	69	48
gene-LOC118274307|LOC118274307	414	500	517	479	118	85	109	88	100	170	129	101	139	167	138	193	441	449	459	426
gene-LOC118274274|LOC118274274	698	371	353	443	120	180	179	94	124	156	143	143	189	161	150	321	773	108	192	397
gene-LOC118273993|LOC118273993	5723	5334	5440	51484	14014	13799	15791	13353	13211	14240	17451	16670	16797	16507	14682	22473	5477	3982	3929	5144
gene-LOC118274064|LOC118274064	585	497	573	4574	1110	1289	1406	1318	1269	1180	1195	1203	1178	1368	1059	1931	372	758	867	742
gene-LOC126912799|LOC126912799	4	1	6	109	22	12	31	26	26	25	34	24	28	28	23	46	1	2	1	2
gene-LOC118273963|LOC118273963	2329	3173	2308	41217	10637	11612	13890	11331	11221	11268	15128	14061	13277	13655	11148	11261	1593	1708	1549	2018
gene-LOC118274174|LOC118274174	1930	2635	1905	35453	8668	11456	11573	10150	9630	10153	12494	12172	11097	11726	10517	18115	1529	2123	1736	1798
gene-LOC118274359|LOC118274359	4299	5545	4582	39615	9956	10205	13379	10570	10848	10436	13476	13425	12422	12350	10617	15861	4693	7489	6818	5513
gene-LOC118274207|LOC118274207	1926	2485	1868	8403	2244	3823	3291	2861	2572	2622	3232	3159	2842	2944	2500	11318	1043	1773	1210	1142
gene-LOC118274358|LOC118274358	456	656	457	11668	2885	2554	3577	2875	3064	2950	3594	3648	3378	3472	3093	558	462	712	805	448
gene-LOC118274164|LOC118274164	4627	5309	1290	20043	4841	5456	6146	5259	5489	5162	6270	6349	5821	6295	5593	1345	1665	362	290	452
gene-LOC118274356|LOC118274356	835	549	42	22659	6767	8607	7910	7291	6609	6166	7748	7697	6952	7317	6193	12717	204	739	780	202
gene-LOC118274161|LOC118274161	227	262	250	12677	3083	3077	3920	3206	3204	3025	4050	3922	3577	4094	3288	5753	104	181	158	144
gene-LOC118274163|LOC118274163	2731	3754	2343	34250	8773	10298	11726	9944	9752	8624	11775	11443	10598	11529	9646	25447	2728	3200	3006	2852
gene-LOC118274162|LOC118274162	251	474	302	11609	2899	3343	3771	3202	3170	2971	3719	3539	3444	3752	3079	11942	215	382	319	290
gene-LOC118274160|LOC118274160	1953	2865	1293	58954	14612	18516	18985	16697	16229	15632	20437	19270	17373	19173	16548	46851	1719	2012	2314	1906
gene-LOC118274354|LOC118274354	1106	1112	1129	19316	4831	4632	6212	5416	5613	4890	6417	6228	5885	6148	5226	9969	706	738	915	687
gene-LOC118274159|LOC118274159	976	1009	686	12655	3364	3256	4155	3757	3756	3105	4204	4300	3815	4089	3389	6157	204	266	340	280
gene-LOC118273961|LOC118273961	613	546	926	7359	1609	1304	2041	1859	1908	1898	2374	2173	1943	2329	1958	194	78	72	169	67
gene-LOC118262678|LOC118262678	14	10	6	192	47	40	77	66	43	90	57	66	50	64	50	45	10	4	23	5
gene-LOC118273896|LOC118273896	2439	2747	2612	52675	12878	13817	16676	13631	14628	12329	15528	15627	14741	16581	13618	15531	1121	1290	1117	1301
gene-LOC126913078|LOC126913078	6	18	3	1189	307	240	461	394	313	263	478	295	339	409	313	276	8	11	12	2
gene-LOC126913079|LOC126913079	83	106	55	592	183	127	134	197	171	195	252	228	199	158	146	462	61	147	214	104
gene-LOC118273924|LOC118273924	771	1749	208	21226	5558	8735	9088	8156	7391	5519	7635	7119	6518	7065	5621	24658	1755	2937	2556	1638
gene-LOC118273925|LOC118273925	145	76	142	176	25	67	46	52	48	32	72	50	43	45	56	40	104	58	54	68
gene-LOC118273987|LOC118273987	2309	3477	1725	44920	12108	16661	16356	14428	12965	12452	16256	16184	14052	15230	13747	16261	1860	2123	2235	2076
gene-LOC118274078|LOC118274078	9	0	0	68	24	24	10	33	12	19	18	26	19	20	0	10	0	0	0	0
gene-LOC126912832|LOC126912832	319	515	204	7721	1978	2217	2384	2055	2249	1977	2461	2469	2353	2681	1972	1023	200	312	356	257
gene-LOC118274058|LOC118274058	887	1130	1054	12679	3328	6787	4525	4730	3246	3690	5878	4209	3643	4036	3565	4584	1221	933	988	1434
gene-LOC118273919|LOC118273919	2909	3103	3153	48166	12196	12733	16695	13144	13811	12588	15704	16257	15061	15862	13235	24473	2120	2359	2092	1801
gene-LOC118274217|LOC118274217	25098	68496	356	0	0	0	0	0	0	0	0	0	3	4	0	0	1234	1874	2115	1323
gene-LOC118273979|LOC118273979	2148	3069	1890	178	78	62	73	70	79	62	110	99	87	75	54	146	1722	2945	2999	2224
gene-LOC118273978|LOC118273978	1056	1597	1198	11557	2827	2731	3634	2888	3005	3065	4034	3889	3724	3912	3018	5555	727	1247	1072	737
gene-LOC118273929|LOC118273929	10844	14283	9260	244648	60776	63880	76419	64316	61736	62218	78785	78893	70390	77407	65542	55763	8149	13671	14138	10845
gene-LOC118273920|LOC118273920	15636	12896	2258	188105	44630	32990	56022	44866	48281	43066	57446	57586	52273	61044	50758	20177	2665	3718	5326	1740
gene-LOC118273999|LOC118273999	0	0	0	33	0	0	0	0	0	10	7	9	18	6	3	50	0	0	0	0
gene-LOC118273349|LOC118273349	0	0	0	115	35	17	61	27	35	28	63	56	29	56	28	19	0	0	0	0
gene-LOC118274175|LOC118274175	11310	22174	6725	51	17	34	26	5	20	24	10	40	16	18	18	16	31142	60339	80579	45164
gene-LOC118274094|LOC118274094	14819	7892	19662	0	0	8	0	0	0	0	0	0	0	0	0	0	12210	9377	10501	15227
gene-LOC118274249|LOC118274249	22	24	69	11	0	0	0	0	0	0	0	0	0	25	0	0	47	53	61	72
gene-LOC118267535|LOC118267535	0	0	0	903	224	267	274	263	162	204	260	274	210	282	247	2718	2	2	0	3
gene-LOC118278919|LOC118278919	3	3	4	741	187	140	219	176	136	133	253	199	159	259	198	165	4	3	3	4
gene-LOC118274251|LOC118274251	22	14	36	160	51	35	68	25	35	44	46	34	36	36	51	131	7	29	34	28
gene-LOC118274125|LOC118274125	1445	1669	1363	36337	9325	10797	10911	10209	8917	9521	11666	12130	10869	11497	9648	13205	2304	2562	2793	2524
gene-LOC118281523|LOC118281523	32	28	52	458	103	72	149	99	97	144	143	128	146	133	103	26	20	13	11	4
gene-LOC118274095|LOC118274095	89	141	231	18	0	0	9	10	0	0	0	7	0	19	0	22	52	24	10	36
gene-LOC118273985|LOC118273985	69	49	79	294	91	96	115	88	73	69	71	140	96	95	68	270	52	82	73	38
gene-LOC126912821|LOC126912821	8	0	8	66	33	18	15	20	15	13	20	10	15	15	22	52	7	3	4	5
gene-LOC126912838|LOC126912838	1	4	2	737	152	142	245	201	177	161	242	217	204	254	200	397	0	0	0	0
gene-LOC118274145|LOC118274145	6794	8721	6123	35083	9039	10035	11859	10134	9795	9006	11471	11057	10635	10923	9625	12305	8380	11917	12153	9553
gene-LOC118274104|LOC118274104	0	0	9	40	6	15	9	4	8	0	14	24	10	6	18	14	3	0	0	2
gene-LOC118274146|LOC118274146	628	763	681	19046	4764	5072	6464	5571	5351	4624	6290	6267	6062	6338	4983	5064	359	671	604	485
gene-LOC118273800|LOC118273800	5260	6730	6081	3765	924	1285	1483	1284	1164	943	1064	1191	977	1243	1026	1447	3601	1902	1923	3234
gene-LOC126912811|LOC126912811	76	77	70	118	30	9	20	18	17	29	36	25	31	22	14	8	22	41	30	39
gene-LOC118274242|LOC118274242	568	737	567	6568	1771	1642	2046	1849	1691	1659	2410	2433	2148	2084	1815	860	210	238	206	138
gene-LOC118274285|LOC118274285	254	260	136	0	0	0	0	0	0	0	0	0	0	0	0	0	100	44	16	58
gene-LOC118273988|LOC118273988	2030	2612	2124	20338	5228	7684	6763	6279	5182	5444	6883	6454	6038	6454	5631	18850	2957	2213	2111	2908
gene-LOC118274147|LOC118274147	1689	715	5295	7	3	4	0	8	0	0	0	0	0	5	8	2	684	110	196	557
gene-LOC126912822|LOC126912822	13	11	2	282	87	58	105	117	79	109	120	101	149	144	94	494	5	1	33	9
gene-LOC118274148|LOC118274148	3134	4082	2179	0	0	0	0	0	0	0	0	0	0	0	0	0	1315	2300	2544	1574
gene-LOC126912956|LOC126912956	1860	2124	2160	21	0	0	0	0	0	7	0	0	0	8	3	3	268	61	76	154
gene-LOC118274312|LOC118274312	9099	9077	10972	381	112	99	89	109	90	80	163	119	93	145	142	148	1445	276	482	890
gene-LOC118273804|LOC118273804	164	295	119	4626	1144	1632	1452	1299	1354	1249	1511	1484	1445	1487	1186	1435	114	227	246	132
gene-LOC118273803|LOC118273803	1369	2413	1043	10096	2586	2477	3267	2736	2607	2295	3145	3020	2754	3367	2776	4444	1371	2593	3088	1927
gene-LOC118273806|LOC118273806	196	422	302	2718	736	1459	1003	965	659	724	1053	857	808	867	768	16980	246	161	188	260
gene-LOC118273965|LOC118273965	0	0	0	252	40	34	56	54	49	46	59	88	42	69	62	0	0	0	0	0
gene-LOC118274018|LOC118274018	1709	2402	1347	7847	2091	1859	2689	1984	2029	2232	2521	2324	2374	2402	1798	3194	1384	2860	2384	1931
gene-LOC118274131|LOC118274131	1758	2280	1665	25195	7006	9805	8534	7556	6326	6932	9247	8850	8080	8536	7269	10869	1957	4539	4710	3407
gene-LOC126910587|LOC126910587	1642	2335	2096	29521	7878	10058	9824	8827	8040	7661	10792	10129	9020	9762	8353	12341	1936	4255	3973	3365
gene-LOC118274208|LOC118274208	169016	131644	160632	990	211	261	295	216	262	177	286	279	269	301	231	270	135175	37040	40094	89462
gene-LOC118274214|LOC118274214	58198	37894	66100	383	48	46	63	104	72	78	134	92	93	108	100	32	42423	20113	23640	33489
gene-LOC118273964|LOC118273964	19	10	27	731	199	121	212	144	139	141	228	208	135	187	186	38	6	4	0	0
gene-LOC118273966|LOC118273966	752	785	623	9841	2411	2594	3151	2508	2555	2349	2853	3128	2475	3043	2401	1762	568	667	589	601
gene-LOC118273801|LOC118273801	10337	8033	10266	41459	10859	12942	13907	11429	11659	11989	15738	15360	13647	13651	11581	7061	7145	2415	3049	5022
gene-LOC118273809|LOC118273809	19	56	21	81	12	20	29	33	30	40	28	21	28	28	22	10	0	0	0	5
gene-LOC118273811|LOC118273811	170	295	176	5759	1569	1329	1884	1528	1720	1299	1951	2056	1980	2138	1528	928	110	232	240	118
gene-LOC118273814|LOC118273814	1022	1213	707	324	76	96	84	112	122	67	103	78	107	112	87	74	412	580	476	448
gene-LOC118273812|LOC118273812	9	14	10	31	0	0	30	14	12	0	24	19	6	12	8	0	0	0	0	0
gene-LOC118273815|LOC118273815	199	273	126	4508	1187	1158	1609	1429	1440	1039	1597	1432	1471	1339	1241	1774	148	347	283	172
gene-LOC118273816|LOC118273816	154	270	170	6042	1536	1507	1950	1666	1560	1545	1977	1890	1724	1843	1493	1323	106	240	231	154
gene-LOC126912653|LOC126912653	0	0	0	25	0	0	16	0	0	0	0	0	0	0	0	6	52	8	9	5
gene-LOC118273817|LOC118273817	1440	1442	1266	19690	4982	4558	5964	5244	5173	4881	6257	6388	5506	6430	5615	7690	810	1076	1267	1106
gene-LOC118266235|LOC118266235	0	0	0	81	17	17	11	16	6	18	15	32	12	21	12	16	0	0	0	0
gene-LOC118270193|LOC118270193	0	0	0	24	10	4	13	13	4	14	6	7	11	8	4	12	0	0	0	0
gene-LOC118273960|LOC118273960	2552	3371	2714	166	33	30	59	34	14	37	35	55	70	42	26	126	1246	2530	2238	1986
gene-LOC126913076|LOC126913076	10	168	37	25	3	7	10	9	2	1	9	6	2	19	6	45	110	241	224	152
gene-LOC118273902|LOC118273902	7748	9729	7367	52926	13135	12717	16188	13809	13680	13652	16806	16703	15447	16889	13928	6976	7501	7826	8406	8875
gene-LOC118274144|LOC118274144	328	669	387	11402	2860	2538	3233	2680	2900	3211	4279	4030	3632	3726	2936	2613	236	464	478	240
gene-LOC118274304|LOC118274304	39	48	22	3753	890	895	1059	922	1035	827	1096	1173	1028	1228	895	1606	16	65	72	21
gene-LOC118274306|LOC118274306	1187	1360	1278	7832	2041	2340	2656	2266	2104	2318	2904	2811	2335	2668	2196	6948	1008	847	974	1139
gene-LOC118274114|LOC118274114	0	0	0	148	36	46	56	41	44	31	48	52	36	41	38	112	0	0	0	0
gene-LOC118273959|LOC118273959	600	771	830	77	24	16	22	22	27	0	23	32	16	48	18	8	262	60	116	140
gene-LOC118273935|LOC118273935	5	0	0	258	62	109	64	86	46	76	50	74	99	79	42	637	0	0	0	0
gene-LOC118273936|LOC118273936	1752	2877	1924	76658	18689	21042	24946	20902	21014	20530	26597	26742	23798	23926	19833	25742	1903	3652	3302	2202
gene-LOC118273903|LOC118273903	797	994	934	11385	2938	3667	3750	2920	3202	3200	3996	3567	3452	3622	3331	1697	414	412	368	442
gene-LOC118274247|LOC118274247	415	638	457	12217	3138	3632	4075	3368	3424	3054	3880	3923	3497	4108	3440	14118	415	427	476	399
gene-LOC118273986|LOC118273986	565	688	425	14944	3644	3196	4983	3619	3743	3792	5309	4614	4429	5328	3794	2238	310	483	389	326
gene-LOC118274296|LOC118274296	1450	1921	1143	38422	10307	14008	13646	11951	10738	9561	13578	12771	11196	13368	11002	27628	775	951	752	674
gene-LOC118274297|LOC118274297	505	712	555	18774	4972	6810	6609	5771	5319	5017	6747	6084	5794	5986	5295	19132	382	613	586	431
gene-LOC118274302|LOC118274302	534	770	542	8369	2278	3885	2997	2523	2395	2524	3282	3072	2592	2733	2338	2698	370	547	456	452
gene-LOC118274301|LOC118274301	560	829	410	20598	5508	7644	7025	6489	6117	5157	7094	6584	6168	6663	5974	12566	1205	2335	2048	1662
gene-LOC118274303|LOC118274303	449	707	573	20007	5024	5173	6420	5365	5416	5432	6440	6249	6026	6543	5711	3949	555	706	890	707
gene-LOC118274305|LOC118274305	62	70	42	17	0	6	9	8	13	0	18	7	0	11	0	51	0	4	0	5
gene-LOC118274023|LOC118274023	22	36	20	575	202	160	143	140	132	168	215	218	183	180	143	267	10	24	22	44
gene-LOC118273956|LOC118273956	2505	3505	2755	69527	17484	17582	22538	19117	19513	18793	23201	23381	21419	22816	19346	9286	1993	2489	2295	2136
gene-LOC118273953|LOC118273953	1462	1891	1417	27284	6973	6962	8316	7257	7290	6824	9077	8953	8158	8813	7282	13685	1593	2070	2343	2008
gene-LOC118273955|LOC118273955	225146	238919	177083	23	12	7	0	0	10	0	0	0	0	0	12	0	161169	231248	217723	230000
gene-LOC118274106|LOC118274106	71	237	9	615	120	158	139	101	124	165	189	210	151	159	119	28	0	0	0	5
gene-LOC118274181|LOC118274181	4903	4828	3998	0	0	0	0	0	0	0	0	0	0	4	0	0	2511	3053	7720	13419
gene-LOC126912544|LOC126912544	25	91	52	29	10	12	8	5	6	8	10	9	20	9	9	4	70	43	24	56
gene-LOC118274152|LOC118274152	88	108	220	4	5	12	9	0	0	5	0	0	0	3	5	20	50	0	9	12
gene-LOC126912962|LOC126912962	26	22	6	91	27	32	46	23	23	24	33	22	20	43	24	15	33	11	7	17
gene-LOC118274182|LOC118274182	3	3	2	46	14	4	6	14	2	7	8	7	10	9	7	83	8	4	2	1
gene-LOC118270499|LOC118270499	12	17	11	462	91	97	138	129	121	90	108	97	79	142	82	34	11	17	15	0
gene-LOC118265650|LOC118265650	0	16	0	846	238	362	294	245	217	209	260	286	245	258	192	562	27	35	26	30
gene-LOC118274185|LOC118274185	0	0	9	8	0	0	0	0	0	0	0	0	0	0	0	0	0	30	32	22
gene-LOC118274294|LOC118274294	6	28	26	385	92	114	182	117	139	112	152	102	122	162	99	75	5	5	18	0
gene-LOC126912543|LOC126912543	1	4	2	1142	287	377	376	358	332	255	370	359	326	429	294	1055	33	56	66	62
gene-LOC118273946|LOC118273946	460	538	527	17721	4594	6340	5864	5502	4636	4503	6392	5722	5071	6111	5270	28431	352	439	459	435
gene-LOC118273945|LOC118273945	254	176	244	1334	389	421	457	447	399	298	436	334	358	505	361	1389	134	239	245	239
gene-LOC118273944|LOC118273944	9351	8385	7663	11455	2643	3255	4015	3294	3153	2804	3444	3531	2988	3555	3159	1062	7899	7744	3304	8363
gene-LOC118273942|LOC118273942	133	172	92	4804	1352	1313	1645	1378	1460	1362	1746	1761	1509	1619	1434	2966	64	97	135	34
gene-LOC118273982|LOC118273982	2690	3938	2515	53101	14140	15291	18179	15087	14753	13544	17666	17559	16157	17337	15238	31638	3267	7466	6497	4698
gene-LOC126912571|LOC126912571	0	5	13	41	17	14	6	11	9	11	15	13	9	10	8	10	0	2	0	0
gene-LOC118274172|LOC118274172	0	0	0	39	8	4	10	3	6	6	6	0	17	5	8	4	0	0	0	0
gene-LOC118274067|LOC118274067	537	696	363	42315	10180	10431	14302	11480	11679	12272	16357	15558	14334	14496	11154	8230	274	682	761	314
gene-LOC118273991|LOC118273991	25686	28694	23043	561475	158752	223014	203079	201264	162738	145941	197874	173589	176414	194024	175824	1943350	31564	25640	25467	34401
gene-LOC118274252|LOC118274252	100	114	106	10247	2787	4355	3746	3313	2721	2854	3774	3451	2980	3726	3206	6545	76	54	68	50
gene-LOC126912572|LOC126912572	3	5	16	47	22	10	19	13	21	14	20	14	21	31	16	17	12	7	4	3
gene-LOC118263799|LOC118263799	0	4	11	610	154	165	233	169	154	121	147	130	134	227	183	1080	0	0	0	0
gene-LOC118274178|LOC118274178	1263	1933	762	1553	378	356	423	376	523	430	524	387	396	460	412	499	991	1635	1540	606
gene-LOC126912505|LOC126912505	11	16	4	139	27	15	34	34	23	21	40	32	28	38	36	19	34	34	4	9
gene-LOC118274322|LOC118274322	14	9	4	382	103	88	137	102	76	90	151	120	133	128	106	54	2	14	20	4
gene-LOC126912561|LOC126912561	13	18	13	451	136	113	166	96	157	113	182	153	115	144	127	126	16	12	30	13
gene-LOC118274055|LOC118274055	27	16	0	10	0	0	0	0	0	0	0	4	0	12	0	0	22	22	12	14
gene-LOC126912968|LOC126912968	9	19	12	124	36	20	34	38	25	38	30	35	49	49	32	1	8	21	19	15
gene-LOC118273989|LOC118273989	1957	2568	2980	91	18	44	62	30	26	14	26	22	26	44	22	68	916	364	355	344
gene-LOC118274253|LOC118274253	6	8	10	42	14	10	12	13	0	17	33	26	14	16	15	48	0	0	0	0
gene-LOC118274254|LOC118274254	794	890	910	12017	2936	2864	4270	3043	3500	3063	3783	3449	3218	4016	3148	6942	525	750	795	500
gene-LOC118274324|LOC118274324	305	422	340	67	10	29	12	48	19	26	38	70	15	22	6	46	85	0	27	12
gene-LOC118274075|LOC118274075	3146	3799	4387	52	9	4	2	4	14	0	3	0	3	13	11	9	264	292	280	354
gene-LOC118273984|LOC118273984	10	8	16	904	191	273	257	191	267	210	258	242	264	256	255	478	8	6	0	0
gene-LOC118274000|LOC118274000	5649	6455	5278	58536	16098	25685	21154	19088	17184	17344	21318	18826	18437	19483	17615	54600	6075	8689	8981	8479
gene-LOC118273909|LOC118273909	7406	8225	7580	40230	9662	9912	12515	10283	10611	9880	13483	13112	11654	13444	10621	16705	7587	4159	4497	7588
gene-LOC118274118|LOC118274118	7516	8171	6368	7902	1907	2132	2542	2359	2131	2173	2920	2535	2574	2719	2368	1628	5179	2573	2686	4741
gene-LOC118274234|LOC118274234	8646	7573	7315	37856	10856	17475	15067	14252	11648	10727	15021	13975	12260	13554	11547	62928	12619	9182	9340	13324
gene-LOC118274233|LOC118274233	0	15	5	6176	1661	3208	2358	2333	1722	1788	2217	2191	1800	2253	1913	4852	8	44	72	52
gene-LOC118274062|LOC118274062	1042	1181	1144	10559	2763	2478	3672	3004	3106	2513	3349	3125	2981	3320	3016	2715	474	777	862	792
gene-LOC118274084|LOC118274084	540	942	555	7326	1792	1370	2199	1994	2016	1804	2387	2317	2427	2220	1758	461	287	901	977	458
gene-LOC118274212|LOC118274212	375	415	284	31372	7970	8550	10573	9629	8744	8215	10309	10189	9942	10526	8238	16901	177	440	370	241
gene-LOC118274123|LOC118274123	5	17	22	846	202	343	310	363	245	200	260	238	182	298	262	115	8	46	34	32
gene-LOC118274224|LOC118274224	466	643	354	7597	1784	1863	2493	2159	2132	1826	2454	2606	2120	2652	2077	1069	230	517	424	327
gene-LOC118273969|LOC118273969	641	1173	839	14011	3336	5157	5007	4241	4366	4039	5155	5035	4442	4286	3931	9918	613	701	535	491
gene-LOC126913077|LOC126913077	1714	3203	2233	61201	14476	17514	20512	16950	16916	15697	21255	19840	17294	20440	16933	31319	804	1991	1412	746
gene-LOC118274133|LOC118274133	32	66	28	55	36	21	51	26	23	24	34	36	18	18	20	17	12	56	50	20
gene-LOC118273938|LOC118273938	111572	111935	106148	150651	38669	41706	49377	39779	40448	41439	54249	52642	47794	48881	41966	90286	81706	56360	67494	84066
gene-LOC118274415|LOC118274415	0	0	0	339	66	117	73	80	81	85	96	92	82	108	87	47	0	0	0	0
gene-LOC118273996|LOC118273996	0	9	5	545	129	155	219	149	169	134	227	173	188	212	231	324	0	5	10	0
gene-LOC118273931|LOC118273931	233	420	66	859	220	262	309	252	219	183	297	234	215	329	252	525	337	693	622	505
gene-LOC118274416|LOC118274416	0	0	0	30	6	8	2	3	4	5	13	5	6	7	5	4	3	2	0	1
gene-LOC118274425|LOC118274425	0	3	0	35	5	6	2	2	3	6	17	7	9	10	6	1	0	0	0	0
gene-LOC118274414|LOC118274414	0	0	0	35	4	6	2	1	3	4	15	4	12	11	7	0	0	0	0	0
gene-LOC118274412|LOC118274412	0	0	0	38	5	6	2	1	2	5	16	6	7	8	5	0	0	0	0	0
gene-LOC126913085|LOC126913085	0	0	0	34	7	6	1	3	3	5	15	6	8	10	5	1	3	0	1	2
gene-LOC118273937|LOC118273937	66579	55773	52489	34	7	0	8	0	10	0	8	0	0	28	0	28	31902	24857	33579	33362
gene-LOC118274222|LOC118274222	785	1354	816	14747	4145	4799	4871	4363	3993	3656	4851	4735	4217	4986	4316	5766	1076	1468	1804	1346
gene-LOC118274180|LOC118274180	1411	1938	1077	16887	4696	5446	5332	4983	4638	4307	5410	5180	5044	5835	4934	5064	1740	2775	2906	2351
gene-LOC118273997|LOC118273997	2229	2683	2156	22399	5551	5261	6995	5733	5732	5973	7626	7582	6970	7336	6416	2233	1085	1649	1711	1445
gene-LOC118274203|LOC118274203	126	302	188	2116	563	867	661	661	540	630	818	689	646	653	622	991	69	262	154	124
gene-LOC118274202|LOC118274202	1468	1682	1757	1773	477	441	488	429	463	416	497	575	430	523	473	194	865	795	843	1203
gene-LOC118273932|LOC118273932	11285	11410	9712	11658	3057	3030	3760	2985	3043	2677	3683	3657	3233	3920	3218	2061	6698	10600	12610	8643
gene-LOC118274008|LOC118274008	4	8	0	336	54	129	110	147	119	82	111	113	100	114	54	330	0	10	4	0
gene-LOC118274007|LOC118274007	21976	25674	20817	183455	47294	54064	58240	49986	47642	50455	64173	63211	55880	59493	50707	79277	14292	14041	15116	16232
gene-LOC118274068|LOC118274068	1973	2542	1738	24	4	0	4	0	8	0	4	0	0	4	8	10	990	1534	2459	1438
gene-LOC118274141|LOC118274141	208	292	202	324	80	52	85	91	79	38	106	72	95	87	89	89	60	162	220	170
gene-LOC118274283|LOC118274283	2485	3653	2583	18	0	4	4	0	0	0	8	4	0	4	8	4	965	1154	1255	1677
gene-LOC118274327|LOC118274327	175	299	239	8447	2130	2144	2633	2104	1969	1948	2562	2722	2125	2659	2311	1310	175	309	299	193
gene-LOC118274077|LOC118274077	316	370	335	7917	1959	2743	2555	2524	2292	1976	2893	2714	2385	2421	2236	6961	204	190	147	161
gene-LOC118274076|LOC118274076	3753	5634	2557	78808	20040	24141	24326	21741	21137	20357	27006	26477	23263	25540	21839	60616	7349	15478	15592	9871
gene-LOC118274074|LOC118274074	1495	1354	1498	9	0	0	8	4	0	0	0	23	5	2	2	8	164	6	12	18
gene-LOC126912979|LOC126912979	8	2	5	250	66	44	70	77	50	60	90	66	61	72	49	8	0	0	2	2
gene-LOC118274020|LOC118274020	21636	22854	29017	50	18	18	28	22	10	10	14	16	18	0	12	14	16703	23130	19170	17614
gene-LOC126913059|LOC126913059	48	0	26	195	54	90	80	79	68	53	54	102	69	59	98	132	14	4	0	0
gene-LOC118273847|LOC118273847	198	234	166	3075	760	913	1034	803	893	961	924	1034	946	1087	877	1383	102	148	148	112
gene-LOC118273860|LOC118273860	0	0	0	129	27	38	21	31	32	37	24	24	49	29	32	53	0	0	0	0
gene-LOC118273853|LOC118273853	488	140	65	295	74	128	147	89	148	91	91	114	114	215	101	342	392	310	1200	304
gene-LOC118274338|LOC118274338	108	27	81	50216	13854	20234	17658	17087	14010	12567	16937	16117	15106	17354	14503	53456	126	124	171	146
gene-LOC126912876|LOC126912876	387	300	151	621	170	195	133	158	102	146	161	153	171	162	193	217	211	143	191	150
gene-LOC118274097|LOC118274097	354	343	391	8122	2586	5370	2988	3423	2214	2572	3985	3208	2901	2806	2622	24618	477	479	491	581
gene-LOC118273822|LOC118273822	465	586	654	604	170	82	237	203	169	132	204	175	160	222	158	228	382	319	337	324
gene-LOC118274186|LOC118274186	541	445	621	12	0	0	0	0	6	10	0	4	0	0	0	0	205	206	218	221
gene-LOC118274278|LOC118274278	15308	17926	15323	370843	91266	77521	109197	92495	96697	82612	112272	110062	99095	114754	102955	263460	15258	26595	33134	22008
gene-LOC118274279|LOC118274279	1046	2616	916	79033	19113	19027	24177	20353	20849	19721	26978	25683	23353	25038	20543	14922	1662	4779	5219	2274
gene-LOC118274280|LOC118274280	2373	3790	2062	63367	15792	15611	19729	16916	17336	15444	21672	20298	18987	20773	17108	30476	1749	4710	4446	2648
gene-LOC118274284|LOC118274284	92	220	54	641	211	217	313	183	202	161	201	244	265	228	183	200	48	96	80	66
gene-LOC118274276|LOC118274276	13671	12774	13942	91698	21269	16196	26635	21583	23593	20866	28117	26518	25278	28647	23754	11404	8189	8890	9880	8161
gene-LOC118273910|LOC118273910	70	119	72	146	37	10	33	25	16	26	33	45	33	54	22	0	104	75	111	71
gene-LOC118273915|LOC118273915	18880	14746	15263	49	24	14	19	23	21	20	14	20	16	20	15	11	9559	1275	1365	2901
gene-LOC118274277|LOC118274277	11144	13277	11282	169871	42314	40826	51520	43941	44591	44060	59285	57191	52513	55686	45752	26419	7288	6419	6748	7182
gene-LOC118274282|LOC118274282	56	157	78	7033	1864	3957	2527	2451	2195	2330	3298	2628	2318	2182	2122	889	162	212	247	164
gene-LOC118273952|LOC118273952	4296	7915	3544	69428	17614	17428	22863	18615	18651	18112	22399	22584	20260	22003	18873	26994	5306	11372	12159	7140
gene-LOC118274022|LOC118274022	12	46	0	18318	5020	5417	4676	4134	3922	6162	8389	7734	6822	6051	5311	7116	0	4	12	0
gene-LOC118273941|LOC118273941	6060	6183	4665	31014	8328	8857	10055	8859	8337	6901	8601	8834	8326	9704	8326	27648	6217	9665	10282	7532
gene-LOC118274066|LOC118274066	206	246	198	19	0	0	13	8	4	0	0	12	0	6	0	5	30	16	80	12
gene-LOC118274396|LOC118274396	3711	5082	3693	116680	27968	22222	33721	25963	26567	29689	39476	38770	33367	37180	30099	42610	2016	4390	4741	2599
gene-LOC118273933|LOC118273933	5299	6059	4370	25318	6443	4973	7711	5978	5874	6558	8865	8881	7365	7836	6572	3952	3450	3085	3728	3459
gene-LOC118274107|LOC118274107	22077	49474	16856	216694	50714	44895	65290	52489	58026	51233	73141	65967	60337	67158	56327	114275	46243	135613	148625	94425
gene-LOC118274054|LOC118274054	0	0	0	2624	629	842	886	830	714	723	930	831	766	773	829	3893	0	0	0	0
gene-LOC118274053|LOC118274053	968	2043	1015	7762	1996	2147	2513	2233	2021	1982	2633	2597	2447	2528	2009	2799	1092	2390	2713	1427
gene-LOC126913060|LOC126913060	0	0	0	34	17	7	17	5	3	7	14	11	17	18	7	24	0	0	0	0
gene-LOC118274050|LOC118274050	17447	17326	16876	123285	28398	19649	36014	27333	28493	28383	38085	37845	33225	38569	31745	15014	7616	7366	9858	8257
gene-LOC118274397|LOC118274397	566	729	763	13576	3636	5266	4982	4162	3940	3550	4785	4330	3873	4610	3595	12991	450	634	798	470
gene-LOC118274003|LOC118274003	822	1070	812	19669	5065	6683	5892	5785	4922	5389	7057	6785	5802	6320	5372	16565	811	1591	1308	1061
gene-LOC118274002|LOC118274002	214	376	325	3566	766	1300	1133	1035	1022	826	1038	1168	1188	1158	863	364	157	283	218	168
gene-LOC118273975|LOC118273975	9355	11570	10006	111348	26702	28805	34637	29076	29824	29647	38998	37629	34961	35501	30693	48044	7917	12271	12876	10347
gene-LOC118274108|LOC118274108	194	326	238	2240	601	595	853	589	608	527	660	824	709	719	526	2260	296	704	581	359
gene-LOC118274109|LOC118274109	689	790	620	51131	13737	18426	17485	15147	14661	14895	19992	18945	16768	17024	15824	16063	417	696	749	449
gene-LOC118274127|LOC118274127	743	1018	995	5907	1663	3120	2111	2098	1712	1766	2800	2224	2133	2023	1954	11973	1074	596	493	956
gene-LOC118274126|LOC118274126	517	889	580	8705	2313	2864	2968	2515	2610	2448	3264	2921	2750	3104	2626	5249	725	1341	1116	899
gene-LOC118274052|LOC118274052	533	733	397	1631	387	381	551	417	354	459	596	566	559	523	465	957	524	793	967	739
gene-LOC118274340|LOC118274340	0	0	0	31	8	4	0	0	7	8	4	6	11	0	16	27	0	0	0	0
gene-LOC118273990|LOC118273990	4333	5224	3759	88035	23030	25275	27980	24188	22996	22710	30232	28394	26428	29946	25329	47278	2866	4647	4347	3906
gene-LOC118274269|LOC118274269	3066	4172	3140	50370	12363	14600	16624	14510	13586	11999	15750	15095	14318	16165	13949	21290	1729	2492	2550	1911
gene-LOC118274272|LOC118274272	692	869	694	12801	3453	5969	4376	3991	3535	3669	4591	4741	4108	4726	3823	13946	540	697	495	493
gene-LOC118274271|LOC118274271	206	406	237	7961	2051	3489	2727	2580	2406	2060	2776	2358	2238	2692	2364	3510	256	443	411	284
gene-LOC118274270|LOC118274270	931	1313	929	6528	1632	2068	2422	1987	1984	1877	2329	2121	2333	2099	1830	3443	522	968	810	540
gene-LOC118273940|LOC118273940	5123	6931	5112	118846	28732	28682	37206	31155	30915	29661	39167	39306	34419	37826	31595	35589	3734	4253	5079	4583
gene-LOC118272496|LOC118272496	836	1445	908	15966	4158	4361	4912	4063	4026	3962	4810	5043	4384	5344	4495	10840	471	1178	1038	530
gene-LOC118272848|LOC118272848	200	284	130	2931	704	911	964	957	744	746	973	926	774	1039	661	3503	150	294	222	312
gene-LOC118272875|LOC118272875	9388	9573	10611	23948	6425	7429	7963	6476	6603	6683	8475	7794	7655	8006	6911	31136	12654	6619	6919	11553
gene-LOC118272463|LOC118272463	898	1288	997	23975	5473	4791	7364	5820	5923	6127	8084	7653	6742	7711	6505	12620	634	1546	1451	931
gene-LOC118272681|LOC118272681	284	698	193	419	133	122	129	160	100	112	245	139	153	148	90	80	72	152	272	220
gene-LOC118272603|LOC118272603	231	202	903	9	0	0	6	0	0	0	8	0	0	0	6	16	176	122	78	98
gene-LOC118272477|LOC118272477	447	507	1020	699	192	229	257	219	208	191	253	233	205	230	263	417	220	139	178	307
gene-LOC118272579|LOC118272579	23247	31408	25199	62585	15141	17805	20826	18035	17611	15527	21755	20506	18716	19788	17372	36474	30414	31474	35752	38439
gene-LOC118272527|LOC118272527	936	1092	889	12732	3216	2898	4166	3359	3286	3137	3693	3674	3482	3967	3593	809	767	1233	1231	770
gene-LOC118266376|LOC118266376	6	8	39	585	181	358	162	272	138	159	323	190	214	175	143	2195	41	21	21	25
gene-LOC118272532|LOC118272532	615	1319	771	596	41	177	75	63	56	131	25	48	47	198	111	144	347	264	319	276
gene-LOC118272641|LOC118272641	366	331	266	128	9	0	20	14	31	40	36	40	32	6	31	21	174	362	490	272
gene-LOC118272828|LOC118272828	1263	2202	1564	17757	4688	5908	5900	5341	4852	5239	6932	6653	5667	5881	5066	15259	997	2045	1212	896
gene-LOC118272827|LOC118272827	2111	4095	2236	3608	629	787	1225	997	936	663	1269	931	906	896	706	2824	969	1729	1410	1262
gene-LOC118272393|LOC118272393	720	719	709	1682	445	424	677	455	501	449	568	547	566	513	449	1346	157	346	235	203
gene-LOC118272832|LOC118272832	2	0	6	271	62	23	61	70	55	70	75	88	61	110	62	245	4	0	17	0
gene-LOC118272580|LOC118272580	992	1260	1219	13526	3900	7175	5010	4771	3647	4064	6278	5204	4337	5073	4582	40671	975	1099	806	999
gene-LOC118272582|LOC118272582	8980	6672	10788	283	86	82	72	54	61	50	106	96	85	107	84	88	5888	6338	5584	8199
gene-LOC118272584|LOC118272584	7378	8398	7651	43082	11032	13854	14253	12985	12065	11618	15475	14571	12755	14437	12277	25481	3683	3872	3029	3536
gene-LOC118272585|LOC118272585	17	8	4	221	36	40	91	77	56	71	54	51	62	67	44	101	0	22	0	0
gene-LOC118272586|LOC118272586	721	813	789	6119	1587	1619	1805	1633	1461	1587	1973	1927	1782	2059	1642	1683	545	1066	785	488
gene-LOC118272587|LOC118272587	4142	5205	4998	91899	23901	29508	30372	26715	24867	25698	32845	31698	27900	30343	25246	62871	3109	3345	3477	3186
gene-LOC118272503|LOC118272503	1137	1170	1457	5623	1294	1657	1940	1595	1557	1377	1793	1855	1677	1740	1551	3913	745	1091	591	611
gene-LOC118272569|LOC118272569	581	822	486	20446	4973	4458	6558	5484	5862	5501	6850	6545	5987	6413	5222	1802	339	841	913	523
gene-LOC118267659|LOC118267659	6	9	10	47	18	7	15	7	7	14	22	22	11	27	16	40	9	35	23	24
gene-LOC118272549|LOC118272549	1577	2016	1465	9336	2437	3262	2813	2752	2432	2861	3342	3141	2909	3143	2777	3377	1372	1147	1267	1451
gene-LOC118272558|LOC118272558	3420	5161	4972	21122	5437	8070	7808	6160	5675	6019	7891	7328	6696	6916	6091	8964	3457	2706	2805	3318
gene-LOC118272530|LOC118272530	10571	17312	15195	27741	7172	8573	9043	8010	7869	7572	10307	9894	8434	9416	7659	23094	8438	12295	8976	7357
gene-LOC118272539|LOC118272539	41924	37514	40315	55576	14485	18602	18556	16355	15101	14631	18481	18088	16967	18700	16140	17314	39181	16798	19520	36752
gene-LOC118272555|LOC118272555	15874	22051	18159	411965	115632	176919	136427	147421	105506	112044	150502	127733	130948	136695	125830	1312794	33803	27214	28774	37537
gene-LOC118272561|LOC118272561	14	7	13	877	236	190	266	224	224	185	299	274	267	242	194	419	7	26	11	3
gene-LOC118272548|LOC118272548	1149	2263	1222	28799	7720	10655	9953	8746	7964	7570	10235	10037	8530	9497	7986	19922	740	1739	1528	837
gene-LOC118272444|LOC118272444	440	360	235	838	212	195	309	250	223	229	256	273	220	231	192	777	93	242	245	188
gene-LOC118272556|LOC118272556	8	0	12	339	106	99	112	106	76	68	91	78	109	124	137	103	0	3	0	0
gene-LOC118272536|LOC118272536	380	616	763	175	44	69	79	78	41	32	65	48	43	57	54	130	535	736	578	510
gene-LOC118272759|LOC118272759	0	0	10	87	18	19	18	31	0	16	14	31	22	55	15	0	5	0	0	0
gene-LOC118272440|LOC118272440	5403	5990	5337	100986	25631	27181	32800	30319	28846	26799	35566	34713	30097	32328	28697	50810	3094	3676	4510	4104
gene-LOC118272459|LOC118272459	218	543	209	9592	2653	2653	2791	2270	2392	2691	3506	3607	3114	3203	2488	6398	153	282	437	248
gene-LOC118272316|LOC118272316	0	8	12	1106	250	528	380	370	379	274	250	243	216	341	291	160	0	13	0	0
gene-LOC118272745|LOC118272745	702	1692	824	15969	4012	3949	5159	4222	4400	4455	5203	5790	4852	4849	4119	7986	610	793	730	578
gene-LOC118272534|LOC118272534	154	292	141	106	33	23	30	21	26	32	44	32	28	37	43	33	256	147	98	155
gene-LOC118272426|LOC118272426	585	665	583	6756	1599	1627	2050	1790	1808	1710	2014	1996	2029	2084	1546	762	334	470	532	360
gene-LOC118272427|LOC118272427	6937	7981	6385	44161	11682	12738	14382	12764	12059	11950	15807	15830	13146	13897	12311	39276	7375	7619	7905	8035
gene-LOC118272807|LOC118272807	286	274	218	7804	1976	2264	2659	2360	2090	2018	2803	2549	2284	2417	2008	2047	156	164	146	146
gene-LOC118272563|LOC118272563	3166	3547	3288	50404	12439	11875	15331	12385	13268	14102	17450	17700	16276	16617	14143	33995	1538	1006	1067	1617
gene-LOC118272318|LOC118272318	61159	57156	65168	200763	56127	75696	65635	61167	54147	55426	76523	70473	62511	68247	60524	266428	67357	42851	40939	60985
gene-LOC126910665|LOC126910665	7	11	7	2328	560	644	694	581	474	488	758	719	615	789	574	1685	10	18	10	16
gene-LOC118272315|LOC118272315	966	1537	837	41693	10618	12308	13095	11110	10874	11147	13555	13410	11988	13390	12157	27284	1156	1414	1517	1237
gene-LOC118272608|LOC118272608	1030	743	819	145746	36255	32352	44375	38284	39307	36040	49192	47767	41404	46710	40010	70241	301	718	703	484
gene-LOC118272519|LOC118272519	0	25	12	12163	3122	3444	3869	3221	3189	3110	3892	3941	3464	4159	3353	5490	17	30	17	17
gene-LOC118272778|LOC118272778	479	673	477	9117	2392	2844	3237	2644	2441	2381	3167	3072	2829	3019	2551	2168	504	498	556	523
gene-LOC118272520|LOC118272520	2810	3619	2518	116165	33842	49337	37957	37205	30741	34934	47469	43399	38882	38332	33004	53647	4373	5146	5689	4834
gene-LOC118272357|LOC118272357	24405	22431	22974	118620	31135	36039	37544	33141	31627	30995	40958	39444	35098	38692	32869	74437	12960	4918	5038	10734
gene-LOC118272354|LOC118272354	1093	1304	1167	40533	10101	15072	14081	12649	11655	11376	15223	14086	12858	12793	11495	18874	579	855	643	665
gene-LOC118272356|LOC118272356	246	358	267	7304	1970	2680	2320	2272	2246	1970	2678	2415	2217	2509	2205	6847	162	202	163	232
gene-LOC118272355|LOC118272355	2034	2096	1862	13622	3568	5411	4688	4699	3774	3685	4833	4784	4270	4665	4206	11480	1489	1405	1229	1587
gene-LOC118272476|LOC118272476	1442	2015	1210	120113	34073	63023	45995	44369	37211	37198	49478	44632	41072	41086	35793	295018	1982	2065	1916	2047
gene-LOC118272779|LOC118272779	515	790	545	11728	3169	4131	4010	3408	3204	2999	3940	3834	3383	3754	2981	7054	400	587	523	374
gene-LOC118272661|LOC118272661	563	643	396	13514	3673	4742	4544	3991	3862	3570	4720	4397	3913	4484	3916	3710	388	759	635	567
gene-LOC118272662|LOC118272662	530	880	560	33732	8629	15209	11534	10761	9508	8935	12571	11580	9768	11231	9501	49459	452	544	477	466
gene-LOC118272859|LOC118272859	4081	5907	4553	88328	21488	16206	25890	21408	20459	21545	30010	28202	24476	29005	23243	29993	2265	2821	3168	2626
gene-LOC118272663|LOC118272663	937	844	68	833	255	182	307	225	150	191	256	272	164	232	239	209	63	438	640	156
gene-LOC118272437|LOC118272437	2155	3104	1759	32291	7683	6968	9977	8265	8341	8322	10831	10722	9712	10246	8456	8945	1453	1886	2208	1984
gene-LOC118272844|LOC118272844	1912	2713	2051	21617	5447	7156	6594	5841	5839	6155	7818	7426	7535	6804	5910	6078	2101	1786	1707	1739
gene-LOC118272843|LOC118272843	4	5	0	39	8	4	0	4	5	12	23	12	10	13	7	6	6	18	21	3
gene-LOC118272845|LOC118272845	1960	2834	1533	13612	3754	4485	4715	4236	4131	3579	4626	4652	4048	4862	3371	16351	5564	13759	13434	8741
gene-LOC126910663|LOC126910663	322	413	58	27410	6784	6919	9627	8099	8553	6375	8816	8322	7653	9033	7406	7509	178	165	93	77
gene-LOC118272552|LOC118272552	451	754	432	4432	1217	1879	1686	1529	1376	1419	1778	1671	1319	1351	1344	5938	522	689	749	497
gene-LOC118272860|LOC118272860	2335	3374	2257	41480	10213	8259	13135	10423	10560	10264	13385	12893	12020	13436	11471	1791	1694	2282	2926	2332
gene-LOC118272574|LOC118272574	729	950	719	12825	3182	3249	3820	3110	3002	3143	4135	3887	3462	4324	3544	9629	338	898	692	410
gene-LOC118272398|LOC118272398	4091	5083	2528	8960	2204	1439	2876	2260	2018	2393	3229	3161	2664	2919	2375	1595	1021	3191	4959	1790
gene-LOC118272402|LOC118272402	34	23	0	35	13	9	9	0	0	0	5	9	18	0	0	11	32	18	40	40
gene-LOC118272351|LOC118272351	39879	35646	40496	30621	7382	7810	9337	8375	8426	7502	9455	9267	9131	9344	7593	17017	23916	14899	17674	19711
STRG.2343|LOC126910664	2	0	0	42	25	11	14	14	13	15	17	7	15	20	9	9	3	0	2	0
gene-LOC126913091|LOC126913091	19	17	6	543	132	145	167	135	124	172	200	193	124	168	168	72	7	8	39	16
gene-LOC118272420|LOC118272420	2161	3983	2261	12	0	4	0	4	0	0	5	0	4	0	0	0	567	6	5	39
gene-LOC118279286|LOC118279286	0	3	0	471	104	104	173	79	92	108	173	113	101	120	107	53	0	0	0	0
gene-LOC118272386|LOC118272386	1179	1662	1212	12423	3010	3139	3928	3220	3152	2874	3639	3581	3361	3796	3000	5990	693	956	1061	828
gene-LOC118272514|LOC118272514	504	538	620	8032	2343	3467	2905	2733	2254	2467	3321	2832	2769	2765	2429	8310	583	410	373	573
gene-LOC118272495|LOC118272495	3643	4827	4096	247081	61199	56171	78305	64070	66395	59643	80733	79878	71016	81337	66458	116012	1435	2834	3101	2181
gene-LOC118272619|LOC118272619	12	14	17	24	0	0	0	10	30	0	0	6	10	0	10	18	0	0	0	7
gene-LOC118272455|LOC118272455	789	1206	609	166	82	82	68	73	98	51	78	59	73	30	43	51	239	92	254	224
gene-LOC118272505|LOC118272505	2495	2967	3195	34	7	6	0	8	0	8	0	7	0	9	6	0	2008	3366	3217	3277
gene-LOC118272721|LOC118272721	0	0	0	590	115	201	150	102	149	110	186	157	114	196	198	346	0	9	9	0
gene-LOC126910668|LOC126910668	0	29	21	9600	2427	3372	3311	2862	2692	2064	2744	2545	2370	3146	2363	4498	6	32	36	20
gene-LOC126910666|LOC126910666	958	1371	957	23728	6120	6658	7275	6546	6355	6200	7695	7461	7329	7495	6619	13128	972	1329	1175	1315
gene-LOC126910667|LOC126910667	48912	45831	49485	163169	43088	52333	53426	46757	44534	44196	59395	57007	50566	54129	45178	174166	58927	26822	27621	46070
gene-LOC118272722|LOC118272722	124	196	116	2675	683	1047	1034	805	810	762	945	815	799	946	760	797	157	291	207	160
gene-LOC118272864|LOC118272864	56433	64954	45983	1139207	300705	355609	378875	347399	342558	311761	418271	389535	353740	369884	319627	1085834	78222	63773	67435	76354
gene-LOC118281511|LOC118281511	9	21	15	899	262	276	262	237	253	202	405	314	263	356	296	372	13	4	26	10
gene-LOC118272724|LOC118272724	206	186	257	56606	14144	15348	18296	14900	14822	14637	18702	17808	16456	18020	15347	22268	72	126	130	44
gene-LOC118272723|LOC118272723	9239	13796	9316	206281	48389	43290	63335	51645	51281	49652	67455	65846	56392	67419	54267	54732	4424	10295	10233	7001
gene-LOC118272726|LOC118272726	324	586	445	10718	2935	5668	3653	3691	2721	3230	4311	3810	3261	3532	3462	8286	579	538	592	496
gene-LOC118272718|LOC118272718	206	238	156	11239	3000	5519	4165	3859	3266	3135	4898	4104	3930	3801	3333	9963	152	184	146	128
gene-LOC118272717|LOC118272717	1642	2250	1811	3366	817	901	1137	1000	983	818	983	1070	867	1204	944	1978	945	598	579	765
gene-LOC118272728|LOC118272728	762	1287	590	17648	5054	7302	5836	5304	5057	4946	6706	6151	5567	5947	5192	8345	510	912	947	744
gene-LOC118272730|LOC118272730	882	1081	838	22899	5749	5978	7350	6284	6308	5762	8189	7906	7112	7332	6439	5014	770	931	920	796
gene-LOC118272714|LOC118272714	37	42	11	0	0	0	0	8	9	0	4	5	1	0	0	0	15	0	14	15
gene-LOC126910669|LOC126910669	53	111	37	21	0	18	7	0	0	4	23	17	12	13	0	25	84	76	102	93
gene-LOC118272403|LOC118272403	5025	12294	3663	204421	51567	49282	64946	54603	54495	57407	72051	71467	66234	66861	55893	67314	5144	13884	14506	7911
gene-LOC118272754|LOC118272754	163	302	163	26029	6774	8311	8523	7472	7751	7203	9477	9468	8455	8376	7435	12006	200	181	203	194
gene-LOC118272510|LOC118272510	752	1647	604	6409	1703	1464	1947	1779	1848	1725	2117	2170	1967	2245	1728	1151	533	1208	1253	669
gene-LOC118272511|LOC118272511	0	12	0	203	48	48	80	60	40	80	46	76	51	64	44	75	0	0	15	0
gene-LOC118272429|LOC118272429	2864	5362	3030	105615	25467	35583	41531	37065	35450	27592	36293	35396	32060	34518	28761	55656	2549	2512	2194	2165
gene-LOC118272396|LOC118272396	4679	7369	3866	797	152	160	235	176	253	183	274	258	216	242	197	378	2373	4123	4231	2841
gene-LOC118272712|LOC118272712	56618	39469	73359	10	17	0	11	0	0	11	0	0	0	8	12	22	14156	4272	3831	8375
gene-LOC118277079|LOC118277079	0	0	0	44682	10317	7892	12087	9972	9719	10761	14951	13778	12718	14650	11063	6108	0	0	0	0
gene-LOC118272809|LOC118272809	15	28	65	917	211	195	330	238	221	212	320	298	236	341	251	1037	2337	1144	21	5
gene-LOC118272387|LOC118272387	12851	20871	10583	54732	13217	11244	16888	13713	13852	12274	15885	16261	14593	17700	14233	14877	13637	29048	33235	19245
gene-LOC118272930|LOC118272930	5806	7072	6331	213350	51576	42342	63375	52196	52127	49084	66985	65841	58151	66728	55860	66905	3792	5246	5455	4427
gene-LOC118272932|LOC118272932	0	0	0	1308	255	453	520	482	361	270	498	439	308	468	414	21515	0	0	0	0
gene-LOC118272590|LOC118272590	546	759	372	9561	2463	2464	3099	2892	2582	2238	3322	3038	2806	3266	2447	4574	233	701	564	392
gene-LOC118272509|LOC118272509	413	1030	195	166	21	51	33	43	35	22	52	59	36	40	46	63	96	0	40	77
gene-LOC118272620|LOC118272620	636	468	595	60	13	9	23	20	10	8	7	34	14	44	13	57	160	218	407	208
gene-LOC118272621|LOC118272621	16	44	8	2565	792	956	999	685	782	673	932	936	844	837	748	590	6	22	14	12
gene-LOC118272622|LOC118272622	12	8	26	2555	618	986	805	866	718	743	968	1001	908	892	798	1935	8	12	11	8
gene-LOC118272623|LOC118272623	5011	6221	4671	90309	23365	24747	30340	25221	25286	23628	30710	30607	27648	30003	23667	26567	2870	2487	3207	3122
gene-LOC118272624|LOC118272624	1235	1385	1416	11960	3141	4811	4016	3988	3593	3249	4353	4468	4031	4060	3698	11085	1643	1450	1404	1745
gene-LOC118272625|LOC118272625	3433	3733	3403	12136	3186	4162	3987	3626	3259	3106	4077	3558	3341	3965	3643	7177	3224	5099	4970	4625
gene-LOC118272867|LOC118272867	1142	1208	1559	1085	304	434	404	357	280	230	447	400	366	469	360	853	505	352	364	434
gene-LOC118272776|LOC118272776	71	35	136	113	36	35	30	18	30	31	53	46	39	41	24	37	24	16	12	18
gene-LOC118272648|LOC118272648	5212	6698	5847	14978	3692	3614	4605	3979	3645	3599	4541	4701	4180	4725	4012	5308	7387	12225	11100	9751
gene-LOC118272650|LOC118272650	174741	198883	189241	480138	121898	130114	155087	130494	131916	120428	157377	153987	140337	152186	132587	201149	100334	79746	95806	107928
gene-LOC118272654|LOC118272654	101	168	125	5337	1362	1842	1663	1397	1331	1166	1715	1491	1466	1736	1386	3200	87	160	129	116
gene-LOC118272651|LOC118272651	80	419	34	204	55	86	70	79	34	80	71	60	45	59	43	91	53	50	63	26
gene-LOC118272649|LOC118272649	1497	1836	1527	45703	11308	11110	14918	13097	12281	11268	14517	14334	12759	14613	12515	18106	1313	1696	1883	1597
gene-LOC118272653|LOC118272653	368	279	214	2703	667	1059	964	876	759	766	839	956	801	823	795	2518	186	272	269	164
gene-LOC118272706|LOC118272706	1519	2238	1656	19132	5344	5721	6339	5473	5283	5184	6465	6429	5786	6434	5675	18679	2640	3924	4520	3637
gene-LOC118272335|LOC118272335	0	0	0	41	22	24	11	13	18	7	17	23	5	23	5	44	0	0	0	0
gene-LOC118272333|LOC118272333	14	0	0	34	0	0	0	0	0	0	7	14	4	12	0	25	5	0	0	0
gene-LOC118272334|LOC118272334	1682	1666	1352	9920	2401	3306	3431	2732	2681	2614	3300	3501	2922	3144	2740	7407	940	1479	1464	1056
gene-LOC118272336|LOC118272336	59	703	0	39	19	12	20	28	0	6	41	11	0	8	7	0	35	224	272	57
gene-LOC118272645|LOC118272645	1458	1712	1968	15444	3909	4885	5274	4510	4500	4259	5874	5290	5128	4857	4145	12424	1355	1767	1838	1456
gene-LOC118272518|LOC118272518	1420	2334	1685	336	85	96	121	72	132	56	57	90	60	140	72	70	824	1842	1827	1376
gene-LOC118272923|LOC118272923	4	0	0	132	48	35	84	32	28	16	38	50	69	32	32	292	0	0	0	0
gene-LOC118272674|LOC118272674	307	306	379	6	0	0	10	16	20	0	14	12	10	14	0	0	148	66	44	140
gene-LOC118272478|LOC118272478	2606	2243	2440	28	8	22	19	8	12	23	16	16	17	20	8	8	1353	1259	1138	991
gene-LOC118272698|LOC118272698	3435	1915	4154	376	99	84	140	118	99	141	204	156	192	121	100	229	2767	520	724	1776
gene-LOC118272404|LOC118272404	3330	5772	3178	2447	633	563	785	661	614	539	760	706	685	807	577	607	2541	2690	2111	1943
gene-LOC118272422|LOC118272422	175	121	160	22	4	6	0	2	0	14	6	0	0	3	0	0	45	0	6	13
gene-LOC118272494|LOC118272494	132	218	100	110	28	32	41	44	23	22	46	35	18	32	39	136	46	44	88	26
gene-LOC118272825|LOC118272825	4	19	12	18	10	14	13	8	0	14	0	0	0	20	5	0	17	11	0	12
gene-LOC118272756|LOC118272756	1037	746	1185	3674	888	1614	1154	1057	888	1048	1194	1164	1036	1198	1097	3156	912	328	321	517
gene-LOC118272425|LOC118272425	599	817	473	13151	3100	3652	4193	3650	3263	3326	3907	3960	3731	4002	3516	8850	506	816	1025	632
gene-LOC118272424|LOC118272424	2259	3204	2478	25092	6102	6911	8041	6424	6489	6361	8263	7929	7196	7811	6321	11302	1619	2388	1696	1478
gene-LOC118272311|LOC118272311	12166	16072	11974	35564	8892	10215	11492	9197	9795	9034	11871	11408	10374	11751	9817	12019	10767	16564	17433	13736
gene-LOC118272639|LOC118272639	16	13	0	1954	548	370	637	637	452	374	504	530	490	571	614	274	0	10	6	7
gene-LOC118272687|LOC118272687	475	583	495	4481	1130	1450	1343	1244	1255	1145	1675	1367	1407	1419	1195	1643	388	436	400	454
gene-LOC126910606|LOC126910606	1379	1838	1154	9153	2605	3649	3056	2774	2507	2520	3182	2813	2885	2965	2824	11992	1281	1667	1477	1485
gene-LOC118272782|LOC118272782	4385	4133	5699	37438	10754	15646	13228	12294	9885	10500	14193	12866	11854	13072	11257	40363	2996	3229	2795	3622
gene-LOC118272342|LOC118272342	5266	5690	7127	128830	31594	28260	37910	33143	32673	31724	39758	39456	35839	39830	33960	60789	3431	2197	2217	2778
gene-LOC118272517|LOC118272517	202	132	160	5770	1416	1695	1933	1664	1581	1491	2023	2000	1972	1910	1558	2281	102	58	102	94
gene-LOC118272522|LOC118272522	489	683	581	11214	3412	5951	4438	4213	3183	3369	4857	4060	3876	3988	3524	21522	401	660	604	490
gene-LOC118272523|LOC118272523	3968	5253	4033	51812	13946	19339	17682	16278	14915	14263	19086	17775	17074	17177	14173	58753	5870	7073	6879	6629
gene-LOC118272521|LOC118272521	112	114	69	3062	826	1045	951	960	955	767	1214	1063	973	1164	919	1397	51	136	126	54
gene-LOC118272347|LOC118272347	4682	5669	4450	7229	1786	1740	2019	1837	1597	1919	2241	2156	2280	2363	1830	2656	4577	3926	4268	4730
gene-LOC118272471|LOC118272471	646	926	781	16165	4350	5776	5733	4882	4461	4237	5841	5615	5061	5068	4756	22227	595	659	694	550
gene-LOC118272470|LOC118272470	2152	3149	2251	42949	10511	14468	14423	12375	11317	11190	15044	14393	13138	14401	11741	42292	981	1337	1072	1101
gene-LOC118272688|LOC118272688	184	435	140	6721	1883	2306	2415	1949	1815	1993	2578	2279	2466	2179	1837	2031	259	480	287	382
gene-LOC118272677|LOC118272677	62	108	70	11675	2936	4490	4044	3567	3236	3311	4744	4233	3532	4125	3181	6444	20	108	100	36
gene-LOC118272689|LOC118272689	251	296	163	4381	1203	1017	1517	1125	1167	1060	1454	1308	1283	1456	1118	494	70	113	124	70
gene-LOC118272762|LOC118272762	12569	15678	12726	107175	30392	42854	38715	34745	31892	27386	39380	36444	32713	36103	32012	92372	14402	17846	16521	16387
gene-LOC118272758|LOC118272758	20147	18548	17170	33561	8747	12927	12020	10849	10108	6587	8793	8504	7738	10638	9909	55154	25016	20803	21530	24541
gene-LOC118272618|LOC118272618	5010	3733	6202	1723	475	447	499	407	500	375	478	516	484	684	464	200	4878	194	262	1182
gene-LOC118272642|LOC118272642	785	1138	687	42085	10706	12987	13903	11852	11392	10578	14251	13617	11866	13798	11175	11981	186	396	368	346
gene-LOC118272643|LOC118272643	16	14	0	1821	388	488	498	467	433	333	533	478	418	631	429	813	4	10	0	2
gene-LOC118272441|LOC118272441	2581	3909	2838	65153	16556	19303	21350	18420	18301	16712	21740	21410	19656	21617	18861	28604	2180	4177	3715	2772
gene-LOC118272928|LOC118272928	1221	2268	1037	505	90	110	138	122	75	86	153	145	154	105	129	217	895	1625	2088	1132
gene-LOC118272929|LOC118272929	676	754	73	53	4	6	12	12	8	0	26	0	8	11	4	0	102	317	277	138
gene-LOC118272482|LOC118272482	875	1283	910	7559	1726	2609	2629	2487	2508	2183	2980	2759	2388	2441	2107	1637	358	611	596	500
gene-LOC118272483|LOC118272483	303	344	321	2599	748	754	913	857	870	787	987	882	1043	947	727	234	172	154	162	124
gene-LOC126910651|LOC126910651	18	39	10	1294	365	447	357	305	287	317	469	427	339	466	268	801	9	5	16	10
gene-LOC118272481|LOC118272481	2927	4263	2995	27265	6732	5341	7779	6614	6745	6852	8564	8861	7690	8356	7235	13245	2544	2795	3064	2704
gene-LOC126910650|LOC126910650	49	151	41	2146	516	598	553	504	410	499	729	647	578	705	533	1690	105	83	51	33
gene-LOC126910649|LOC126910649	2064	3142	1713	21184	5648	5784	6522	5636	5791	5783	8032	7375	6668	7100	5377	14758	958	591	568	755
gene-LOC118272679|LOC118272679	21	43	0	5120	1509	2812	2064	1970	1611	1626	2201	1918	1808	1813	1517	6843	45	48	41	34
gene-LOC118272678|LOC118272678	421	533	280	26379	7014	9718	9249	8117	7808	7222	9795	9469	7969	8690	7421	15243	335	586	748	250
gene-LOC118272870|LOC118272870	3554	4215	3699	56036	14009	14842	17912	14869	15066	13296	18266	17771	15554	17845	14902	40294	2708	3293	3340	3172
gene-LOC118272486|LOC118272486	310	453	306	9618	2451	3323	3292	2931	2809	2477	3087	3160	2604	3307	2508	10419	230	257	270	212
gene-LOC118272407|LOC118272407	10188	9294	10215	64388	16708	17442	19832	16931	17399	17749	21881	21429	19727	19665	17584	20974	8245	2250	2385	3953
gene-LOC118272408|LOC118272408	31	19	4	489	96	132	126	134	85	120	162	145	181	138	63	53	15	21	74	35
gene-LOC118272886|LOC118272886	88	170	94	102176	26459	29743	32463	27680	27876	27991	36204	35090	30850	32556	26908	38231	93	227	276	177
gene-LOC118272934|LOC118272934	736	548	776	1892	496	547	650	459	507	402	483	601	445	552	464	947	546	304	353	415
gene-LOC118272936|LOC118272936	2667	3415	2916	41625	10475	12661	13571	11258	11811	11515	14972	14899	13255	13242	10929	15544	2802	1506	1367	2101
gene-LOC118272498|LOC118272498	655	740	603	67971	16770	15559	21362	17833	18579	17330	22937	22829	19864	22330	18691	41601	258	477	470	275
gene-LOC118272802|LOC118272802	2749	3796	3265	98794	24208	24511	30484	25397	26255	25355	33466	32816	28790	31029	25577	46390	2146	2759	2913	2148
gene-LOC118272804|LOC118272804	2157	2806	1835	55953	14011	18099	18375	16250	15821	15055	18976	18583	17216	17645	15243	28963	1095	1862	1745	1305
gene-LOC118272803|LOC118272803	216	270	271	27008	6743	11658	9330	8490	7693	7801	11312	10236	8235	8792	7660	25743	133	316	270	141
gene-LOC118272805|LOC118272805	806	1107	696	39469	10258	10597	13241	10975	11156	10315	13699	13529	12211	13290	10744	13428	706	1217	1264	832
gene-LOC118272320|LOC118272320	7245	8996	6770	204890	54362	76957	69961	61832	59306	59292	77948	73716	68402	67991	57948	135457	7460	9050	9034	7842
gene-LOC118272319|LOC118272319	12369	14391	11428	203893	50765	49572	65659	53949	56673	51583	68018	66685	61677	64814	56636	65422	5646	7097	8707	6936
gene-LOC126910644|LOC126910644	158	198	161	6629	1747	2095	2514	1950	2056	1729	2262	2128	1934	2266	1718	2026	86	186	139	86
gene-LOC118281740|LOC118281740	1910	2576	1705	127881	30651	30804	41314	33976	34448	31535	40280	40381	36811	40045	34811	14822	1422	2056	2352	2011
gene-LOC118281735|LOC118281735	2974	3297	3012	16986	4254	5503	5732	5090	4905	4701	5865	5553	5424	5365	4574	8344	1152	714	568	1132
gene-LOC118281731|LOC118281731	1150	1623	1155	34044	8887	11488	11275	9466	9462	9199	12273	11466	10591	11064	9340	16408	581	1103	838	504
gene-LOC118281734|LOC118281734	155	206	157	10845	2965	5156	4219	3951	3177	3122	4430	4192	3362	3824	3287	18851	178	357	318	262
gene-LOC118281732|LOC118281732	2181	3350	2306	79055	19929	23634	25315	21730	21873	20908	28098	27465	23438	26448	20639	48150	1185	2377	1747	1243
gene-LOC118281736|LOC118281736	102	141	86	2690	758	1115	1010	960	903	662	878	840	906	878	845	1098	36	13	0	0
gene-LOC118281739|LOC118281739	48	64	51	4147	1058	1906	1227	1290	1139	1221	1721	1415	1335	1355	1302	23353	47	53	69	78
gene-LOC118281733|LOC118281733	1556	2182	1495	115845	29363	33623	37389	32562	31959	29340	38930	37934	34294	37168	31494	64210	1372	2112	2161	1646
gene-LOC118281747|LOC118281747	282	729	140	2008	489	553	653	549	529	487	632	586	488	590	485	325	912	3348	2953	1704
gene-LOC126910646|LOC126910646	17	40	11	261	54	48	93	68	82	80	94	58	49	114	63	299	189	780	511	306
gene-LOC126910645|LOC126910645	4	27	7	30	0	6	4	3	2	10	8	6	1	5	4	7	5	21	25	26
gene-LOC118281729|LOC118281729	10	20	94	570	146	129	173	203	147	144	176	206	156	201	106	252	0	5	10	9
gene-LOC126913096|LOC126913096	24	17	12	5012	1247	1160	1459	1369	1210	1199	1529	1440	1271	1803	1398	2404	0	6	0	0
gene-LOC118281728|LOC118281728	0	12	0	1459	376	278	375	300	242	296	413	479	356	413	355	228	0	19	23	3
gene-LOC118281730|LOC118281730	691	838	1215	99554	24248	34147	33154	27935	26289	28229	39160	36814	31917	32963	26955	55683	409	530	466	393
gene-LOC118281746|LOC118281746	7	12	7	163	54	32	44	37	48	22	58	38	47	42	35	43	4	33	38	18
gene-LOC118281741|LOC118281741	1666	2232	1554	86442	21676	25980	28129	24472	23541	23370	30819	29730	26096	28098	24299	46674	1190	1732	1520	1376
gene-LOC118281742|LOC118281742	1912	3280	1679	89463	22405	28001	29395	25509	25276	25345	31262	31066	28049	28682	25289	70691	3741	9723	8755	5508
gene-LOC118281743|LOC118281743	11610	5363	10746	65061	16697	23802	22471	20282	18524	15590	20740	20241	18033	20632	18177	42838	6716	1019	2230	7199
gene-LOC118281744|LOC118281744	1767	1776	2101	28838	7002	9942	9245	8061	7523	7681	11136	10082	9074	9436	7544	13123	904	728	595	919
gene-LOC118281745|LOC118281745	1583	1671	2299	20937	5306	8228	7035	6104	5139	6074	8081	7115	6360	6933	6407	7433	1004	1037	848	956
gene-LOC118272329|LOC118272329	367	473	377	12290	3404	6012	4740	4611	3606	3672	5162	4726	4101	4469	3724	13621	806	866	857	782
gene-LOC118272325|LOC118272325	6391	9513	7362	114101	26544	27157	32753	28593	27439	27673	37968	36693	30261	36915	30176	50719	5286	7811	6977	4784
gene-LOC118272330|LOC118272330	1346	1593	1350	54598	14133	13439	16403	14737	13691	15181	18847	18953	17258	17951	15417	7870	1508	1191	1487	1410
gene-LOC118272711|LOC118272711	4723	8829	3888	147364	40821	78569	54775	53825	42716	40237	59300	52283	45100	48443	42570	188439	11046	22304	19250	15454
gene-LOC118272331|LOC118272331	1824	3864	1836	157197	40667	49543	52689	45778	45046	41299	52844	52345	47214	50747	42407	160600	1346	3399	2620	1713
gene-LOC118272750|LOC118272750	1612	1612	1803	39333	10363	15176	13476	12550	11556	10576	13942	13069	11598	13169	10765	49233	518	781	760	511
gene-LOC118272709|LOC118272709	1237	1263	1035	40158	10389	14095	14346	12790	11269	10990	14351	14263	11826	13850	11531	27416	1432	1558	1503	1733
gene-LOC126913095|LOC126913095	717	1178	1048	15981	4192	7352	5615	5130	4238	4429	6345	6015	5095	5319	4695	6783	824	780	741	749
gene-LOC118272489|LOC118272489	8667	8717	12571	13396	3545	6104	4861	4632	4064	3533	5413	5004	4015	4686	4041	9531	7511	6957	6764	6293
gene-LOC118272488|LOC118272488	538	844	1133	10450	2609	5017	3660	3640	2534	2923	4107	3863	3231	3298	2908	7815	902	837	786	799
gene-LOC118272647|LOC118272647	746	1139	745	33346	8579	10520	10962	9112	9126	8370	12088	10626	9690	11178	9526	16432	622	1039	1040	847
gene-LOC118272744|LOC118272744	80	112	62	1494	391	423	536	439	371	438	420	459	380	475	361	673	166	182	148	196
gene-LOC118272751|LOC118272751	224	478	320	23076	6233	8463	8208	6795	6294	6305	9250	8673	7418	7954	6562	13395	291	594	470	250
gene-LOC118272873|LOC118272873	187	371	217	16893	3912	5676	5339	4700	4485	4611	6422	5837	5187	5198	4508	4925	187	312	249	173
gene-LOC118272749|LOC118272749	409	606	553	37656	9771	15696	13059	12193	10958	10985	15208	13508	12329	12574	10819	38277	328	539	541	336
gene-LOC118272874|LOC118272874	12433	12712	15359	21960	5715	8352	7223	6374	5800	5858	7297	6958	6387	7284	6223	25267	10630	13952	12924	15009
gene-LOC118272748|LOC118272748	1270	2146	1824	46888	11708	17097	16181	14529	12786	12899	17317	16471	14202	15384	12923	20265	1109	1938	1364	1013
gene-LOC118272747|LOC118272747	200	376	272	24390	5915	8212	8811	7185	6954	6703	8877	8366	7823	8125	6376	18008	51	249	212	116
gene-LOC118272707|LOC118272707	6990	10113	7253	285972	70760	64381	86693	69565	71752	68656	95790	92245	78734	92494	73399	236803	2474	6098	4856	3036
gene-LOC118272710|LOC118272710	8550	11387	8664	435731	116753	184992	148997	140323	118140	116991	162821	150899	131088	142840	126006	583722	9658	12612	10942	11048
gene-LOC118272820|LOC118272820	361	647	319	14981	4096	7012	5194	4763	4147	3894	5675	4920	4593	5011	4534	20871	324	553	651	455
gene-LOC118272565|LOC118272565	807	750	604	15500	5429	7994	6970	7261	5628	4446	7587	7085	6133	5460	5013	56348	890	698	686	922
gene-LOC118272763|LOC118272763	654	1485	996	763	146	271	187	228	191	100	197	224	227	204	167	679	348	58	69	83
gene-LOC118272665|LOC118272665	645	1055	729	46702	11681	19438	16127	14478	12543	13396	17738	16311	14728	15760	13619	29256	563	671	572	511
gene-LOC118272632|LOC118272632	4467	4724	4070	49824	13420	21436	17565	16456	13860	14230	18869	17942	15414	16766	14386	45495	3623	2690	2282	3405
gene-LOC118272634|LOC118272634	1706	3231	1907	53606	13497	18937	17632	15617	14548	14588	19230	18364	16590	16636	14476	34249	2097	2880	2608	2213
gene-LOC118272635|LOC118272635	372	777	601	43758	11813	24295	16104	16300	12910	12267	16911	15172	14382	14916	12987	52674	756	1383	1017	793
gene-LOC126910661|LOC126910661	3444	3444	3698	23387	6265	8416	8549	7167	6602	6436	8832	8445	7219	7781	6531	9015	1663	1385	1238	1395
gene-LOC126910662|LOC126910662	1973	2590	2204	65245	18250	35273	23736	25153	18646	20273	27030	24736	21910	22720	20391	68034	1676	1743	1480	1686
gene-LOC118272636|LOC118272636	6831	9144	3055	107	14	32	37	42	19	21	21	31	26	29	25	41	1795	2946	5048	3361
gene-LOC126910660|LOC126910660	188	334	178	10150	2528	2158	2812	2640	2775	2332	3301	2709	2984	3123	2623	957	105	116	114	66
gene-LOC118272637|LOC118272637	168	51	130	0	0	0	0	4	0	0	0	0	0	0	0	0	565	2149	2636	2625
gene-LOC118272684|LOC118272684	28	72	62	96	13	23	49	28	14	12	20	16	16	27	23	61	25	20	63	17
gene-LOC118272567|LOC118272567	60	2	56	7	0	4	0	0	0	8	0	3	0	0	0	3	20	14	12	34
gene-LOC118272791|LOC118272791	5478	1041	5306	0	0	5	0	0	0	0	0	0	0	0	0	0	6627	3101	6745	5941
gene-LOC118272788|LOC118272788	58792	17077	41639	74	14	23	29	28	9	0	29	7	22	25	14	22	33338	6085	9115	23947
gene-LOC118272789|LOC118272789	8393	3257	7565	102	33	53	38	32	41	12	25	33	25	37	17	103	8524	3193	2968	6905
gene-LOC118272790|LOC118272790	19058	39337	6235	284	80	99	94	114	79	58	94	91	42	65	99	102	12702	17202	10064	13081
gene-LOC118272795|LOC118272795	1440	1729	1567	75855	21401	37499	26886	27063	21403	22706	32627	28573	25612	25886	23643	105104	1516	1740	1477	2140
gene-LOC118272794|LOC118272794	190	365	110	10792	2714	5196	3583	3596	2788	3176	4778	3874	3452	3795	3423	11533	203	276	286	304
gene-LOC118272793|LOC118272793	1450	1733	1695	17987	5057	7246	6710	6037	5393	5659	7080	6604	5632	6298	5465	15003	1078	537	472	947
gene-LOC118272792|LOC118272792	696	527	579	49993	12815	16638	16705	14294	13515	12473	14987	15043	13903	16084	13608	31595	603	82	60	254
gene-LOC118272796|LOC118272796	0	0	4	1532	405	455	429	426	381	286	341	476	375	450	340	787	7	0	0	0
gene-LOC118272797|LOC118272797	0	13	0	214	53	41	55	59	63	59	62	60	68	55	65	74	0	0	22	8
gene-LOC118272413|LOC118272413	32	22	5	2321	571	764	624	642	543	768	960	722	820	733	631	6590	33	29	28	30
gene-LOC118272414|LOC118272414	310	754	403	28603	7399	8987	9589	7983	8571	7536	10167	9760	8569	9642	8060	19571	105	224	194	85
gene-LOC118272415|LOC118272415	30103	29582	32739	126628	32358	35238	40432	35225	35083	33381	43288	41380	39379	39932	36970	131344	36590	20065	22641	32755
gene-LOC118272841|LOC118272841	1858	3318	2297	51559	13427	17933	17915	15444	14739	14406	19226	18261	16212	16734	14402	38089	1128	2185	1693	1195
gene-LOC118272842|LOC118272842	682	959	614	29367	8494	17153	10463	11063	7886	8359	13719	10575	9806	10324	9109	22195	659	826	737	767
gene-LOC118272839|LOC118272839	3903	4922	4232	106803	26364	31533	34158	30227	30268	28772	38255	35586	32236	33886	29629	52896	3023	4416	3869	3434
gene-LOC118272840|LOC118272840	18841	7134	33832	37616	9652	13089	12998	11224	10240	9484	13130	12251	11069	12184	9991	23030	24686	9078	12984	18643
gene-LOC118272775|LOC118272775	3982	2966	6013	64	36	19	18	8	0	16	20	18	16	4	0	168	9452	20	60	8845
gene-LOC118272808|LOC118272808	456	644	1242	11	3	4	0	0	0	0	0	4	0	4	0	27	1511	6	40	2282
gene-LOC118272591|LOC118272591	36	26	58	0	0	0	0	0	0	0	0	0	0	0	0	0	34	13	6	30
gene-LOC118272787|LOC118272787	573	488	717	8	0	0	0	7	4	0	0	0	0	0	0	7	898	138	97	1373
gene-LOC118272876|LOC118272876	116	41	113	0	0	0	0	0	0	0	0	0	0	0	0	0	310	0	0	253
gene-LOC118272785|LOC118272785	16	0	24	0	0	0	0	3	0	0	0	0	0	0	0	0	47	0	6	42
gene-LOC118272877|LOC118272877	30	17	52	0	0	0	0	0	0	0	0	0	4	0	0	0	61	0	0	52
gene-LOC118272659|LOC118272659	18	26	37	0	0	0	0	0	0	0	0	0	0	0	0	12	83	0	0	84
gene-LOC118273869|LOC118273869	42	0	12	49	10	14	12	34	20	19	32	0	12	12	12	58	10	0	8	10
gene-LOC118274336|LOC118274336	112	82	0	317	76	74	60	76	110	60	113	99	94	122	103	407	0	0	12	0
gene-LOC118272879|LOC118272879	358	242	5	39	8	6	0	8	0	6	3	0	8	8	11	32	8	0	0	0
gene-LOC118273858|LOC118273858	110	106	0	98	46	34	42	17	18	27	16	21	27	23	76	172	0	0	5	0
gene-LOC118273865|LOC118273865	4979	14215	12	18	0	7	0	19	7	8	14	0	4	7	0	12	128	399	204	88
gene-LOC118272646|LOC118272646	7308	15118	16	19	7	4	0	4	10	0	14	11	0	6	4	28	0	35	96	46
gene-LOC118274334|LOC118274334	20	44	16	5	0	0	0	0	0	0	0	0	0	0	0	11	5	9	9	0
gene-LOC118273854|LOC118273854	1	23	3	20	6	0	9	22	6	0	2	5	4	6	2	12	0	3	5	0
gene-LOC118273840|LOC118273840	2844	7631	6	135	18	55	27	20	20	15	43	18	25	24	34	35	6	4	20	0
gene-LOC118273857|LOC118273857	0	0	0	79	44	45	50	29	24	19	30	31	30	30	28	119	5	9	0	5
gene-LOC118272703|LOC118272703	977	1835	1269	15159	4471	7527	5397	5143	4106	4738	6582	5455	5295	5442	4879	13615	1111	1138	1185	1260
gene-LOC118272397|LOC118272397	2682	7544	3108	137541	33990	32834	39946	34701	32151	37734	48733	47197	41804	43742	36574	42768	2429	4027	4586	3257
gene-LOC118272352|LOC118272352	9	41	15	1632	351	320	389	454	396	371	453	485	530	531	485	583	4	12	3	13
gene-LOC118273842|LOC118273842	24955	35932	26685	451636	111063	113782	151308	126792	132576	115694	155843	152723	139563	147232	121038	218377	15838	23649	26886	19093
gene-LOC118273871|LOC118273871	11	7	1	177	48	51	31	33	52	42	53	59	49	75	58	40	0	3	19	2
gene-LOC118273841|LOC118273841	460	362	261	9677	2625	2752	3242	2822	2851	2668	3326	3333	2872	3150	2801	4864	118	178	208	130
gene-LOC118272578|LOC118272578	166	234	146	4985	1434	2289	1731	1406	1189	1236	1914	1562	1491	1726	1579	6198	96	152	154	128
gene-LOC118273843|LOC118273843	1743	2347	1464	20376	5567	6104	7289	5999	5804	5166	6465	6997	5781	7275	5579	8647	1041	1756	1992	1277
gene-LOC118273845|LOC118273845	71	105	44	2616	742	1145	1013	777	677	798	978	816	756	1030	650	1600	125	189	203	130
gene-LOC118273849|LOC118273849	13	31	23	205	50	43	48	42	44	42	59	65	42	51	52	85	28	23	32	23
gene-LOC118272821|LOC118272821	378	704	511	20237	5240	8379	6959	6087	5772	5802	7822	7552	6071	6822	5883	9601	216	327	389	199
gene-LOC118273850|LOC118273850	106634	125285	114231	159359	39222	43314	54229	45398	46954	38278	50711	50046	45361	49633	42958	74778	133043	151985	153741	141814
gene-LOC118273839|LOC118273839	2981	3725	2899	110357	28326	35861	36315	30853	29783	30264	39246	37305	34476	36837	30333	54303	2464	3622	3102	2686
gene-LOC118273828|LOC118273828	0	14	13	759	153	159	157	158	144	181	176	178	162	258	213	505	4	5	8	14
gene-LOC118273837|LOC118273837	27	36	9	66	15	18	0	33	36	16	23	22	18	42	8	42	22	37	31	13
gene-LOC118273831|LOC118273831	91630	93207	73164	854397	237973	355303	303069	289357	259988	223599	294889	269222	261603	278765	238844	1556107	123334	92784	93174	109945
gene-LOC118272949|LOC118272949	380	659	545	5660	1538	2260	1821	1618	1397	1624	2281	1928	1847	1968	1577	3693	476	548	503	518
gene-LOC118273830|LOC118273830	150	239	128	8110	2130	2927	2908	2398	2277	1994	2635	2392	2273	2596	2186	6528	102	186	162	187
gene-LOC118273832|LOC118273832	83	108	208	3000	780	1219	1014	1032	919	703	991	803	766	864	745	1160	107	40	41	90
gene-LOC118272942|LOC118272942	565	875	551	17792	4538	5704	5749	5056	4759	4580	6407	6225	5669	6020	4477	19539	480	776	499	373
gene-LOC118272943|LOC118272943	4350	6154	4220	53922	14036	21588	18871	17082	14365	14303	20395	18632	15623	17766	15362	41554	3204	4376	3819	3206
gene-LOC118272945|LOC118272945	159	218	90	5789	1583	2368	2068	1792	1820	1605	2109	1977	1846	1728	1726	3724	100	302	216	160
gene-LOC118272882|LOC118272882	1671	4370	1261	9589	2497	2945	2747	2597	2407	2319	3442	3292	2910	3029	2469	3866	2028	5856	5204	2257
gene-LOC118273826|LOC118273826	4783	6655	5005	76443	19075	22415	24271	21087	19822	19260	25630	25119	22318	25441	21886	45106	3104	5584	4825	4110
gene-LOC118272409|LOC118272409	43408	60363	38803	658364	166488	198790	225885	198528	189984	175074	228887	224043	202129	212086	184480	473464	34481	37722	45158	34624
gene-LOC118272656|LOC118272656	2631	4542	2875	29825	7517	10784	9904	8678	8387	7683	10212	10501	8851	10169	8890	32470	1623	2362	1887	1817
gene-LOC118272655|LOC118272655	4	7	0	58	15	40	22	24	18	8	33	51	7	24	20	40	14	0	7	4
gene-LOC118272359|LOC118272359	20	24	22	23	5	8	0	3	8	0	8	2	6	13	2	37	11	22	29	4
gene-LOC118272362|LOC118272362	3187	4282	3646	1015	267	372	276	333	325	278	369	290	358	306	254	222	2577	1770	2018	2452
gene-LOC118272611|LOC118272611	12708	10006	14293	59	15	0	27	15	8	21	17	27	20	15	19	55	9680	3669	3431	8151
gene-LOC118272627|LOC118272627	4145	5380	4705	4530	1268	1851	1703	1641	1487	977	1428	1397	1178	1359	1200	3322	3028	10408	9698	7672
gene-LOC126913090|LOC126913090	4	22	2	58	11	16	16	13	7	4	24	21	13	22	21	93	20	64	21	46
gene-LOC118272705|LOC118272705	1057	112	1421	8	0	0	0	0	0	0	0	0	0	0	0	0	1176	52	59	282
gene-LOC118272704|LOC118272704	24	22	0	283	82	120	112	141	129	85	48	60	48	85	145	124	41	46	30	16
gene-LOC126913089|LOC126913089	1	5	2	145	24	12	37	45	30	31	39	42	43	36	40	93	9	2	5	6
gene-LOC118272836|LOC118272836	856	1291	711	5774	1580	1985	1825	1712	1437	1441	1758	1649	1815	1904	1533	2290	677	982	623	575
gene-LOC118272746|LOC118272746	99	92	55	96	12	16	34	16	10	0	19	29	18	28	0	81	32	26	22	7
gene-LOC118272755|LOC118272755	9429	11625	9394	14353	3243	2538	4656	3312	3747	3129	4295	4290	3920	4429	3622	4700	5486	9022	9823	7376
gene-LOC118272816|LOC118272816	8493	12284	8751	57123	13582	11869	17326	14141	14178	14039	18446	18555	16768	18222	14691	15215	6310	9807	9847	7656
gene-LOC118272764|LOC118272764	90	241	74	192	51	42	80	35	77	45	51	77	59	82	67	219	11	14	32	13
gene-LOC118272385|LOC118272385	1243	1734	1382	19405	4739	4867	5948	5163	5266	5004	6523	6283	5664	6288	4909	7994	775	739	483	644
gene-LOC118272497|LOC118272497	793	1128	799	17781	4274	4912	5897	5354	5238	4359	5206	5548	5102	5711	4595	8556	542	765	921	688
gene-LOC118272818|LOC118272818	685	863	656	33636	8774	14728	12181	11122	9852	9090	12611	11809	10408	11483	9110	36096	553	514	514	494
gene-LOC118272819|LOC118272819	5492	5373	4849	61	12	12	32	24	19	20	21	27	30	29	0	19	5831	8128	6825	5591
gene-LOC118272491|LOC118272491	8464	10178	8478	48313	12593	13293	15294	13395	13951	14215	17386	17947	15516	15515	14210	29276	9619	8514	8490	11014
gene-LOC118272605|LOC118272605	112	126	140	23237	6088	8965	8311	7086	6581	6676	8735	8369	7198	7782	6665	17718	43	189	98	70
gene-LOC118272606|LOC118272606	1677	2351	1502	67719	17891	24541	22906	20660	19206	18876	24954	22735	21024	23254	20102	30616	1553	1361	1348	1714
gene-LOC118272765|LOC118272765	142	216	190	8956	2331	3872	3120	2898	2810	2073	3401	2969	2667	3080	2642	9494	199	332	303	236
gene-LOC118272766|LOC118272766	20376	22686	20150	251305	63768	67031	78133	65814	66411	65615	83814	83853	76629	81276	71263	113386	18200	15409	18020	17657
gene-LOC118272770|LOC118272770	3605	3435	2879	51826	14465	29604	19814	20376	16319	14447	20674	18187	16495	17206	15627	62412	4470	3682	3601	4667
gene-LOC118272769|LOC118272769	881	1478	1180	67423	17759	32051	24065	22765	19124	17043	24166	21976	19938	22228	19367	87713	773	879	913	807
gene-LOC118272767|LOC118272767	45068	46780	50038	70061	17351	20588	23754	20507	20843	17367	22129	21062	19610	22534	18600	63068	29589	18136	18136	26390
gene-LOC118272768|LOC118272768	44	107	19	91	22	51	51	42	29	56	24	31	36	29	24	62	12	21	0	5
gene-LOC118272436|LOC118272436	10333	13466	9892	274000	67400	66629	86930	74355	73977	70486	96294	94005	82608	89751	77540	127557	11100	12311	14475	13011
gene-LOC118272442|LOC118272442	6444	5041	8891	9313	2439	2955	3146	3071	2614	2631	2696	2910	2659	2893	2412	12504	4845	6559	6402	6123
gene-LOC126910659|LOC126910659	96	47	27	199	44	38	44	42	55	59	76	84	63	53	63	86	27	6	18	8
gene-LOC118272378|LOC118272378	14	28	10	11	0	0	0	0	0	0	0	0	3	0	0	5	14	10	10	0
gene-LOC118272377|LOC118272377	102	148	256	151	41	41	75	45	58	45	36	39	37	61	41	40	50	58	41	14
gene-LOC118272630|LOC118272630	1793	1388	2020	29	8	23	26	32	22	2	11	4	32	44	0	16	3312	434	742	1060
gene-LOC118272781|LOC118272781	1537	1059	1482	8	0	4	4	6	0	4	0	6	0	2	4	4	2319	516	757	4786
gene-LOC126910647|LOC126910647	55	45	149	0	0	0	0	0	0	0	0	0	0	0	0	0	36	10	8	0
gene-LOC126910673|LOC126910673	11	30	72	61	16	3	20	5	11	15	23	12	8	18	10	0	51	19	20	5
gene-LOC118272376|LOC118272376	5993	6216	6004	29135	7407	10002	10424	8675	8351	7609	9464	9550	8387	9542	8712	4634	5282	5173	4474	6485
gene-LOC118272609|LOC118272609	12893	15912	13648	74634	20410	29673	25493	24288	20864	20961	28363	25988	23804	25161	22410	143148	22376	20640	22278	25901
gene-LOC118272379|LOC118272379	349	635	324	13223	3454	4366	4535	3846	3744	3392	4533	4591	3954	4548	3917	4256	419	878	589	710
gene-LOC118272846|LOC118272846	1990	2565	1628	79	17	23	36	15	17	15	27	12	25	28	22	24	1144	1105	1586	1113
gene-LOC118272474|LOC118272474	318	957	227	7099	1741	1621	2298	1914	1925	1681	2582	2247	2216	2466	1660	2158	172	449	389	269
gene-LOC118272806|LOC118272806	308	419	250	6160	1465	1473	1695	1515	1696	1486	2003	2017	1817	2103	1788	7777	232	298	359	368
gene-LOC118272835|LOC118272835	52	91	31	64	16	18	15	18	31	8	30	20	7	20	0	56	20	128	104	58
gene-LOC118272465|LOC118272465	563	589	565	914	202	179	272	165	196	180	250	235	264	386	277	163	106	343	444	270
gene-LOC118272686|LOC118272686	507	927	517	27494	7240	9807	9830	8504	8236	7961	10407	9701	8898	9345	7887	20744	326	541	446	403
gene-LOC118272798|LOC118272798	4	0	0	43	0	0	12	18	10	0	0	19	0	8	8	8	44	12	0	22
gene-LOC118272675|LOC118272675	3085	3885	4866	14	0	0	12	0	0	0	0	0	0	0	0	12	2521	3632	2908	1902
gene-LOC118272348|LOC118272348	708	647	738	158	57	27	104	75	46	57	30	32	18	45	56	50	320	206	234	400
gene-LOC118272349|LOC118272349	62872	44738	81253	23	0	11	24	4	13	4	4	6	0	0	0	0	21107	4168	3963	16792
gene-LOC118272604|LOC118272604	1004	1604	270	797	236	260	277	254	241	119	177	172	116	235	208	454	686	3774	3617	1872
gene-LOC118272345|LOC118272345	598	1081	467	2512	706	1014	899	831	649	620	993	805	716	746	635	2603	193	201	196	190
gene-LOC118272419|LOC118272419	1130	1262	1264	7428	1973	1978	2471	2014	2268	2054	2593	2590	2527	2506	1932	875	686	767	668	651
gene-LOC118272644|LOC118272644	0	8	6	84	22	22	20	11	23	23	20	24	28	34	19	30	0	0	4	0
gene-LOC118272417|LOC118272417	1590	2335	865	60824	15232	15626	18618	15452	14918	15454	18818	19527	17341	19029	16799	35463	1958	6724	6797	4254
gene-LOC118272516|LOC118272516	7987	8404	7853	72706	19140	25947	23991	21921	19552	20086	26768	25042	22718	23677	20045	71639	8783	5288	4926	7192
gene-LOC118272515|LOC118272515	360	741	404	16709	4369	6740	5985	5247	4722	4612	5938	5693	5142	5714	4823	13490	256	389	462	400
gene-LOC118272889|LOC118272889	186	412	160	9321	2333	2217	3033	2355	2672	2161	3016	2651	2679	3071	2305	2852	84	152	164	122
gene-LOC118272307|LOC118272307	2703	3075	2939	17812	4598	4220	5645	4579	4966	4432	5696	5454	5454	6007	4939	7188	2458	3914	5099	3697
gene-LOC118272847|LOC118272847	16	22	34	0	4	0	0	8	0	0	0	0	0	0	0	0	0	13	24	0
gene-LOC118272524|LOC118272524	98	109	150	4356	1214	1462	1531	1267	1223	1057	1302	1409	1230	1289	1276	4695	46	64	92	62
gene-LOC118272742|LOC118272742	4	0	0	186	38	68	60	49	52	25	53	40	63	41	60	302	0	0	14	0
gene-LOC118272683|LOC118272683	1082	1746	915	12960	3413	3705	4590	3667	3750	3488	4362	4354	4057	4441	3568	18023	1104	2160	2134	1506
gene-LOC118272364|LOC118272364	252	284	132	920	199	241	318	201	198	241	315	296	240	358	268	434	114	276	332	92
gene-LOC118272365|LOC118272365	1561	2636	1170	5191	1204	1239	1619	1593	1489	1261	1500	1455	1526	1512	1341	3652	1892	2597	2298	1729
gene-LOC118272375|LOC118272375	3530	4620	3980	81299	19408	16813	24840	20120	20644	18639	25713	25498	21557	25999	21485	22244	1565	1784	2338	2104
gene-LOC118272374|LOC118272374	2258	2620	1933	22580	5505	6044	7477	6739	6438	5950	7628	7534	7155	7466	6112	19074	819	932	1130	1168
gene-LOC118272383|LOC118272383	499	768	348	15488	3557	3462	5263	4037	4173	3950	5252	5132	4271	5270	3825	6352	290	519	870	485
gene-LOC118272384|LOC118272384	49	88	0	1377	348	457	484	340	379	264	376	422	320	443	387	320	10	57	50	42
gene-LOC118272502|LOC118272502	82	108	76	6359	1646	2129	2036	1901	2118	1967	2257	2237	2167	1982	1716	1728	122	158	216	130
gene-LOC118272525|LOC118272525	646	1097	729	18139	5070	10242	7051	7054	5544	5425	7904	7109	5937	6224	5528	11590	793	1116	1037	890
gene-LOC118272897|LOC118272897	78	180	70	5074	1283	1715	1763	1402	1524	1283	1691	1554	1372	1680	1432	1239	32	52	50	32
gene-LOC118272467|LOC118272467	616	874	572	4066	906	1044	1264	1027	1136	987	1285	1134	1073	1150	1031	2044	195	482	358	264
gene-LOC118272571|LOC118272571	873	1547	1008	22978	6724	12046	7824	8562	6611	6264	9091	7474	7416	7886	7381	31139	750	1415	1010	1128
gene-LOC118272799|LOC118272799	589	909	641	6297	1666	2028	2071	1906	1842	1738	2399	2038	2146	2065	1857	7084	276	783	460	317
gene-LOC118272772|LOC118272772	2300	3426	1920	21512	4898	4236	6361	5555	5334	4730	6280	6089	5471	7065	5788	5175	1960	3393	4382	2750
gene-LOC118272473|LOC118272473	0	0	0	32	0	13	15	0	8	8	12	17	14	16	8	13	0	0	5	0
gene-LOC126913094|LOC126913094	1556	4490	1566	27064	7301	8853	9602	8511	7661	7352	9154	9060	8391	8850	7246	29274	2376	5973	5647	3017
gene-LOC126913093|LOC126913093	1185	1506	1080	11104	2905	3422	3756	3247	2878	2820	4096	3781	3314	3703	3059	9223	1033	1612	1961	1518
gene-LOC118272615|LOC118272615	2105	2975	2472	35760	8813	10871	12144	10386	9588	9665	12275	12098	10906	11438	10349	19447	1414	1630	1734	1530
gene-LOC118272824|LOC118272824	28	162	12	557	132	205	159	143	153	89	162	185	193	166	151	238	20	4	0	4
gene-LOC118272438|LOC118272438	1954	2882	1493	7049	1937	1615	2040	1909	1856	1992	2224	2222	2128	2280	1832	3536	957	1220	1515	925
gene-LOC118272740|LOC118272740	250	325	326	40596	10073	12268	13698	11546	11101	10223	14407	13510	11327	14076	10510	23332	36	64	112	46
gene-LOC118272572|LOC118272572	986	1316	640	99	12	20	30	22	11	16	35	11	29	10	26	16	567	330	245	417
gene-LOC118272588|LOC118272588	2993	4002	2063	217	58	47	61	58	54	58	60	66	42	43	65	92	1668	855	693	1421
gene-LOC126910670|LOC126910670	3	18	0	458	102	75	133	119	113	95	112	89	91	123	78	575	5	4	16	0
gene-LOC126910674|LOC126910674	4	11	12	908	200	135	303	212	175	200	265	249	211	310	175	652	5	0	0	0
gene-LOC118281474|LOC118281474	17	30	11	507	109	114	138	142	144	104	174	152	170	158	122	461	36	51	128	41
gene-LOC118281475|LOC118281475	22	7	3	185	36	16	57	39	47	44	50	73	37	80	38	41	22	29	30	15
gene-LOC126910639|LOC126910639	10	6	10	10341	2345	2254	3150	2362	2478	2572	3353	3306	3027	3486	2428	2183	7	2	85	78
gene-LOC118272616|LOC118272616	0	0	0	128	35	33	26	50	34	40	54	19	22	36	5	175	0	0	0	0
gene-LOC118272617|LOC118272617	3665	4192	3670	140857	35274	37399	45510	38696	38826	34775	46266	44372	40335	44632	38943	108434	2312	3390	4032	3298
gene-LOC118272629|LOC118272629	1474	1771	1500	36442	9340	13340	12277	10938	10359	10335	12988	12511	11575	12100	10016	33009	703	877	1017	674
gene-LOC126910637|LOC126910637	1586	2349	1861	39121	10464	12375	13465	11174	10968	9400	13702	12906	11376	13319	10357	26024	981	1141	1540	1043
gene-LOC126910640|LOC126910640	40	110	40	6647	1721	2905	2498	2150	1760	1578	2470	2131	1873	2307	1942	2724	16	74	66	24
gene-LOC126910641|LOC126910641	594	797	602	22770	6341	8494	7378	7219	6244	6055	7921	7360	7012	7888	6931	30600	536	518	613	557
gene-LOC126910642|LOC126910642	3490	4037	4138	41878	11156	15490	13009	12285	10918	12557	16608	15412	13961	14015	11428	22819	2477	1426	1252	2256
gene-LOC126910638|LOC126910638	1001	1191	1284	34180	9236	12046	11641	10165	10060	8445	11273	11005	9603	11684	9604	15514	468	469	496	485
gene-LOC118272501|LOC118272501	1317	1906	1295	33569	8968	13789	10979	10786	9212	8678	12520	11433	10282	11193	9494	37550	1201	1657	1504	1416
gene-LOC118272713|LOC118272713	1600	1913	1687	58894	15156	15335	18718	16521	16001	14808	19551	19645	17831	18742	15812	28512	757	1126	1168	1084
gene-LOC118272338|LOC118272338	385	827	32	1228	349	506	440	347	363	222	478	390	347	387	259	456	337	1165	1568	442
gene-LOC118272340|LOC118272340	1428	1609	1273	16478	4168	5874	5039	4587	4204	4288	5848	5461	4885	5471	4789	6246	1266	1234	1047	1175
gene-LOC118272339|LOC118272339	4376	5917	4553	35045	9375	13761	12229	11189	9265	9580	12667	12175	10716	11799	10322	26996	3845	4257	3169	3665
gene-LOC118272341|LOC118272341	162	234	153	5913	1241	1862	1915	1696	1537	1477	1836	2023	1641	1897	1544	4858	60	54	120	33
gene-LOC126910643|LOC126910643	2	1	2	74	15	8	19	12	20	9	19	17	26	18	5	55	10	23	19	7
gene-LOC118272358|LOC118272358	5098	8845	6073	568958	139848	134869	182349	152204	155158	154777	196479	200679	179589	182217	152245	232561	5002	6826	6556	5123
gene-LOC118272940|LOC118272940	151	128	187	24098	6680	7171	7072	6193	5721	7068	9347	9270	8278	7855	6447	18888	221	308	245	226
gene-LOC118271403|LOC118271403	22	66	21	0	0	0	0	0	0	0	0	0	0	0	0	0	0	0	8	12
gene-LOC118272939|LOC118272939	1840	3017	1611	29269	7506	7538	9143	8019	8063	7128	9335	9193	8602	9420	7837	5296	1808	3916	4152	2428
gene-LOC118272938|LOC118272938	1126	1584	1203	16734	4324	8359	5940	5670	4546	4654	6897	6143	5029	5472	5289	22575	820	987	1013	929
gene-LOC118272390|LOC118272390	634	1177	339	13587	3447	3919	4223	3604	3644	3434	4452	4081	4027	4302	3870	6698	407	997	1436	837
gene-LOC118272389|LOC118272389	404	615	520	16749	4091	3849	5155	4306	4419	3865	5331	5123	4820	5304	4227	9072	218	206	246	162
gene-LOC118272416|LOC118272416	29659	31728	20311	12704	3152	3549	4412	3918	3669	3033	4177	3856	3525	3848	3502	4534	16385	9978	9905	13937
gene-LOC118272493|LOC118272493	2257	3638	2223	17869	4502	5286	5802	4857	4911	4999	6402	6125	5921	6119	4667	4793	2151	4090	3738	2412
gene-LOC118272570|LOC118272570	5722	6890	5691	33826	9048	11583	11536	9681	9712	8827	12028	11616	10872	11433	9332	16912	8130	15639	14358	11247
gene-LOC118272343|LOC118272343	1432	1568	1169	44587	10941	10057	13911	11824	11811	10568	13318	13675	12511	14496	12613	27626	955	949	1090	956
gene-LOC118272344|LOC118272344	12239	16101	11022	40565	10420	14260	15801	14300	13618	9183	13656	12825	11216	12763	11080	43483	14793	14964	16383	15688
gene-LOC118272456|LOC118272456	280	194	156	5344	1232	1678	1660	1524	1670	1352	1713	1536	1501	1917	1647	1737	55	105	86	98
gene-LOC118272457|LOC118272457	1189	2492	279	3235	789	1139	1240	1085	1008	927	1082	1004	825	1128	1044	1383	2115	7643	8121	3393
gene-LOC118281074|LOC118281074	30	23	16	173796	44119	51135	55515	46608	44132	45195	65616	60383	50705	58064	43099	139120	5	12	27	7
gene-LOC118265261|LOC118265261	107	247	152	169	27	12	40	24	20	10	47	65	47	23	60	239	8	65	31	25
gene-LOC118272783|LOC118272783	46	30	70	24	8	6	0	8	4	0	10	8	5	0	19	13	32	110	74	136
gene-LOC118272685|LOC118272685	183	197	202	84	24	8	11	20	22	8	12	20	16	20	25	26	109	138	246	180
gene-LOC118272915|LOC118272915	1173	1452	995	13650	3468	4930	4574	3710	3811	3584	4770	4461	4017	4386	4210	10936	1229	2081	1880	1651
gene-LOC118272914|LOC118272914	0	0	0	38	2	5	1	16	4	6	12	6	4	9	5	40	0	0	0	0
gene-LOC118272682|LOC118272682	2344	2803	2336	39697	10581	11787	12802	11684	10732	10544	13007	12244	11928	12938	11222	29074	2314	2566	2996	2557
gene-LOC118272918|LOC118272918	13236	22282	12928	68617	16598	15959	21159	16772	17786	17313	23275	23464	19734	21163	18609	18861	7595	10455	11961	8268
gene-LOC118272919|LOC118272919	10230	12713	8340	99015	25333	32676	32299	27872	26048	27816	36348	32921	31487	33340	28795	72778	7042	8028	7666	8077
gene-LOC118272920|LOC118272920	607	966	484	26022	7115	10595	9395	8118	7614	7103	9357	8703	8015	8664	7457	25547	440	715	681	563
gene-LOC118272917|LOC118272917	789	767	737	35167	8630	11298	11039	10286	9616	8963	11579	11088	10472	11306	9704	28249	648	851	639	559
gene-LOC118272913|LOC118272913	21301	23549	24685	198551	54760	71809	66990	63398	57360	53130	71100	65582	62938	66737	57056	483499	35215	24799	24871	33861
gene-LOC118272912|LOC118272912	1859	2295	1659	73901	19318	19543	23540	19144	19058	18806	25523	25890	22138	24435	21904	40884	1725	3176	3364	2462
gene-LOC118262742|LOC118262742	83	39	90	626	195	300	238	302	161	199	351	215	158	228	183	2625	102	14	19	41
gene-LOC118272911|LOC118272911	926	1217	1023	15515	3846	6437	4718	4669	4451	4188	5683	5130	4395	4899	4635	13774	1513	1812	1333	1523
gene-LOC118272909|LOC118272909	12	13	9	72094	18935	19980	23958	19986	19209	17118	21290	20754	19264	23281	19463	47970	21	0	0	0
gene-LOC118272910|LOC118272910	1505	1507	1472	23786	6194	7756	7956	6930	6419	6569	8724	8366	7492	7511	6665	25863	1732	1492	1602	1532
gene-LOC118272908|LOC118272908	1829	2187	1827	18327	4686	7312	6549	5935	5398	5116	6727	6081	5612	6150	5347	20160	1712	1166	1034	1439
gene-LOC118272431|LOC118272431	0	4	0	89	26	20	21	16	19	5	37	17	13	30	34	44	0	0	0	0
gene-LOC118272904|LOC118272904	329	416	275	6548	1417	1671	2213	1866	1728	1861	2191	2109	1999	2155	1571	1809	155	381	286	241
gene-LOC118272907|LOC118272907	5229	7883	4118	70806	18139	20082	23652	20769	19317	18423	23218	23073	20680	22819	18804	36981	4623	8114	8929	6472
gene-LOC118281495|LOC118281495	9	27	5	527	134	131	162	195	184	120	157	176	156	204	133	769	0	37	44	42
gene-LOC118281492|LOC118281492	17	36	0	28	5	8	10	12	0	3	14	0	26	12	5	0	38	8	71	13
gene-LOC118272430|LOC118272430	2199	2879	2045	9416	2255	2392	3190	2599	2503	2610	2950	3441	2894	2943	2434	5715	2350	2263	2246	2208
gene-LOC118272812|LOC118272812	36	30	124	2033	587	645	658	699	504	509	576	631	545	612	539	517	41	70	69	51
gene-LOC118272761|LOC118272761	1235	1684	1304	52305	13694	24530	19256	19547	13892	14695	21664	17195	17175	19823	17118	89857	1349	1948	1859	1937
gene-LOC118272690|LOC118272690	187	171	207	14609	4116	4992	5009	4700	4129	2952	4161	3952	3918	4879	4106	8359	194	357	558	412
gene-LOC118272434|LOC118272434	5097	6288	4581	206615	50179	41667	59010	49049	51124	48445	59562	62225	56682	62804	54333	62541	4060	4994	6172	5056
gene-LOC118272694|LOC118272694	4744	6160	4931	111011	30658	36488	37678	32367	31190	30390	39070	37670	34014	36786	30979	87939	7475	8792	8945	8120
gene-LOC118272691|LOC118272691	152	155	58	3890	1153	1192	1304	1295	921	1163	1404	1297	1122	1383	1080	217	36	7	34	26
gene-LOC118272692|LOC118272692	4365	4985	3987	238228	65861	94427	80874	74407	65388	65477	82712	78425	72037	76596	66458	368360	5983	9097	8587	7764
gene-LOC118272693|LOC118272693	644	781	585	67409	17155	16437	21221	17687	18298	17431	21661	21676	20254	20919	18172	33741	324	445	551	361
gene-LOC126910654|LOC126910654	677	882	602	19978	4999	6006	6435	5877	5485	5043	6236	6314	5765	6479	5600	7494	1128	1606	1607	1349
gene-LOC118272899|LOC118272899	10324	12193	9205	597820	142611	164748	216316	183668	176241	151066	184830	180830	177018	181554	149216	98244	4075	969	1997	1835
gene-LOC126910655|LOC126910655	844	1303	694	25666	7126	10303	8986	8440	7075	7491	9365	8649	7803	8555	6917	608	1079	1241	1173	1072
gene-LOC126910658|LOC126910658	470	612	611	24378	6565	9938	8531	7794	6913	6687	8605	8164	7586	8146	6904	4082	736	817	1034	786
gene-LOC126910653|LOC126910653	16	32	14	4519	1153	1243	1435	1348	1107	985	1427	1483	1246	1385	1182	1455	22	70	26	14
gene-LOC126910657|LOC126910657	1901	1858	1831	17883	4815	6316	5914	5147	4868	4857	5764	5888	5262	5882	4925	8437	1572	1060	1063	1439
gene-LOC126910652|LOC126910652	14	29	14	3906	918	844	1270	1019	810	864	1103	1099	1063	1134	1041	1178	32	55	34	20
gene-LOC126910656|LOC126910656	3481	2867	3631	24223	6447	8801	8011	7023	6700	6729	7785	7917	7195	7811	6362	15689	2675	1830	1762	2500
gene-LOC118272109|LOC118272109	841	1036	1109	0	0	0	0	0	4	0	0	0	5	0	0	0	1219	1301	1508	1098
gene-LOC118272045|LOC118272045	182	226	193	283	63	82	68	52	32	51	78	74	54	116	70	131	256	388	512	427
gene-LOC118272110|LOC118272110	73	137	29	0	0	0	0	0	0	0	0	0	0	0	0	0	203	554	429	314
gene-LOC118272046|LOC118272046	292	423	325	6021	1420	1442	1716	1492	1442	1223	1633	1510	1565	1752	1379	3132	401	793	981	726
gene-LOC118271851|LOC118271851	207	296	116	1462	375	523	518	374	391	427	555	464	450	591	364	1877	1719	296	2008	1254
gene-LOC118271852|LOC118271852	13	16	17	723	143	134	229	172	91	143	302	154	156	196	237	181	20	20	25	20
gene-LOC126910722|LOC126910722	0	10	8	291	98	36	64	44	72	48	80	81	53	113	63	151	0	7	6	0
gene-LOC118271863|LOC118271863	69	105	105	1529	394	716	524	452	399	393	530	525	425	468	404	1628	129	163	189	105
gene-LOC118272113|LOC118272113	8	4	8	14	0	0	6	3	5	3	0	8	3	0	0	0	34	31	15	31
gene-LOC118271862|LOC118271862	165	135	208	2225	605	740	868	696	623	466	700	689	599	665	606	1049	235	230	227	205
gene-LOC118272040|LOC118272040	383	518	320	21238	5611	7779	7193	6639	5927	5291	6947	6655	5841	6688	5731	16822	786	1331	1191	1057
gene-LOC118272118|LOC118272118	182	283	132	4108	1125	1473	1408	1351	1199	928	1269	1244	1150	1386	1176	2964	349	392	361	364
gene-LOC118272034|LOC118272034	22	23	2	317	58	78	152	64	92	70	100	88	81	131	70	296	37	34	15	49
gene-LOC118271628|LOC118271628	29027	27445	35450	27864	7252	11429	12280	11022	9955	6660	8580	8187	6915	9370	7382	56686	37014	39121	40324	44529
gene-LOC126910717|LOC126910717	0	0	0	70	23	8	20	24	0	14	36	21	17	15	14	9	0	0	0	0
gene-LOC126910718|LOC126910718	58	101	102	12780	3047	4808	4519	4035	3640	3314	4390	4229	3712	4148	3413	12593	44	111	94	24
gene-LOC126910720|LOC126910720	173	234	143	5541	1389	2157	2001	1705	1669	1623	2144	2015	1969	1829	1671	5308	177	230	175	173
gene-LOC126910716|LOC126910716	1208	1429	975	26491	7102	9610	9184	8335	7541	7390	8623	8480	8518	8944	8141	14201	1538	1591	1672	1594
gene-LOC126910714|LOC126910714	556	860	508	5810	1428	1998	1939	1621	1700	1733	2200	2062	1853	1934	1705	2895	383	685	628	487
gene-LOC118272062|LOC118272062	1223	1603	970	13027	3234	4096	3728	3583	3378	3897	4970	4613	4163	4220	3465	5360	910	1603	1563	1311
gene-LOC118272012|LOC118272012	1100	1528	944	9544	2667	3037	3044	2837	2534	2643	3406	3264	3011	3084	2527	3268	705	1229	1267	898
gene-LOC118271762|LOC118271762	1469	2322	1591	66731	16108	16189	21754	17472	18192	16672	21410	21365	19022	21477	17626	32817	775	985	793	732
gene-LOC118271881|LOC118271881	230	158	120	5223	1478	1366	1868	1585	1566	1119	1375	1423	1347	1781	1532	3165	40	120	156	82
gene-LOC118272068|LOC118272068	236	328	194	5334	1563	1880	1879	1753	1469	1478	1812	1795	1731	1741	1424	5006	306	427	334	375
gene-LOC118272123|LOC118272123	90	78	48	47	0	0	0	8	4	0	0	0	9	6	0	26	0	36	16	10
gene-LOC118271670|LOC118271670	273	225	583	81892	19670	15985	23375	18820	20527	20905	28180	27529	25299	25990	21446	19674	82	16	0	62
gene-LOC126910710|LOC126910710	6	14	6	104	23	34	20	26	42	19	11	0	17	21	19	100	18	32	57	31
gene-LOC126910712|LOC126910712	58	98	58	4394	1206	2079	1609	1640	1145	1057	1741	1541	1158	1583	1394	5173	56	70	102	50
gene-LOC126910713|LOC126910713	44	54	84	2379	678	801	843	672	629	618	862	796	755	751	608	2136	56	36	82	66
gene-LOC118272080|LOC118272080	2543	1924	2140	2730	714	827	849	760	716	841	884	823	769	910	716	3515	2491	1024	1316	1843
gene-LOC118271957|LOC118271957	19840	21004	15660	511995	140986	186304	183305	177687	144810	124039	139589	150873	152663	161114	164898	1525699	30059	22744	26885	37675
gene-LOC118272091|LOC118272091	4030	5579	4397	125771	30834	25840	39734	31517	30989	30132	39204	38002	34530	41895	33508	38651	2792	4692	5260	3461
gene-LOC126910708|LOC126910708	84	166	80	3510	786	1190	1310	1089	982	835	1227	1114	1111	1145	921	1106	66	134	114	52
gene-LOC126910692|LOC126910692	0	0	0	131	32	21	43	40	35	20	47	33	44	48	42	0	0	0	0	0
gene-LOC118272121|LOC118272121	0	0	0	2351	548	763	686	687	597	780	843	774	659	884	692	2274	0	0	0	0
gene-LOC118272084|LOC118272084	1941	2736	2134	28472	7288	9652	9493	8472	8069	7878	10204	9209	8853	9060	7694	11666	2139	2260	2000	2102
gene-LOC118272082|LOC118272082	14223	14326	12219	39253	10232	12827	12696	11821	10643	10018	12252	12479	11195	12705	11001	27098	14817	15266	14421	17985
gene-LOC118272085|LOC118272085	57	41	37	782	231	303	223	321	233	250	303	262	241	271	224	567	30	55	49	37
gene-LOC118272083|LOC118272083	13057	13133	8768	6457	1626	2096	1960	1777	1666	1607	2031	2090	1867	1981	1685	2069	16557	18118	16711	18357
gene-LOC118272079|LOC118272079	4195	5519	4413	58552	14761	16541	18888	16547	15760	15421	18788	19193	17570	18853	15769	28085	6201	7944	8789	7424
gene-LOC118272100|LOC118272100	33055	30868	24428	669496	195294	234928	230851	221232	196735	162591	212104	198194	198322	218161	189385	793921	35196	26598	30521	36617
gene-LOC118271776|LOC118271776	656	751	545	9433	2289	3537	3145	2621	2662	2195	3043	2962	2707	3285	2593	8080	809	958	956	953
gene-LOC118271580|LOC118271580	4826	5388	4375	24033	6073	5955	7206	6398	5819	6181	8184	7700	6944	7660	6884	6342	3132	3394	4042	3873
gene-LOC118271581|LOC118271581	4426	6330	5019	138214	36137	47386	46969	40593	37580	37625	47724	47165	40814	45473	36886	113176	12173	14142	15399	13156
gene-LOC118271954|LOC118271954	1971	3165	1662	17578	4572	5144	6014	4925	4422	4672	5811	5382	5235	5640	4727	10177	2578	5243	4512	4121
gene-LOC118271956|LOC118271956	1266	1280	1321	48807	12828	17716	18085	16287	15020	12458	17657	16896	14336	16173	13518	32168	770	1093	674	900
gene-LOC118271958|LOC118271958	410	470	315	3465	992	1293	1272	1103	1039	957	1049	1139	1133	1046	977	1174	197	247	247	199
gene-LOC118271955|LOC118271955	3035	3095	2799	43356	10912	10377	13542	11427	11448	11050	14141	13585	12663	13851	11619	15968	2385	1545	1854	2238
gene-LOC118272159|LOC118272159	252	526	385	7772	1987	2304	2434	2225	2145	2144	2721	2601	2553	2223	2163	1907	234	282	275	234
gene-LOC118271843|LOC118271843	312	442	324	27787	6951	8777	9177	7964	7449	6980	9697	8481	8009	9324	7581	9381	110	298	287	156
gene-LOC118271572|LOC118271572	52857	72268	49615	503595	130152	146064	159174	140368	133735	128131	167834	162904	146625	162616	141822	271106	70905	65053	72804	74879
gene-LOC118271573|LOC118271573	1826	2210	1705	46367	11652	13313	14882	12360	12639	12070	15770	15609	14241	15324	12337	25894	788	544	504	640
gene-LOC118272092|LOC118272092	6	16	0	1760	470	752	609	539	507	369	638	549	457	610	518	2019	0	8	14	0
gene-LOC118272075|LOC118272075	476	496	417	20740	4902	5541	7426	5877	6029	5112	6547	6179	6180	6857	5312	17328	272	567	613	432
gene-LOC118271787|LOC118271787	92	96	86	7344	1920	2344	2298	2004	1899	1793	2476	2359	2055	2214	2129	4449	39	92	46	66
gene-LOC118271926|LOC118271926	830	822	654	1174	329	247	322	244	278	319	346	350	408	398	342	544	963	1345	1473	1287
gene-LOC118271677|LOC118271677	6358	6214	6085	138731	33269	28263	43801	35887	38430	36468	48884	48748	42396	44705	36845	34309	4338	3870	4756	4577
gene-LOC118272124|LOC118272124	6716	6122	7020	39650	9699	7338	12415	9595	10619	9592	12262	12543	11478	12326	10694	3131	2793	1394	1906	2575
gene-LOC118271758|LOC118271758	718	653	424	4366	996	1113	1359	1155	1170	908	1243	1328	934	1239	1095	701	237	109	176	223
gene-LOC118280874|LOC118280874	7	0	4	1792	386	333	510	346	407	384	646	454	468	600	501	802	0	0	3	4
gene-LOC118272017|LOC118272017	627	788	889	36409	8681	7734	10776	9018	9440	9950	13354	12735	11799	11622	9342	7399	395	309	392	559
gene-LOC126910705|LOC126910705	2	12	6	189	39	55	63	52	41	45	55	44	43	54	43	180	9	24	17	16
gene-LOC118281142|LOC118281142	2	5	4	158	35	38	48	36	30	42	47	49	34	41	33	115	9	9	6	7
gene-LOC118271876|LOC118271876	10	6	38	5251	1539	2293	1574	1647	1246	1780	2134	1791	1697	1669	1636	5929	9	34	22	36
gene-LOC118271757|LOC118271757	2510	3767	2459	192109	48812	43217	44250	39829	36142	65165	81256	79842	71345	61972	55518	103523	6486	5128	6252	5182
gene-LOC118271962|LOC118271962	35	18	64	4731	1289	2573	1754	1859	1294	1393	2267	1822	1644	1555	1361	8184	38	38	32	24
gene-LOC118272043|LOC118272043	6133	4343	7735	5270	1419	1559	1831	1612	1579	1230	1489	1474	1316	1796	1556	2006	1651	198	333	623
gene-LOC118281567|LOC118281567	26	21	16	704	169	128	219	146	86	162	243	196	182	207	170	221	18	9	0	3
gene-LOC118271608|LOC118271608	106	76	101	646	159	174	217	168	153	175	204	163	136	140	194	47	76	12	20	39
gene-LOC118271607|LOC118271607	3515	3608	3156	21130	5267	5331	6317	5612	5563	5579	6535	6674	6362	6709	5833	1622	1653	581	613	1114
gene-LOC118271603|LOC118271603	534	449	583	13541	3793	5303	4559	4059	3502	3956	5298	4637	4541	4885	3927	8739	389	105	76	288
gene-LOC118271609|LOC118271609	272	487	290	44872	10809	10450	15131	12775	13222	10020	13524	13409	11540	14602	11158	27607	194	325	403	255
gene-LOC118271604|LOC118271604	30	108	21	205	33	37	69	55	70	19	54	70	56	54	41	124	0	28	18	0
gene-LOC118271619|LOC118271619	8	0	0	107	19	24	23	9	9	0	38	23	23	38	22	31	0	0	12	0
gene-LOC118271617|LOC118271617	726	1238	509	2514	665	861	1000	868	990	521	727	595	575	770	787	3796	411	911	847	448
gene-LOC126910696|LOC126910696	6	7	1	86	19	18	29	27	22	27	35	30	14	40	25	28	2	1	5	3
gene-LOC118271613|LOC118271613	556	544	670	216	37	53	74	46	66	70	44	104	42	28	46	43	408	164	210	221
[truncated: 11,877 more rows]
