# Supplementary material for: Disruption of HaVipR1 confers Vip3Aa resistance in the moth crop pest Helicoverpa armigera
Source: PLoS Biol. 2025 May 29;23(5):e3003165. doi: 10.1371/journal.pbio.3003165 (PMC12121769; doi:10.1371/journal.pbio.3003165)
Supplement: S6 Data — (XLSX) [file pbio.3003165.s007.xlsx]

## Sheet: S7.PopulationCageExperiment
# S6 Data, Figure S7: Proportion survivors from population cage experiment, 2 replicates conducted
# Replicate X1
Generation	Number Sampled	Number resistant	Number susceptible	Frequency	95% Confidence Interval
2	56	15	41	0.267857	0.0302006
3	56	5	51	0.0892857	0.0194468
4	56	5	51	0.0892857	0.0194468
5	56	4	52	0.0714286	0.0175634
6	56	3	53	0.0535714	0.0153559
8	56	2	54	0.0357143	0.0126558
# Replicate X2
Generation	Number Sampled	Number resistant	Number susceptible	Frequency	95% Confidence Interval
2	56	14	42	0.25	0.0295302
3	56	7	49	0.125	0.0225541
4	56	6	50	0.107143	0.021093
5	56	7	49	0.125	0.0225541
6	56	2	54	0.0357143	0.0126558
8	56	3	53	0.0535714	0.0153559
